# Supplementary material for: Accurate MS-Based Diagnostic Amyloid Typing Using Endogenously Normalized Protein Intensities in Formalin-Fixed Paraffin-Embedded Tissue
Source: Mol Cell Proteomics. 2025 Jul 21;24(8):101040. doi: 10.1016/j.mcpro.2025.101040 (PMC12396419; doi:10.1016/j.mcpro.2025.101040)
Supplement: Supplementary Table S1 [file mmc2.xlsx]

## Sheet: Infos
Suppl. Table S1. Patient Data
ID	Age	Sex	Site	Facility	LC	MS	Tissue	Dissection	DD by IHC	DD by LC-MS/MS
AA1-1	68	m	HGW	HGW	nano-Acquity	LTQ-Velos	Kidney	Makro	AA	AA
AA1-2	37	m	TÜ	CFMP	Ultimate3000	QEx	Stomach	Makro	AA	AA
AA1-3	55	m	HGW	HGW	Ultimate3000	QEx plus	Stomach	LMD	n.a.	AA
ACal1-1	72	f	HGW	HGW	nano-Acquity	LTQ-Velos	Thyroid	Makro	n.a.	ACal
ACal1-2	65	m	HGW	HGW	nano-Acquity	LTQ-Velos	Thyroid	Makro	n.a.	ACal
ACal1-3	65	m	TÜ	CFMP	Ultimate3000	QEx	Thyroid	Makro	Calcitonin	ACal
AH/AL2-1	80	m	TÜ	CFMP	Ultimate3000	QEx	Myocardium	Whole	AL lambda	AH/AL lambda
AH/AL2-2	74	m	TÜ	CFMP	Ultimate3000	QEx	Myocardium	Makro	unspecific	AH/AL
ALκ/ATTR1-1	78	m	TÜ	CFMP	Ultimate3000	QEx	Myocardium	Makro	ATTR, AL kappa (diffuse)	ATTR + AL kappa
ALκ1-1	87	m	TÜ	CFMP	Ultimate3000	QEx	Palate	Makro	AL kappa	AL kappa
ALκ1-2	80	m	TÜ	CFMP	Ultimate3000	QEx	Myocardium	Whole	AL kappa	AL kappa
ALκ2-1	23	m	TÜ	CFMP	Ultimate3000	QEx	Nasopharynx	Makro	n.a.	AL kappa
ALκ2-2	68	f	TÜ	CFMP	Ultimate3000	QEx	femoral MALT	Makro	slight kappa and lambda positivity	AL kappa
ALκ2-3	67	f	TÜ	CFMP	Ultimate3000	QEx	Skin	LMD	unspecific	AL kappa
ALκ2-4	80	m	HGW	HGW	nano-Acquity	LTQ-Velos	Liver	Makro	AL kappa, slight lambda positivity	AL kappa
ALκ2-5	41	f	TÜ	CFMP	Ultimate3000	QEx	Skin	Makro	slight kappa and lambda positivity	AL kappa
ALκ2-6	60	m	TÜ	CFMP	Ultimate3000	QEx	Myocardium	Makro	negative	AL kappa
ALκ2-7	86	m	TÜ	CFMP	Ultimate3000	QEx	Bladder	LMD	unspecific	AL kappa
ALκ2-8	64	f	FR	FR	Evosep one	TimsTOF	Bone marrow	Makro	unspecific	AL kappa
ALλ1-1	68	n.a.	TÜ	CFMP	Ultimate3000	QEx	Myocardium	Whole	AL lambda	AL lambda
ALλ1-2	64	m	TÜ	CFMP	Ultimate3000	QEx	Myocardium	Whole	AL lambda	AL lambda
ALλ1-3	71	m	TÜ	CFMP	Ultimate3000	QEx	Myocardium	Whole	AL lambda	AL lambda
ALλ1-4	54	m	TÜ	CFMP	Ultimate3000	QEx	Myocardium	Whole	AL lambda	AL lambda
ALλ1-5	75	f	TÜ	CFMP	Ultimate3000	QEx	Myocardium	Whole	AL lambda	AL lambda
ALλ1-6	53	m	TÜ	CFMP	Ultimate3000	QEx	Duodenum	Makro	AL lambda	AL lambda
ALλ2-1	75	f	TÜ	PCT	Easy nLC1200	QEx-HF	Skin	Makro	slight AL lambda positivity	AL lambda
ALλ2-2	66	f	TÜ	CFMP	Ultimate3000	QEx	Soft tissue	Makro	unspecific	AL lambda
ALλ2-3	n.a.	f	HGW	HGW	nano-Acquity	LTQ-Velos	Myocardium	Makro	AL lambda, slight kappa positivity	AL lambda
ALλ2-4	70	f	HGW	HGW	nano-Acquity	LTQ-Velos	Bone marrow	Makro	unspecific	AL lambda
ApoAI2-1	44	m	TÜ	CFMP	Ultimate3000	QEx	Myocardium	Makro	AL kappa	ApoAI
ApoAI2-2	65	m	TÜ	CFMP	Ultimate3000	QEx-HF	Myocardium	Makro	unspecific	ApoAI
ApoAI2-3	58	f	TÜ	CFMP	Ultimate3000	Fusion	Larynx	LMD	unspecific	ApoAI
ApoAIV2-1	74	m	TÜ	CFMP	Ultimate3000	QEx	Myocardium	Makro	unspecific	ApoAIV
ApoAIV2-2	77	m	TÜ	CFMP	Ultimate3000	QEx	Myocardium	Makro	unspecific	ApoAIV
ApoAIV2-3	75	m	TÜ	CFMP	Ultimate3000	QEx	Myocardium	Whole	negative	ApoAIV
ApoAIV2-4	76	m	TÜ	CFMP	Ultimate3000	QEx	Myocardium	Whole	unspecific	ApoAIV
ApoAIV2-5	84	f	HGW	HGW	nano-Acquity	LTQ-Velos	coronary and mesenteric arteries	Makro	AA	ApoAIV
ApoAIV2-6	76	m	TÜ	CFMP	Ultimate3000	QEx	Myocardium	Makro	unspecific	ApoAIV
ATTR1-1	84	m	TÜ	CFMP	Ultimate3000	QEx	Myocardium	Whole	ATTR	ATTR
ATTR1-10	91	f	HGW	HGW	nano-Acquity	LTQ-Velos	Myocardium	Makro	ATTR	ATTR
ATTR1-2	78	m	TÜ	CFMP	Ultimate3000	QEx	Myocardium	Whole	ATTR	ATTR
ATTR1-3	79	m	TÜ	CFMP	Ultimate3000	QEx	Myocardium	Whole	ATTR	ATTR
ATTR1-4	78	m	TÜ	CFMP	Ultimate3000	QEx	Myocardium	Whole	ATTR	ATTR
ATTR1-5	77	m	TÜ	CFMP	Ultimate3000	QEx	Myocardium	Whole	ATTR	ATTR
ATTR1-6	80	m	TÜ	CFMP	Ultimate3000	QEx	Myocardium	Whole	ATTR	ATTR
ATTR1-7	34	f	TÜ	CFMP	Ultimate3000	QEx	Myocardium	Whole	ATTR	ATTR
ATTR1-8	68	m	TÜ	CFMP	Ultimate3000	QEx	Myocardium	Whole	ATTR	ATTR
ATTR1-9	60	m	TÜ	CFMP	Ultimate3000	QEx	Myocardium	Whole	ATTR	ATTR
ATTR2-1	74	f	TÜ	CFMP	Ultimate3000	QEx	Myocardium	Whole	ATTR, AL kappa	ATTR
ATTR2-2	90	m	TÜ	CFMP	Ultimate3000	Fusion	Soft tissue	Makro	ATTR, AL kappa unspecific	ATTR
ATTR2-3	73	m	TÜ	CFMP	Ultimate3000	QEx	Myocardium	Whole	ATTR, AL kappa unspecific	ATTR
ATTR-R1	73	m	TÜ	CFMP	Ultimate3000	Fusion	Myocardium	Whole	ATTR, AL kappa unspecific	ATTR
ATTR-R2	73	m	TÜ	CFMP	Ultimate3000	QEx	Myocardium	Whole	ATTR, AL kappa unspecific	ATTR
ATTR-R3	73	m	TÜ	PCT	Easy nLC1200	QEx-HF	Myocardium	Whole	ATTR, AL kappa unspecific	ATTR
ATTR-R4	73	m	FR	FR	Evosep one	TimsTOF	Myocardium	Whole	ATTR, AL kappa unspecific	ATTR
CON1	59	m	TÜ	CFMP	Ultimate3000	QEx	Myocardium	Whole	AL lambda	AL lambda, high ApoAIV
CON2	74	m	TÜ	CFMP	Ultimate3000	QEx	Myocardium	Whole	AL lambda	AL lambda, high ApoAIV
CON3	80	m	TÜ	CFMP	Ultimate3000	QEx	Myocardium	Whole	AL lambda	AL lambda, high ApoE and ApoAIV
CON4	63	m	TÜ	CFMP	Ultimate3000	QEx	Myocardium	Whole	AL lambda	AL lambda, high ApoE
CON5	37	m	TÜ	CFMP	Ultimate3000	QEx	Myocardium	Whole	AL lambda	AL lambda, high FGA
CON6	73	m	TÜ	CFMP	Ultimate3000	QEx	Myocardium	Whole	ATTR	ATTR, high FGA
CON7	77	f	TÜ	CFMP	Ultimate3000	QEx	Lymph node	LMD	unspecific	AL lambda, high ApoAIV
CON8	74	m	TÜ	CFMP	Ultimate3000	QEx	Tissue of elbow bursa	LMD	unspecific	ATTR, high FGA
CON9	66	m	FR	FR	Evosep one	TimsTOF	Myocardium	Makro	negative	AL kappa, high KRT
Unclear Case #1	77	m	TÜ	CFMP	Ultimate3000	QEx	Urethra	Makro	unspecific	AL lambda
Unclear Case #2	66	f	TÜ	CFMP	Ultimate3000	QEx	Myocardium	Makro	unspecific	AL lambda
