# Supplementary material for: Accurate MS-Based Diagnostic Amyloid Typing Using Endogenously Normalized Protein Intensities in Formalin-Fixed Paraffin-Embedded Tissue
Source: Mol Cell Proteomics. 2025 Jul 21;24(8):101040. doi: 10.1016/j.mcpro.2025.101040 (PMC12396419; doi:10.1016/j.mcpro.2025.101040)
Supplement: Supplementary Table S6 [file mmc3.xlsx]

## Sheet: ATTR1-1
Protein IDs	Majority protein IDs	Peptide counts (all)	Peptide counts (razor+unique)	Peptide counts (unique)	Protein names	Gene names	Fasta headers	Number of proteins	Peptides	Razor + unique peptides	Unique peptides	Peptides ATTR1-1	Razor + unique peptides ATTR1-1	Unique peptides ATTR1-1	Sequence coverage [%]	Unique + razor sequence coverage [%]	Unique sequence coverage [%]	Mol. weight [kDa]	Sequence length	Sequence lengths	Q-value	Score	Sequence coverage ATTR1-1 [%]	Intensity	Intensity ATTR1-1	iBAQ peptides	iBAQ	iBAQ ATTR1-1	MS/MS count	Peptide sequences	Only identified by site	Reverse	Potential contaminant	id	Peptide IDs	Peptide is razor	Mod. peptide IDs	Evidence IDs	MS/MS IDs	Best MS/MS	Oxidation (M) site IDs	Oxidation (M) site positions	Taxonomy IDs
P68032	P68032	30	30	0	Actin, alpha cardiac muscle 1	ACTC1	sp|P68032|ACTC_HUMAN Actin, alpha cardiac muscle 1 OS=Homo sapiens OX=9606 GN=ACTC1 PE=1 SV=1	1	30	30	0	30	30	0	74.8	74.8	0	42.019	377	377	0	323.31	74.8	194460000000	194460000000	20	4.291e+09	4.291e+09	262	AGFAGDDAPR;AGFAGDDAPRAVFPSIVGRPR;AVFPSIVGR;AVFPSIVGRPR;CPETLFQPSFIGMESAGIHETTYNSIMK;DLTDYLMK;DLYANNVLSGGTTMYPGIADR;DLYANNVLSGGTTMYPGIADRMQK;DSYVGDEAQSK;EITALAPSTMK;FRCPETLFQPSFIGMESAGIHETTYNSIMK;GYSFVTTAER;GYSFVTTAEREIVR;GYSFVTTAEREIVRDIK;HQGVMVGMGQK;HQGVMVGMGQKDSYVGDEAQSK;IKIIAPPER;ILTERGYSFVTTAER;ILTERGYSFVTTAEREIVR;IWHHTFYNELR;IWHHTFYNELRVAPEEHPTLLTEAPLNPK;KDLYANNVLSGGTTMYPGIADR;LCYVALDFENEMAT…				444	108;109;324;325;364;467;470;471;517;652;913;1199;1200;1201;1268;1269;1430;1471;1472;1607;1608;1633;1734;1744;2507;2508;2943;3124;3208;3708	True;True;True;True;True;True;True;True;True;True;True;True;True;True;True;True;True;True;True;True;True;True;True;True;True;True;True;True;True;True	110;111;338;339;380;381;487;488;491;492;493;494;542;683;684;954;955;1247;1248;1249;1317;1318;1481;1525;1526;1669;1670;1695;1799;1809;1810;2610;2611;3057;3242;3243;3333;3841	133;134;135;469;470;471;472;473;474;475;476;477;478;479;528;529;530;531;695;696;697;698;699;700;701;704;705;706;707;708;709;710;771;961;962;963;964;965;966;1325;1326;1327;1328;1329;1734;1735;1736;1737;1738;1847;1848;1849;2078;2157;2158;2386;2387;2388;2389;2390;2391;2392;2393;2394;2395;2396;2397;2398;2399;2400;2401;2402;2403;2404;2405;2406;2407;2408;2439;2440;2614;2626;2627;2628;3769;3770;3771;377…	162;163;164;165;166;605;606;607;608;609;610;611;612;613;614;615;616;617;618;619;620;621;622;623;624;625;626;627;628;629;630;631;632;633;634;635;636;637;638;639;640;641;693;694;695;696;697;698;699;700;915;916;917;918;919;920;921;922;923;924;925;926;929;930;931;932;933;934;935;936;937;938;939;1013;1277;1278;1279;1280;1281;1282;1283;1284;1285;1286;1287;1288;1289;1745;1746;1747;1748;1749;1750;1751;22…	162;166;607;629;698;920;932;939;1013;1278;1749;2273;2282;2283;2428;2429;2724;2832;2833;3129;3155;3191;3407;3429;4883;4894;5698;6048;6246;7124	119;120;121;122;123;124;125	178;192;271;285;307;315;327	-1
P68871	P68871	12	12	6	Hemoglobin subunit beta;LVV-hemorphin-7;Spinorphin	HBB	sp|P68871|HBB_HUMAN Hemoglobin subunit beta OS=Homo sapiens OX=9606 GN=HBB PE=1 SV=2	1	12	12	6	12	12	6	94.6	94.6	55.8	15.998	147	147	0	128.91	94.6	38866000000	38866000000	11	2792200000	2792200000	72	EFTPPVQAAYQK;FFESFGDLSTPDAVMGNPK;GTFATLSELHCDK;LHVDPENFR;LLGNVLVCVLAHHFGK;LLVVYPWTQR;SAVTALWGK;VHLTPEEK;VLGAFSDGLAHLDNLK;VNVDEVGGEALGR;VVAGVANALAHK;VVAGVANALAHKYH				449	607;824;1163;1847;1901;1943;2734;3318;3360;3423;3542;3543	True;True;True;True;True;True;True;True;True;True;True;True	636;861;862;1211;1919;1974;2016;2842;3443;3487;3552;3672;3673	907;1209;1210;1211;1212;1213;1214;1688;2779;2780;2781;2847;2848;2900;2901;2902;2903;2904;2905;2906;2907;2908;2909;2910;4135;4136;4983;5065;5066;5067;5068;5069;5070;5071;5152;5153;5154;5332;5333;5334	1215;1216;1217;1596;1597;1598;1599;1600;1601;1602;1603;1604;1605;2218;3631;3632;3633;3634;3635;3636;3637;3638;3719;3720;3789;3790;3791;3792;3793;3794;3795;3796;3797;3798;3799;3800;3801;3802;3803;3804;3805;3806;3807;3808;3809;3810;3811;3812;3813;3814;3815;3816;3817;5352;5353;5354;6446;6543;6544;6545;6546;6547;6548;6549;6550;6645;6646;6647;6648;6649;6650;6651;6652;6863;6864;6865;6866	1216;1600;2218;3631;3719;3791;5352;6446;6548;6647;6865;6866	130	56	-1
P08590	P08590	16	16	15	Myosin light chain 3	MYL3	sp|P08590|MYL3_HUMAN Myosin light chain 3 OS=Homo sapiens OX=9606 GN=MYL3 PE=1 SV=3	1	16	16	15	16	16	15	65.6	65.6	60	21.932	195	195	0	168.07	65.6	55257000000	55257000000	13	2744900000	2744900000	79	AAPAPAPPPEPER;AAPAPAPPPEPERPK;AAPKAAPAPAPPPEPERPK;ALGQNPTQAEVLR;DTGTYEDFVEGLR;DTGTYEDFVEGLRVFDK;EAFMLFDR;EAFMLFDRTPK;EVEFDASK;HVLATLGER;HVLATLGERLTEDEVEK;IEFTPEQIEEFK;IKIEFTPEQIEEFK;ITYGQCGDVLR;MMDFETFLPMLQHISK;NKDTGTYEDFVEGLR				184	23;24;26;191;523;524;559;560;763;1286;1287;1350;1429;1588;2231;2335	True;True;True;True;True;True;True;True;True;True;True;True;True;True;True;True	23;24;26;200;548;549;585;586;587;800;1336;1337;1401;1480;1650;2322;2323;2324;2433	27;28;29;30;32;279;280;281;777;778;779;780;781;782;783;835;836;837;838;839;840;841;842;1132;1877;1878;1983;1984;2076;2077;2357;3377;3378;3379;3380;3381;3382;3383;3384;3385;3386;3533	35;36;37;38;39;40;41;42;43;44;45;46;48;375;376;377;378;379;380;381;382;383;1020;1021;1022;1023;1024;1025;1026;1027;1028;1029;1030;1031;1032;1105;1106;1107;1108;1109;1110;1111;1112;1113;1114;1115;1116;1117;1118;1119;1499;2467;2468;2611;2612;2613;2614;2615;2616;2720;2721;2722;2723;3087;4397;4398;4399;4400;4401;4402;4403;4404;4405;4406;4407;4408;4409;4410;4411;4412;4593	35;37;48;378;1024;1032;1107;1117;1499;2467;2468;2612;2723;3087;4406;4593	55;56;57;58	59;108;109;117	-1
P02766	P02766	15	15	15	Transthyretin	TTR	sp|P02766|TTHY_HUMAN Transthyretin OS=Homo sapiens OX=9606 GN=TTR PE=1 SV=1	1	15	15	15	15	15	15	76.2	76.2	76.2	15.887	147	147	0	323.31	76.2	52710000000	52710000000	6	2259300000	2259300000	206	AADDTWEPFASGK;ALGISPFHEHAEVVFTANDSGPR;ALGISPFHEHAEVVFTANDSGPRR;GSPAINVAVHVFR;GSPAINVAVHVFRK;KAADDTWEPFASGK;RYTIAALLSPYSYSTTAVVTNPK;RYTIAALLSPYSYSTTAVVTNPKE;SYWKALGISPFHEHAEVVFTANDSGPR;TSESGELHGLTTEEEFVEGIYK;TSESGELHGLTTEEEFVEGIYKVEIDTK;VLDAVRGSPAINVAVHVFR;VLDAVRGSPAINVAVHVFRK;YTIAALLSPYSYSTTAVVTNPK;YTIAALLSPYSYSTTAVVTNPKE				123	5;187;188;1153;1154;1622;2718;2719;2951;3103;3104;3344;3345;3735;3736	True;True;True;True;True;True;True;True;True;True;True;True;True;True;True	5;196;197;1201;1202;1684;2825;2826;3067;3221;3222;3471;3472;3868;3869	5;6;7;260;261;262;263;264;265;266;267;268;269;270;271;272;273;274;275;276;1644;1645;1646;1647;1648;1649;1650;1651;1652;1653;1654;1655;1656;1657;1658;1659;1660;1661;1662;1663;1664;1665;1666;1667;1668;1669;1670;1671;1672;1673;1674;1675;2423;4101;4102;4103;4104;4105;4106;4107;4108;4109;4110;4111;4112;4113;4114;4115;4429;4636;4637;4638;4639;4640;4641;4642;4643;4644;4645;4646;5047;5048;5049;5050;5585;…	7;8;9;10;11;12;13;14;327;328;329;330;331;332;333;334;335;336;337;338;339;340;341;342;343;344;345;346;347;348;349;350;351;352;353;354;355;356;357;358;359;360;361;362;363;364;365;366;367;368;369;370;2135;2136;2137;2138;2139;2140;2141;2142;2143;2144;2145;2146;2147;2148;2149;2150;2151;2152;2153;2154;2155;2156;2157;2158;2159;2160;2161;2162;2163;2164;2165;2166;2167;2168;2169;2170;2171;2172;2173;2174;21…	10;342;363;2154;2197;3173;5309;5318;5717;5980;5990;6524;6527;7168;7176			-1
P12883;A7E2Y1-3;Q9H6N6;Q9Y2K3	P12883	167;1;1;1	167;1;1;1	56;0;0;1	Myosin-7	MYH7	sp|P12883|MYH7_HUMAN Myosin-7 OS=Homo sapiens OX=9606 GN=MYH7 PE=1 SV=5	4	167	167	56	167	167	56	64.7	64.7	27.8	223.09	1935	1935;174;1097;1946	0	323.31	64.7	372440000000	372440000000	100	1.8996e+09	1.8996e+09	954	AEETQRSVNDLTSQR;AEETQRSVNDLTSQRAK;AERDYHIFYQILSNK;AGLLGLLEEMR;AGLLGLLEEMRDER;AGLLGLLEEMRDERLSR;AITDAAMMAEELK;AITDAAMMAEELKK;ALQEAHQQALDDLQAEEDK;ALQEAHQQALDDLQAEEDKVNTLTK;AQLEFNQIK;AQLEFNQIKAEIER;AVVEQTER;DFELNALNAR;DFELNALNARIEDEQALGSQLQK;DFELNALNARIEDEQALGSQLQKK;DIDDLELTLAK;DLEEATLQHEATAAALR;DLEEATLQHEATAAALRK;DLEEATLQHEATAAALRKK;DPLNETVVGLYQK;DQSPGKGTLEDQIIQANPALEAFGNAK;DSLLVIQWNIR;DTQIQLDDAVR;…				230	65;66;75;119;120;121;163;164;203;204;265;266;343;401;402;403;431;455;456;457;489;497;508;526;531;548;573;574;581;657;663;664;686;693;694;696;702;717;730;735;864;982;983;1013;1063;1132;1155;1156;1167;1205;1206;1211;1272;1273;1343;1346;1347;1348;1400;1462;1463;1465;1466;1475;1601;1626;1627;1632;1647;1648;1651;1652;1661;1663;1664;1665;1666;1677;1678;1679;1690;1699;1708;1709;1710;1711;1721;1722;1758;…	True;True;True;True;True;True;True;True;True;True;True;True;True;True;True;True;True;True;True;True;True;True;True;True;True;True;True;True;True;True;True;True;True;True;True;True;True;True;True;True;True;True;True;True;True;True;True;True;True;True;True;True;True;True;True;True;True;True;True;True;True;True;True;True;True;True;True;True;True;True;True;True;True;True;True;True;True;True;True;True…	65;66;75;122;123;124;125;170;171;172;173;213;214;279;280;358;418;419;420;450;475;476;477;514;522;533;551;556;574;600;601;609;689;695;696;697;719;727;728;729;731;737;753;767;772;902;1024;1025;1026;1027;1028;1060;1110;1180;1203;1204;1215;1253;1254;1259;1321;1322;1323;1393;1396;1397;1398;1399;1451;1516;1517;1519;1520;1529;1663;1688;1689;1694;1709;1710;1713;1714;1723;1725;1726;1727;1728;1729;1740;174…	82;83;84;93;94;95;96;150;151;152;153;154;155;156;157;158;159;226;227;228;229;230;231;232;233;295;296;297;298;299;300;301;302;303;304;305;388;389;500;572;573;574;575;576;577;618;619;649;650;651;652;653;654;655;656;657;658;735;745;759;760;761;762;785;786;787;793;794;818;819;820;821;858;859;860;871;971;979;980;981;982;983;984;985;986;1013;1024;1025;1026;1027;1028;1030;1031;1040;1059;1081;1087;1088;1…	106;107;108;117;118;119;120;121;122;123;185;186;187;188;189;190;191;192;193;194;195;196;197;198;199;200;201;202;282;283;284;285;286;287;288;289;290;291;292;293;294;400;401;402;403;404;405;406;407;408;409;410;411;412;413;509;510;511;512;513;514;662;743;744;745;746;747;748;749;750;751;804;805;806;807;808;848;849;850;851;852;853;854;855;856;857;858;859;860;861;862;863;864;865;866;867;868;869;870;871…	106;107;122;185;199;202;284;290;401;413;510;514;662;744;750;751;805;855;866;872;966;979;998;1036;1047;1082;1145;1151;1164;1296;1306;1317;1349;1365;1370;1373;1387;1411;1436;1443;1654;1857;1862;1912;1997;2101;2205;2209;2226;2294;2305;2313;2437;2446;2552;2562;2605;2608;2680;2797;2820;2822;2825;2837;3116;3178;3180;3189;3216;3222;3225;3228;3247;3251;3253;3255;3257;3276;3282;3291;3308;3324;3339;3343;33…	0;1;64;70;71;72;73;74;75;76;77;78;79;80;81;82;83;84;85;86;87;88;89;90	6;90;165;357;362;388;435;439;493;684;690;776;849;932;982;1067;1163;1235;1429;1538;1618;1625;1764;1765	-1;-1;-1;-1
P02743	P02743	12	12	12	Serum amyloid P-component;Serum amyloid P-component(1-203)	APCS	sp|P02743|SAMP_HUMAN Serum amyloid P-component OS=Homo sapiens OX=9606 GN=APCS PE=1 SV=2	1	12	12	12	12	12	12	42.2	42.2	42.2	25.387	223	223	0	127.57	42.2	24444000000	24444000000	10	1.8076e+09	1.8076e+09	36	AYSDLSR;AYSLFSYNTQGR;AYSLFSYNTQGRDNELLVYK;DNELLVYK;ERVGEYSLYIGR;ESVTDHVNLITPLEK;GLRQGYFVEAQPK;GYVIIKPLVWV;IVLGQEQDSYGGK;IVLGQEQDSYGGKFDR;QGYFVEAQPK;VGEYSLYIGR				117	355;357;358;477;737;748;1094;1204;1594;1595;2526;3296	True;True;True;True;True;True;True;True;True;True;True;True	371;373;374;502;774;785;1141;1252;1656;1657;2631;3421	516;518;519;520;521;522;720;1091;1092;1105;1106;1107;1108;1569;1741;2367;2368;2369;2370;2371;3798;4953	678;680;681;682;683;684;685;686;687;951;1448;1449;1450;1451;1464;1465;1466;1467;2044;2287;3098;3099;3100;3101;3102;3103;3104;3105;3106;3107;3108;4919;6404;6405;6406;6407	678;683;687;951;1449;1466;2044;2287;3098;3107;4919;6405			-1
P69905	P69905	9	9	9	Hemoglobin subunit alpha	HBA1	sp|P69905|HBA_HUMAN Hemoglobin subunit alpha OS=Homo sapiens OX=9606 GN=HBA1 PE=1 SV=2	1	9	9	9	9	9	9	83.8	83.8	83.8	15.257	142	142	0	118.56	83.8	25983000000	25983000000	8	1.5175e+09	1.5175e+09	54	FLASVSTVLTSK;KVADALTNAVAHVDDMPNALSALSDLHAHK;LLSHCLLVTLAAHLPAEFTPAVHASLDK;LRVDPVNFK;MFLSFPTTK;TYFPHFDLSHGSAQVK;VADALTNAVAHVDDMPNALSALSDLHAHK;VGAHAGEYGAEALER;VGAHAGEYGAEALERMFLSFPTTK				450	868;1691;1936;2030;2196;3160;3174;3288;3289	True;True;True;True;True;True;True;True;True	906;1755;2009;2105;2281;2282;3280;3294;3295;3413;3414	1266;1267;2542;2543;2883;3056;3057;3318;3319;4743;4744;4745;4761;4762;4763;4764;4765;4766;4767;4768;4941;4942;4943;4944;4945;4946	1661;1662;1663;1664;1665;1666;1667;1668;1669;1670;3311;3312;3760;3985;3986;3987;3988;3989;3990;3991;4317;4318;4319;4320;4321;4322;6135;6136;6137;6138;6139;6140;6141;6142;6143;6163;6164;6165;6166;6167;6168;6169;6170;6171;6172;6173;6174;6175;6390;6391;6392;6393;6394;6395;6396;6397	1662;3312;3760;3985;4318;6142;6174;6393;6397	131;132	33;77	-1
P09493;P09493-4;P09493-9;P09493-10;P09493-3;P09493-5;P09493-2	P09493;P09493-4;P09493-9;P09493-10;P09493-3;P09493-5;P09493-2	24;22;22;21;20;14;12	24;22;22;21;20;14;12	2;2;2;2;2;0;0	Tropomyosin alpha-1 chain	TPM1	sp|P09493|TPM1_HUMAN Tropomyosin alpha-1 chain OS=Homo sapiens OX=9606 GN=TPM1 PE=1 SV=2;sp|P09493-4|TPM1_HUMAN Isoform 4 of Tropomyosin alpha-1 chain OS=Homo sapiens OX=9606 GN=TPM1;sp|P09493-9|TPM1_HUMAN Isoform 9 of Tropomyosin alpha-1 chain OS=Homo sap	7	24	24	2	24	24	2	55.3	55.3	4.2	32.708	284	284;284;284;284;284;245;228	0	255.08	55.3	47626000000	47626000000	16	949230000	949230000	96	AEERAELSEGK;AISEELDHALNDMTSI;ATDAEADVASLNR;ATDAEADVASLNRR;EAETRAEFAERSVTK;ENALDRAEQAEADK;ENALDRAEQAEADKK;HIAEDADRKYEEVAR;IQLVEEELDR;IQLVEEELDRAQER;IQLVEEELDRAQERLATALQK;KATDAEADVASLNR;KATDAEADVASLNRR;KLVIIESDLER;KLVIIESDLERAEER;LVIIESDLER;LVIIESDLERAEER;LVIIESDLERAEERAELSEGK;QLEDELVSLQK;QLEDELVSLQKK;RIQLVEEELDR;RIQLVEEELDRAQER;SIDDLEDELYAQK;YSQKEDRYEEEIK				192	64;162;303;304;558;698;699;1235;1528;1529;1530;1630;1631;1673;1674;2110;2111;2112;2538;2539;2641;2642;2795;3729	True;True;True;True;True;True;True;True;True;True;True;True;True;True;True;True;True;True;True;True;True;True;True;True	64;168;169;317;318;584;733;734;1283;1587;1588;1589;1692;1693;1736;1737;2189;2190;2191;2643;2644;2747;2748;2906;3862	81;219;220;221;222;223;224;225;437;438;439;440;441;442;443;833;834;1033;1034;1035;1036;1037;1790;1791;1792;1793;1794;2252;2253;2254;2255;2256;2257;2258;2259;2260;2261;2262;2263;2264;2265;2266;2432;2433;2434;2435;2436;2504;2505;2506;2507;2508;3170;3171;3172;3173;3174;3175;3176;3177;3178;3179;3180;3181;3182;3183;3184;3814;3815;3970;3971;3972;3973;4224;4225;4226;4227;5575;5576	105;273;274;275;276;277;278;279;280;281;569;570;571;572;573;574;575;576;1103;1104;1375;1376;1377;1378;1379;1380;1381;1382;1383;2357;2358;2359;2360;2361;2362;2956;2957;2958;2959;2960;2961;2962;2963;2964;2965;2966;2967;2968;2969;2970;2971;2972;2973;2974;2975;2976;2977;3183;3184;3185;3186;3187;3188;3265;3266;3267;3268;3269;4129;4130;4131;4132;4133;4134;4135;4136;4137;4138;4139;4140;4141;4142;4143;41…	105;276;570;572;1104;1377;1380;2357;2958;2967;2977;3183;3187;3265;3268;4129;4133;4146;4935;4936;5131;5133;5474;7154	50	281	-1;-1;-1;-1;-1;-1;-1
P17661	P17661	39	39	35	Desmin	DES	sp|P17661|DESM_HUMAN Desmin OS=Homo sapiens OX=9606 GN=DES PE=1 SV=3	1	39	39	35	39	39	35	69.4	69.4	65.1	53.535	470	470	0	323.31	69.4	38325000000	38325000000	32	846170000	846170000	123	ARVDVERDNLLDDLQR;DGEVVSEATQQQHEVL;DNLLDDLQR;EEAENNLAAFR;ELEDRFASEASGYQDNIAR;ELEDRFASEASGYQDNIARLEEEIR;ELQAQLQEQQVQVEMDMSKPDLTAALR;EYQDLLNVK;FANYIEKVR;FASEASGYQDNIAR;FLEQQNAALAAEVNR;GSSSSVTSRVYQVSR;HLREYQDLLNVK;HQIQSYTCEIDALK;IDLERRIESLNEEIAFLK;IESLNEEIAFLK;IESLNEEIAFLKK;INLPIQTYSALNFR;LLEGEESR;LQEEIQLK;MALDVEIATYR;MALDVEIATYRK;NISEAEEWYK;RIESLNEEIAFLK;RIESLNEEIAFLKK;RTFGGAPGFPLGSPLSSPVFPR;SQAYSSS…				264	279;420;481;590;661;662;677;782;794;796;871;1157;1251;1270;1333;1357;1358;1495;1892;1997;2163;2164;2327;2636;2637;2700;2872;2873;2982;3021;3085;3179;3180;3181;3243;3244;3254;3255;3477	True;True;True;True;True;True;True;True;True;True;True;True;True;True;True;True;True;True;True;True;True;True;True;True;True;True;True;True;True;True;True;True;True;True;True;True;True;True;True	293;439;506;619;693;694;710;819;831;833;909;1205;1299;1319;1383;1408;1409;1553;1965;2070;2242;2243;2244;2425;2742;2743;2807;2985;2986;3098;3138;3203;3301;3302;3303;3368;3369;3379;3380;3607	405;406;407;598;599;600;727;884;975;976;977;978;1001;1002;1003;1156;1171;1174;1175;1176;1270;1271;1272;1273;1274;1275;1276;1277;1681;1812;1850;1935;1991;1992;2199;2200;2834;2998;3252;3253;3254;3255;3256;3257;3258;3259;3521;3961;3962;3963;3964;4057;4323;4324;4464;4465;4466;4467;4468;4528;4529;4530;4531;4532;4612;4613;4614;4775;4776;4777;4778;4779;4780;4781;4782;4783;4886;4887;4888;4901;4902;4903;5…	531;532;533;777;778;779;780;781;782;783;958;1180;1181;1182;1300;1301;1302;1303;1336;1337;1338;1339;1528;1529;1549;1553;1554;1555;1556;1557;1558;1673;1674;1675;1676;1677;1678;1679;1680;1681;1682;1683;1684;1685;2210;2380;2431;2432;2539;2623;2624;2886;2887;2888;2889;2890;2891;3698;3910;4230;4231;4232;4233;4234;4235;4236;4237;4238;4239;4576;4577;4578;5118;5119;5120;5121;5122;5123;5124;5125;5242;5592;…	532;778;958;1181;1300;1303;1337;1528;1549;1554;1673;2210;2380;2431;2539;2623;2624;2887;3698;3910;4230;4234;4577;5118;5124;5242;5592;5593;5757;5841;5944;6183;6191;6193;6321;6323;6342;6345;6770	93	396	-1
P06576	P06576	28	28	28	ATP synthase subunit beta, mitochondrial	ATP5B	sp|P06576|ATPB_HUMAN ATP synthase subunit beta, mitochondrial OS=Homo sapiens OX=9606 GN=ATP5F1B PE=1 SV=3	1	28	28	28	28	28	28	65.8	65.8	65.8	56.559	529	529	0	323.31	65.8	39588000000	39588000000	29	777380000	777380000	116	AHGGYSVFAGVGER;AIAELGIYPAVDPLDSTSR;DQEGQDVLLFIDNIFR;EGNDLYHEMIESGVINLK;FLSQPFQVAEVFTGHMGK;FTQAGSEVSALLGR;GSITSVQAIYVPADDLTDPAPATTFAHLDATTVLSR;IGLFGGAGVGK;IMDPNIVGSEHYDVAR;IMDPNIVGSEHYDVARGVQK;IMNVIGEPIDER;IMNVIGEPIDERGPIK;IPSAVGYQPTLATDMGTMQER;IPVGPETLGR;IPVGPETLGRIMNVIGEPIDERGPIK;IQRFLSQPFQVAEVFTGHMGK;KGSITSVQAIYVPADDLTDPAPATTFAHLDATTVLSR;LVLEVAQHLGESTVR;QFAPIHAEAPEFMEMSVEQEILVTGIK;SLQDIIAILGMDE…				152	139;148;493;619;884;941;1150;1394;1479;1480;1487;1488;1518;1520;1521;1533;1646;2118;2512;2831;2832;3014;3099;3154;3201;3202;3203;3547	True;True;True;True;True;True;True;True;True;True;True;True;True;True;True;True;True;True;True;True;True;True;True;True;True;True;True;True	143;153;518;649;922;923;983;1198;1445;1534;1535;1536;1544;1545;1546;1576;1577;1579;1580;1592;1708;2197;2615;2616;2943;2944;3131;3217;3273;3274;3324;3325;3326;3327;3677	183;184;199;200;201;202;739;740;741;921;922;1291;1292;1293;1363;1364;1640;1641;2033;2169;2170;2171;2172;2173;2184;2185;2186;2187;2188;2189;2190;2191;2192;2236;2237;2238;2239;2240;2241;2243;2244;2269;2458;3192;3193;3194;3195;3196;3197;3198;3782;3783;4270;4271;4519;4520;4628;4629;4630;4631;4731;4732;4733;4734;4735;4812;4813;4814;4815;5341	227;228;229;230;231;232;249;250;251;252;253;254;255;970;971;972;973;1231;1232;1233;1702;1703;1704;1705;1706;1707;1708;1788;1789;1790;1791;1792;2130;2131;2132;2671;2672;2673;2674;2847;2848;2849;2850;2851;2852;2853;2854;2869;2870;2871;2872;2873;2874;2875;2876;2877;2878;2879;2934;2935;2936;2937;2938;2939;2940;2941;2943;2944;2945;2946;2947;2980;3213;3214;3215;4160;4161;4162;4163;4164;4165;4166;4167;4…	231;250;971;1233;1705;1789;2130;2672;2852;2854;2871;2877;2938;2943;2947;2980;3213;4164;4903;5522;5523;5829;5966;6119;6224;6226;6229;6875	41;42;43;44;45;46;47;48	145;176;217;272;339;342;408;478	-1
P19429	P19429	8	8	8	Troponin I, cardiac muscle	TNNI3	sp|P19429|TNNI3_HUMAN Troponin I, cardiac muscle OS=Homo sapiens OX=9606 GN=TNNI3 PE=1 SV=3	1	8	8	8	8	8	8	41.4	41.4	41.4	24.007	210	210	0	75.009	41.4	9750600000	9750600000	8	721200000	721200000	36	ADGSSDAAREPRPAPAPIR;ESLDLRAHLK;ISADAMMQALLGAR;NIDALSGMEGR;NITEIADLTQK;PAPAPIR;TLLLQIAK;VDKVDEERYDIEAK				273	51;740;1541;2320;2328;2421;3048;3235	True;True;True;True;True;True;True;True	51;777;1600;1601;1602;2418;2426;2523;3165;3360	65;66;1095;2278;2279;2280;2281;2282;2283;2284;2285;2286;2287;2288;2289;2290;2291;2292;3513;3522;3523;3668;4569;4875;4876;4877	83;84;85;86;87;1454;2990;2991;2992;2993;2994;2995;2996;2997;2998;2999;3000;3001;3002;3003;3004;3005;3006;3007;3008;3009;3010;3011;3012;4567;4579;4580;4581;4767;5894;5895;6305;6306;6307	87;1454;3001;4567;4579;4767;5894;6306	94;95	154;155	-1
P25705;P25705-2;P25705-3	P25705;P25705-2;P25705-3	22;21;18	22;21;18	22;21;18	ATP synthase subunit alpha, mitochondrial	ATP5A1	sp|P25705|ATPA_HUMAN ATP synthase subunit alpha, mitochondrial OS=Homo sapiens OX=9606 GN=ATP5F1A PE=1 SV=1;sp|P25705-2|ATPA_HUMAN Isoform 2 of ATP synthase subunit alpha, mitochondrial OS=Homo sapiens OX=9606 GN=ATP5F1A;sp|P25705-3|ATPA_HUMAN Isoform 3 of	3	22	22	22	22	22	22	49.7	49.7	49.7	59.75	553	553;503;531	0	264.78	49.7	29525000000	29525000000	31	689710000	689710000	78	AVDSLVPIGR;EAYPGDVFYLHSR;EIVTNFLAGFEA;EVAAFAQFGSDLDAATQQLLSR;FENAFLSHVVSQHQALLGTIR;GIRPAINVGLSVSR;GMSLNLEPDNVGVVVFGNDK;HALIIYDDLSK;ILGADTSVDLEETGR;ISVREPMQTGIK;LELAQYR;NVQAEEMVEFSSGLK;QGQYSPMAIEEQVAVIYAGVR;QMSLLLR;RPPGREAYPGDVFYLHSR;RTGAIVDVPVGEELLGR;TGAIVDVPVGEELLGR;TGTAEMSSILEER;TSIAIDTIINQK;VLSIGDGIAR;VVDALGNAIDGK;VVDALGNAIDGKGPIGSK				304	323;584;653;761;817;1053;1103;1207;1446;1559;1774;2410;2523;2556;2678;2701;2992;3001;3108;3388;3545;3546	True;True;True;True;True;True;True;True;True;True;True;True;True;True;True;True;True;True;True;True;True;True	337;613;685;798;854;1100;1150;1151;1255;1498;1620;1621;1843;2512;2627;2628;2661;2785;2808;3108;3117;3118;3226;3517;3675;3676	468;875;876;877;878;967;1126;1127;1128;1129;1130;1201;1202;1511;1512;1513;1581;1582;1752;2104;2105;2106;2107;2108;2109;2318;2319;2320;2321;2676;3651;3652;3653;3654;3794;3795;3833;4022;4058;4059;4060;4483;4484;4498;4499;4500;4651;5111;5112;5113;5337;5338;5339;5340	604;1169;1170;1171;1172;1173;1174;1290;1491;1492;1493;1494;1495;1496;1497;1587;1588;1975;1976;1977;1978;1979;2062;2063;2064;2065;2308;2756;2757;2758;2759;2760;2761;2762;2763;2764;2765;2766;2767;3042;3043;3044;3045;3495;4741;4742;4743;4744;4745;4746;4747;4748;4749;4750;4915;4916;4955;4956;4957;4958;5196;5243;5244;5245;5246;5784;5785;5786;5787;5803;5804;5805;5806;6004;6595;6596;6597;6598;6869;6870;…	604;1170;1290;1491;1588;1975;2064;2308;2756;3042;3495;4743;4915;4956;5196;5245;5785;5805;6004;6596;6869;6873	100;101;102;103	51;105;189;479	-1;-1;-1
P02144	P02144	8	8	8	Myoglobin	MB	sp|P02144|MYG_HUMAN Myoglobin OS=Homo sapiens OX=9606 GN=MB PE=1 SV=2	1	8	8	8	8	8	8	51.9	51.9	51.9	17.184	154	154	0	109.81	51.9	19688000000	19688000000	9	672500000	672500000	55	GHHEAEIKPLAQSHATK;GLSDGEWQLVLNVWGK;HGATVLTALGGILK;HGATVLTALGGILKK;HPGDFGADAQGAMNK;KGHHEAEIKPLAQSHATK;KHGATVLTALGGILK;VEADIPGHGQEVLIR				107	1034;1095;1223;1224;1261;1643;1655;3248	True;True;True;True;True;True;True;True	1081;1142;1271;1272;1309;1310;1705;1717;3373	1482;1483;1484;1570;1571;1771;1772;1773;1827;1828;1829;1830;1831;1832;1833;1834;1835;1836;1837;2454;2455;2477;2478;2479;4893;4894;4895	1942;1943;1944;2045;2046;2047;2048;2328;2329;2330;2331;2332;2333;2334;2335;2336;2337;2338;2339;2397;2398;2399;2400;2401;2402;2403;2404;2405;2406;2407;2408;2409;2410;2411;2412;2413;2414;2415;2416;2417;3209;3210;3236;3237;3238;3239;6328;6329;6330;6331;6332;6333;6334;6335;6336	1943;2045;2334;2339;2411;3210;3239;6334	30	132	-1
P62805	P62805	7	7	7	Histone H4	HIST1H4A	sp|P62805|H4_HUMAN Histone H4 OS=Homo sapiens OX=9606 GN=H4C1 PE=1 SV=2	1	7	7	7	7	7	7	58.3	58.3	58.3	11.367	103	103	0	43.684	58.3	4.1562e+09	4.1562e+09	6	557280000	557280000	15	DNIQGITKPAIR;ISGLIYEETR;RISGLIYEETR;TLYGFGG;TVTAMDVVYALK;VFLENVIR;VFLENVIRDAVTYTEHAK				434	478;1548;2644;3064;3156;3278;3279	True;True;True;True;True;True;True	503;1609;2750;3181;3276;3403;3404	721;722;723;724;2303;3975;4586;4737;4738;4931;4932	952;953;954;955;3023;5138;5139;5913;6127;6128;6129;6377;6378;6379;6380	953;3023;5138;5913;6127;6377;6380			-1
P00403	P00403	4	4	4	Cytochrome c oxidase subunit 2	MT-CO2	sp|P00403|COX2_HUMAN Cytochrome c oxidase subunit 2 OS=Homo sapiens OX=9606 GN=MT-CO2 PE=1 SV=1	1	4	4	4	4	4	4	23.3	23.3	23.3	25.565	227	227	0	94.62	23.3	4499100000	4499100000	8	476290000	476290000	11	ILYMTDEVNDPSLTIK;LLDVDNRVVLPIEAPIR;MMITSQDVLHSWAVPTLGLK;VVLPIEAPIR				89	1476;1887;2232;3562	True;True;True;True	1530;1531;1960;2325;2326;3693	2165;2166;2828;2829;3387;3388;3389;5374	2843;2844;3692;3693;4413;4414;4415;4416;6928;6929;6930	2844;3693;4416;6929	24;25	86;152	-1
P02511	P02511	16	16	16	Alpha-crystallin B chain	CRYAB	sp|P02511|CRYAB_HUMAN Alpha-crystallin B chain OS=Homo sapiens OX=9606 GN=CRYAB PE=1 SV=2	1	16	16	16	16	16	16	81.7	81.7	81.7	20.159	175	175	0	221.02	81.7	17215000000	17215000000	11	451830000	451830000	56	APSWFDTGLSEMR;APSWFDTGLSEMRLEK;DRFSVNLDVK;FSVNLDVK;HEERQDEHGFISR;IPADVDPLTITSSLSSDGVLTVNGPR;IPADVDPLTITSSLSSDGVLTVNGPRK;LFDQFFGEHLLESDLFPTSTSLSPFYLRPPSFLR;MDIAIHHPWIR;PAVTAAPK;RPFFPFHSPSR;VLGDVIEVHGK;VLGDVIEVHGKHEER;VLGDVIEVHGKHEERQDEHGFISR;YRIPADVDPLTITSSLSSDGVLTVNGPR;YRIPADVDPLTITSSLSSDGVLTVNGPRK				108	248;249;499;931;1216;1501;1502;1791;2179;2424;2669;3361;3362;3363;3722;3723	True;True;True;True;True;True;True;True;True;True;True;True;True;True;True;True	261;262;263;524;973;1264;1559;1560;1862;2260;2261;2526;2776;3488;3489;3490;3855;3856	367;368;369;370;747;748;749;1351;1352;1764;2206;2207;2208;2209;2210;2211;2704;3279;3280;3281;3282;3283;3671;4010;4011;4012;5072;5073;5074;5075;5076;5077;5078;5079;5080;5564;5565;5566;5567;5568;5569	484;485;486;487;488;489;490;981;982;983;1775;1776;1777;2321;2897;2898;2899;2900;2901;2902;2903;3531;3532;4264;4265;4266;4267;4268;4269;4270;4271;4770;5176;5177;5178;5179;5180;5181;5182;5183;5184;5185;6551;6552;6553;6554;6555;6556;6557;6558;6559;6560;6561;6562;7140;7141;7142;7143;7144;7145;7146;7147	485;490;981;1777;2321;2898;2903;3531;4270;4770;5177;6553;6560;6562;7141;7147	31;32	1;68	-1
P12829	P12829	12	11	11	Myosin light chain 4	MYL4	sp|P12829|MYL4_HUMAN Myosin light chain 4 OS=Homo sapiens OX=9606 GN=MYL4 PE=1 SV=3	1	12	11	11	12	11	11	65.5	59.9	59.9	21.564	197	197	0	122.73	65.5	7.5564e+09	7.5564e+09	13	439580000	439580000	28	ALGQNPTNAEVLR;EAAKPAPAPAPAPAPAPAPAPEAPKEPAFDPK;EAFSLFDR;EAFSLFDRTPTGEMK;EQGTYEDFVEGLR;EQGTYEDFVEGLRVFDK;IDFTADQIEEFK;ITYGQCGDVLR;MLDFETFLPILQHISR;PAPAPAPAPAPAPAPAPEAPK;PAPAPAPAPAPAPAPAPEAPKEPAFDPK;VLGKPKPEEMNVK				228	190;552;561;562;720;721;1330;1588;2219;2419;2420;3365	True;True;True;True;True;True;True;False;True;True;True;True	199;578;588;589;756;757;1380;1650;2309;2521;2522;3492;3493	278;826;843;844;845;846;1063;1064;1931;1932;2357;3363;3364;3665;3666;3667;5082;5083;5084;5085;5086	372;373;374;1096;1120;1121;1122;1123;1124;1417;1418;1419;2533;2534;2535;2536;3087;4380;4381;4763;4764;4765;4766;6564;6565;6566;6567;6568;6569;6570	372;1096;1121;1124;1417;1419;2534;3087;4381;4763;4765;6568	69	106	-1
P06732	P06732	17	17	16	Creatine kinase M-type;Creatine kinase M-type, N-terminally processed	CKM	sp|P06732|KCRM_HUMAN Creatine kinase M-type OS=Homo sapiens OX=9606 GN=CKM PE=1 SV=2	1	17	17	16	17	17	16	51.7	51.7	51.7	43.101	381	381	0	235.06	51.7	14337000000	14337000000	20	438990000	438990000	74	AGHPFMWNQHLGYVLTCPSNLGTGLR;ELFDPIISDR;ELFDPIISDRHGGYKPTDK;EQQQLIDDHFLFDK;EQQQLIDDHFLFDKPVSPLLLASGMAR;GGDDLDPNYVLSSR;GQSIDDMIPAQK;GTGGVDTAAVGSVFDVSNADR;GYTLPPHCSR;LGSSEVEQVQLVVDGVK;LNYKPEEEYPDLSK;LSVEALNSLTGEFK;PVSPLLLASGMAR;RGTGGVDTAAVGSVFDVSNADR;SFLVWVNEEDHLR;VLTLELYK;VLTLELYKK				154	113;665;666;725;726;1020;1135;1166;1202;1829;1972;2063;2479;2631;2769;3391;3392	True;True;True;True;True;True;True;True;True;True;True;True;True;True;True;True;True	116;698;699;761;762;763;1067;1183;1214;1250;1900;2045;2139;2581;2582;2737;2880;3520;3521	142;143;987;988;1068;1069;1070;1071;1072;1073;1074;1075;1076;1466;1620;1621;1692;1739;2748;2749;2750;2751;2752;2753;2953;2954;3097;3098;3734;3735;3736;3947;3948;3949;3950;3951;4184;4185;4186;4187;4188;4189;5116;5117;5118	177;178;1319;1320;1321;1322;1423;1424;1425;1426;1427;1428;1429;1430;1431;1920;1921;2107;2108;2109;2223;2285;3590;3591;3592;3593;3594;3595;3596;3597;3598;3599;3600;3863;3864;4037;4038;4039;4040;4041;4042;4043;4838;4839;4840;5091;5092;5093;5094;5095;5096;5097;5098;5417;5418;5419;5420;5421;5422;5423;5424;5425;5426;5427;5428;5429;5430;6601;6602;6603;6604;6605;6606;6607;6608	177;1320;1322;1425;1429;1921;2107;2223;2285;3593;3864;4038;4840;5095;5426;6603;6606	49	207	-1
P45379-7;P45379-11;P45379-6;P45379-8;P45379-10;P45379-4;P45379-5;P45379-3;P45379-2;P45379;P45379-12;P45379-9;P13805-2;P13805-3;P13805	P45379-7;P45379-11;P45379-6;P45379-8;P45379-10;P45379-4;P45379-5;P45379-3;P45379-2;P45379;P45379-12;P45379-9	12;12;12;12;12;12;12;12;12;12;7;7;1;1;1	12;12;12;12;12;12;12;12;12;12;7;7;1;1;1	12;12;12;12;12;12;12;12;12;12;7;7;1;1;1	Troponin T, cardiac muscle	TNNT2	sp|P45379-7|TNNT2_HUMAN Isoform 7 of Troponin T, cardiac muscle OS=Homo sapiens OX=9606 GN=TNNT2;sp|P45379-11|TNNT2_HUMAN Isoform 11 of Troponin T, cardiac muscle OS=Homo sapiens OX=9606 GN=TNNT2;sp|P45379-6|TNNT2_HUMAN Isoform 6 of Troponin T, cardiac mus	15	12	12	12	12	12	12	37.8	37.8	37.8	34.09	283	283;285;288;293;295;296;297;297;297;298;255;259;251;262;278	0	114.87	37.8	12183000000	12183000000	10	432340000	432340000	69	ALSNMMHFGGYIQK;DLNELQALIEAHFENR;ELWQSIYNLEAEK;ELWQSIYNLEAEKFDLQEK;IPDGERVDFDDIHR;IPDGERVDFDDIHRK;KKEEEELVSLK;SFMPNLVPPK;VDFDDIHRK;VLAIDHLNEDQLR;VLAIDHLNEDQLREK;YEINVLR				365	209;462;688;689;1504;1505;1662;2770;3226;3340;3341;3653	True;True;True;True;True;True;True;True;True;True;True;True	219;220;221;482;721;722;1562;1563;1724;2881;3351;3467;3468;3785	312;313;314;315;316;317;318;319;663;664;665;666;667;668;669;670;671;672;673;674;675;676;677;678;679;680;681;682;683;684;685;1015;1016;1017;2213;2214;2215;2216;2217;2218;2219;2220;2221;2489;2490;4190;4191;4866;5041;5042;5043;5044;5484;5485;5486;5487	420;421;422;423;424;425;426;427;428;429;430;431;432;878;879;880;881;882;883;884;885;886;887;888;889;890;891;892;893;894;895;896;897;898;899;900;901;902;903;1351;1352;1353;1354;1355;1356;1357;2905;2906;2907;2908;2909;2910;2911;2912;2913;2914;3249;3250;5431;5432;6295;6515;6516;6517;6518;6519;6520;6521;7055;7056;7057;7058	431;878;1351;1356;2908;2913;3249;5432;6295;6515;6521;7057	111;112	176;177	-1;-1;-1;-1;-1;-1;-1;-1;-1;-1;-1;-1;-1;-1;-1
P10916;Q9BUA6	P10916	14;1	14;1	14;1	Myosin regulatory light chain 2, ventricular/cardiac muscle isoform	MYL2	sp|P10916|MLRV_HUMAN Myosin regulatory light chain 2, ventricular/cardiac muscle isoform OS=Homo sapiens OX=9606 GN=MYL2 PE=1 SV=3	2	14	14	14	14	14	14	87.3	87.3	87.3	18.789	166	166;226	0	173.16	87.3	8.4304e+09	8.4304e+09	10	393840000	393840000	48	ADYVREMLTTQAERFSK;AGGANSNVFSMFEQTQIQEFK;DGFIDKNDLR;EAFTIMDQNRDGFIDKNDLR;EAPGPINFTVFLTMFGEK;EEVDQMFAAFPPDVTGNLDYK;GADPEETILNAFK;NDLRDTFAALGR;NDLRDTFAALGRVNVK;NEEIDEMIK;NLVHIITHGEEK;NLVHIITHGEEKD;RAGGANSNVFSMFEQTQIQEFK;VNVKNEEIDEMIK				209	57;112;421;564;577;599;964;2302;2303;2306;2350;2351;2597;3426	True;True;True;True;True;True;True;True;True;True;True;True;True;True	57;114;115;440;591;604;605;628;1006;2400;2401;2404;2449;2450;2703;3555;3556	74;138;139;140;141;601;848;863;864;865;866;867;896;897;1391;3489;3490;3491;3492;3493;3494;3495;3498;3567;3568;3569;3570;3885;3886;5159;5160;5161	98;169;170;171;172;173;174;175;176;784;1126;1127;1154;1155;1156;1157;1158;1159;1160;1198;1199;1200;1201;1202;1826;1827;4538;4539;4540;4541;4542;4543;4544;4545;4548;4549;4550;4637;4638;4639;4640;4641;5017;5018;5019;6658;6659;6660	98;172;784;1127;1154;1198;1827;4540;4545;4548;4637;4640;5017;6660	61;62;63	20;69;85	-1;-1
P99999	P99999	5	5	5	Cytochrome c	CYCS	sp|P99999|CYC_HUMAN Cytochrome c OS=Homo sapiens OX=9606 GN=CYCS PE=1 SV=2	1	5	5	5	5	5	5	41.9	41.9	41.9	11.749	105	105	0	40.59	41.9	3.043e+09	3.043e+09	6	372170000	372170000	12	ADLIAYLK;GIIWGEDTLMEYLENPK;GIIWGEDTLMEYLENPKK;MIFVGIK;TGPNLHGLFGR				460	52;1044;1045;2211;2999	True;True;True;True;True	52;1091;1092;2300;3115	67;68;1499;1500;3349;4494;4495	88;89;90;91;92;1960;1961;4364;4365;5797;5798;5799;5800	89;1960;1961;4364;5797	134	66	-1
P12235;Q9H0C2	P12235	12;1	12;1	6;0	ADP/ATP translocase 1	SLC25A4	sp|P12235|ADT1_HUMAN ADP/ATP translocase 1 OS=Homo sapiens OX=9606 GN=SLC25A4 PE=1 SV=4	2	12	12	6	12	12	6	33.2	33.2	17.8	33.064	298	298;315	0	83.956	33.2	7.6257e+09	7.6257e+09	20	333810000	333810000	21	DFLAGGVAAAVSK;EFHGLGDCIIK;EQGFLSFWR;GADIMYTGTVDCWR;GADIMYTGTVDCWRK;GAWSNVLR;GDHAWSFLK;KGADIMYTGTVDCWR;LLLQVQHASK;QLFLGGVDR;QLFLGGVDRHK;YFPTQALNFAFK				224	407;602;719;962;963;974;980;1641;1921;2541;2542;3661	True;True;True;True;True;True;True;True;True;True;True;True	424;631;755;1004;1005;1016;1022;1703;1994;2646;2647;3793	581;582;902;1062;1388;1389;1390;1403;1409;1410;2451;2868;3818;3819;5496	755;756;757;758;1210;1414;1415;1416;1823;1824;1825;1841;1842;1848;1849;1850;3206;3743;3744;3745;4939;4940;7068	755;1210;1414;1823;1825;1842;1848;3206;3745;4939;4940;7068			-1;-1
P05413	P05413	7	7	7	Fatty acid-binding protein, heart	FABP3	sp|P05413|FABPH_HUMAN Fatty acid-binding protein, heart OS=Homo sapiens OX=9606 GN=FABP3 PE=1 SV=4	1	7	7	7	7	7	7	52.6	52.6	52.6	14.858	133	133	0	67.802	52.6	5.8295e+09	5.8295e+09	11	313170000	313170000	21	LGVEFDETTADDR;LGVEFDETTADDRK;LILTLTHGTAVCTR;QVASMTKPTTIIEK;SLGVGFATR;VDAFLGTWK;WDGQETTLVR				149	1833;1834;1866;2585;2821;3224;3596	True;True;True;True;True;True;True	1904;1905;1939;2690;2691;2933;3349;3728	2757;2758;2759;2760;2761;2807;3867;3868;3869;4260;4863;4864;5419	3604;3605;3606;3607;3608;3609;3610;3611;3612;3668;4995;4996;4997;4998;5510;5511;6291;6292;6293;6980;6981	3604;3610;3668;4995;5510;6293;6980	40	36	-1
Q02045	Q02045	2	2	2	Myosin light chain 5	MYL5	sp|Q02045|MYL5_HUMAN Myosin light chain 5 OS=Homo sapiens OX=9606 GN=MYL5 PE=2 SV=1	1	2	2	2	2	2	2	9.2	9.2	9.2	19.534	173	173	0	51.766	9.2	5240000000	5240000000	10	312880000	312880000	9	EAFTLMDQNR;EAFTLMDQNRDGFIDK				468	565;566	True;True	592;593	849;850;851	1128;1129;1130;1131;1132;1133;1134;1135;1136	1129;1131			-1
P04406-2;P04406	P04406-2;P04406	13;13	13;13	13;13	Glyceraldehyde-3-phosphate dehydrogenase	GAPDH	sp|P04406-2|G3P_HUMAN Isoform 2 of Glyceraldehyde-3-phosphate dehydrogenase OS=Homo sapiens OX=9606 GN=GAPDH;sp|P04406|G3P_HUMAN Glyceraldehyde-3-phosphate dehydrogenase OS=Homo sapiens OX=9606 GN=GAPDH PE=1 SV=3	2	13	13	13	13	13	13	66.6	66.6	66.6	31.548	293	293;335	0	207.63	66.6	8.3379e+09	8.3379e+09	15	308920000	308920000	42	GALQNIIPASTGAAK;GILGYTEHQVVSSDFNSDTHSSTFDAGAGIALNDHFVK;IISNASCTTNCLAPLAK;LISWYDNEFGYSNR;LVINGNPITIFQER;LVINGNPITIFQERDPSK;RVIISAPSADAPMFVMGVNHEK;VIHDNFGIVEGLMTTVHAITATQK;VIISAPSADAPMFVMGVNHEK;VPTANVSVVDLTCR;VVDLMAHMASK;VVDLMAHMASKE;WGDAGAEYVVESTGVFTTMEK				141	971;1048;1426;1873;2115;2116;2710;3330;3331;3456;3549;3550;3603	True;True;True;True;True;True;True;True;True;True;True;True;True	1013;1095;1477;1946;2194;2195;2817;3455;3456;3457;3458;3586;3679;3680;3681;3735	1399;1503;1504;1505;2073;2814;3187;3188;3189;3190;4070;4071;5000;5001;5002;5003;5004;5005;5006;5007;5197;5198;5343;5344;5345;5346;5347;5426	1836;1837;1965;1966;1967;1968;2715;3675;3676;3677;3678;4155;4156;4157;4158;5259;5260;6464;6465;6466;6467;6468;6469;6470;6471;6472;6473;6474;6475;6706;6707;6708;6878;6879;6880;6881;6882;6883;6884;6885;6886;6990;6991	1837;1966;2715;3676;4155;4158;5260;6466;6475;6707;6880;6883;6990	37;38;39	88;133;286	-1;-1
P35609;P35609-2;Q08043	P35609;P35609-2	50;48;8	50;48;8	40;38;4	Alpha-actinin-2	ACTN2	sp|P35609|ACTN2_HUMAN Alpha-actinin-2 OS=Homo sapiens OX=9606 GN=ACTN2 PE=1 SV=1;sp|P35609-2|ACTN2_HUMAN Isoform 2 of Alpha-actinin-2 OS=Homo sapiens OX=9606 GN=ACTN2	3	50	50	40	50	50	40	60.7	60.7	53.9	103.85	894	894;894;901	0	323.31	60.7	25864000000	25864000000	55	270140000	270140000	144	ACLISMGYDLGEAEFAR;AGTQIENIEEDFR;AGTQIENIEEDFRNGLK;AIMTYVSCFYHAFAGAEQAETAANR;ATLPEADGERQSIMAIQNEVEK;CQLEINFNTLQTK;DDPIGNINLAMEIAEK;DGLGLCALIHR;DYESASLTEVR;ETADTDTAEQVIASFR;FAIQDISVEETSAK;GITQEQMNEFR;GYEEWLLNEIR;GYEEWLLNEIRR;HEAFESDLAAHQDR;HEAFESDLAAHQDRVEQIAAIAQELNELDYHDAVNVNDR;HRPDLIDYSK;ILASDKPYILAEELR;ILASDKPYILAEELRR;IMTLVDPNGQGTVTFQSFIDFMTR;ISSSNPYSTVTMDELR;KHEAFESDLAAHQDR;KHEAFESDLAAHQDRVEQI…				343	46;130;132;157;310;372;392;424;544;750;789;1058;1192;1193;1214;1215;1276;1438;1439;1491;1555;1653;1654;1724;1725;1766;1896;1962;2129;2218;2260;2261;2319;2361;2408;2484;2485;2511;2554;2574;2590;2649;2662;2691;2702;2899;3030;3031;3259;3313	True;True;True;True;True;True;True;True;True;True;True;True;True;True;True;True;True;True;True;True;True;True;True;True;True;True;True;True;True;True;True;True;True;True;True;True;True;True;True;True;True;True;True;True;True;True;True;True;True;True	46;134;136;163;324;389;409;443;570;787;826;1105;1240;1241;1262;1263;1326;1490;1491;1549;1616;1715;1716;1788;1789;1835;1969;2035;2208;2307;2308;2356;2357;2358;2417;2461;2510;2587;2588;2614;2659;2679;2696;2755;2768;2769;2798;2809;3012;3147;3148;3384;3438	55;56;169;174;213;451;452;539;562;563;604;605;813;1110;1111;1112;1164;1520;1521;1727;1728;1760;1761;1762;1763;1863;1864;2092;2093;2094;2095;2096;2195;2310;2311;2312;2313;2471;2472;2473;2474;2475;2476;2600;2601;2602;2664;2665;2666;2839;2840;2841;2842;2939;2940;3213;3214;3215;3216;3357;3358;3359;3360;3361;3362;3422;3423;3424;3425;3512;3584;3648;3649;3742;3743;3779;3780;3781;3831;3854;3875;3876;3980…	73;74;212;218;267;586;587;708;731;732;733;734;787;788;789;1075;1469;1470;1471;1472;1473;1474;1475;1538;1539;1540;1541;1986;1987;2265;2266;2316;2317;2318;2319;2320;2451;2452;2741;2742;2743;2744;2745;2746;2747;2882;3031;3032;3033;3034;3035;3036;3230;3231;3232;3233;3234;3235;3388;3389;3390;3391;3392;3393;3394;3483;3484;3485;3703;3704;3705;3706;3707;3708;3709;3710;3711;3712;3713;3714;3848;3849;3850;4…	73;212;218;267;586;708;731;787;1075;1471;1538;1986;2265;2266;2317;2319;2451;2743;2745;2882;3034;3232;3233;3388;3394;3483;3712;3848;4190;4377;4452;4456;4566;4658;4738;4847;4848;4898;4953;4979;5005;5144;5164;5217;5247;5629;5858;5865;6349;6434	106;107;108	228;367;866	-1;-1;-1
P17540;P12532;P12532-2	P17540	16;2;2	16;2;2	16;2;2	Creatine kinase S-type, mitochondrial	CKMT2	sp|P17540|KCRS_HUMAN Creatine kinase S-type, mitochondrial OS=Homo sapiens OX=9606 GN=CKMT2 PE=1 SV=2	3	16	16	16	16	16	16	39.9	39.9	39.9	47.504	419	419;417;448	0	181.27	39.9	10133000000	10133000000	21	253850000	253850000	59	EVENVAITALEGLK;EVENVAITALEGLKGDLAGR;GTGGVDTAAVADVYDISNIDR;GWEFMWNER;ITQGQFDEHYVLSSR;LFPPSADYPDLR;LFPPSADYPDLRK;LGYILTCPSNLGTGLR;LIDDHFLFDK;LIDDHFLFDKPVSPLLTCAGMAR;REVENVAITALEGLK;RGTGGVDTAAVADVYDISNIDR;TFLIWINEEDHTR;TVGMVAGDEESYEVFADLFDPVIK;VPPPLPQFGK;VPPPLPQFGKK				263	764;765;1165;1188;1582;1801;1802;1836;1851;1852;2613;2629;2984;3145;3445;3446	True;True;True;True;True;True;True;True;True;True;True;True;True;True;True;True	801;802;1213;1236;1644;1872;1873;1907;1923;1924;2719;2735;3100;3264;3575;3576	1133;1134;1135;1136;1690;1691;1723;2349;2350;2351;2716;2717;2718;2719;2764;2785;2786;2787;2788;2789;3918;3919;3942;3943;3944;3945;4470;4471;4472;4719;5183;5184	1500;1501;1502;1503;1504;1505;1506;2220;2221;2222;2259;2260;2261;3075;3076;3077;3078;3079;3080;3545;3546;3547;3548;3549;3550;3551;3552;3553;3554;3555;3556;3615;3616;3643;3644;3645;3646;3647;3648;5060;5061;5086;5087;5088;5089;5764;5765;5766;5767;5768;5769;5770;5771;5772;6106;6107;6686;6687;6688;6689;6690	1501;1506;2221;2260;3076;3547;3553;3615;3644;3648;5061;5087;5770;6107;6686;6690			-1;-1;-1
P00505-2;P00505	P00505-2;P00505	12;12	12;12	12;12	Aspartate aminotransferase, mitochondrial	GOT2	sp|P00505-2|AATM_HUMAN Isoform 2 of Aspartate aminotransferase, mitochondrial OS=Homo sapiens OX=9606 GN=GOT2;sp|P00505|AATM_HUMAN Aspartate aminotransferase, mitochondrial OS=Homo sapiens OX=9606 GN=GOT2 PE=1 SV=3	2	12	12	12	12	12	12	30.7	30.7	30.7	43.029	387	387;430	0	104.82	30.7	8.4903e+09	8.4903e+09	23	239860000	239860000	25	EFSIYMTK;FVTVQTISGTGALR;IAAAILNTPDLR;IAAAILNTPDLRK;IGASFLQR;ILIRPMYSNPPLNGAR;ISVAGVTSSNVGYLAHAIHQVTK;MNLGVGAYR;PMYSNPPLNGAR;PTWGNHTPIFR;PYVLPSVR;VGAFTMVCK				90	604;950;1300;1301;1379;1451;1556;2234;2465;2474;2488;3285	True;True;True;True;True;True;True;True;True;True;True;True	633;992;1350;1351;1430;1503;1504;1617;2328;2567;2576;2591;3410	904;1374;1375;1895;1896;1897;2016;2115;2116;2117;2314;2315;3392;3716;3726;3727;3747;4938	1212;1803;1804;1805;1806;1807;1808;2490;2491;2492;2493;2651;2773;2774;2775;2776;3037;3038;3039;4419;4819;4830;4831;4852;6387	1212;1803;2490;2493;2651;2774;3038;4419;4819;4830;4852;6387	26	272	-1;-1
Q00325-2;Q00325	Q00325-2;Q00325	7;7	7;7	7;7	Phosphate carrier protein, mitochondrial	SLC25A3	sp|Q00325-2|MPCP_HUMAN Isoform B of Phosphate carrier protein, mitochondrial OS=Homo sapiens OX=9606 GN=SLC25A3;sp|Q00325|MPCP_HUMAN Phosphate carrier protein, mitochondrial OS=Homo sapiens OX=9606 GN=SLC25A3 PE=1 SV=2	2	7	7	7	7	7	7	23.5	23.5	23.5	39.958	361	361;362	0	53.316	23.5	4.0967e+09	4.0967e+09	18	215950000	215950000	9	FGFYEVFK;GIFNGFSVTLK;GVAPLWMR;GWAPTFLGYSMQGLCK;IQTQPGYANTLR;LPRPPPPEMPESLK;VLYSNMLGEENTYLWR				461	836;1040;1171;1187;1535;1984;3401	True;True;True;True;True;True;True	874;1087;1219;1235;1594;2057;3530	1228;1493;1700;1722;2271;2969;5128	1619;1620;1953;2236;2258;2982;2983;3879;6620	1619;1953;2236;2258;2983;3879;6620	135	150	-1;-1
Q5QNW6-2;Q5QNW6;O60814;Q99880;Q93079;Q99879;P62807;P58876;P57053;Q99877;Q8N257;Q16778;P06899;P23527;P33778;Q96A08;A0A2R8Y619	Q5QNW6-2;Q5QNW6;O60814;Q99880;Q93079;Q99879;P62807;P58876;P57053;Q99877;Q8N257;Q16778;P06899;P23527;P33778	3;3;3;3;3;3;3;3;3;3;2;2;2;2;2;1;1	3;3;3;3;3;3;3;3;3;3;2;2;2;2;2;1;1	3;3;3;3;3;3;3;3;3;3;2;2;2;2;2;1;1	Histone H2B type 2-F;Histone H2B type 1-K;Histone H2B type 1-L;Histone H2B type 1-H;Histone H2B type 1-M;Histone H2B type 1-C/E/F/G/I;Histone H2B type 1-D;Histone H2B type F-S;Histone H2B type 1-N;Histone H2B type 3-B;Histone H2B type 2-E;Histone H2B type 1-J;Histone H2B type 1-O;Histone H2B type 1-B	HIST2H2BF;HIST1H2BK;HIST1H2BL;HIST1H2BH;HIST1H2BM;HIST1H2BC;HIST1H2BD;H2BFS;HIST1H2BN;HIST3H2BB;HIST2H2BE;HIST1H2BJ;HIST1H2BO;HIST1H2BB	sp|Q5QNW6-2|H2B2F_HUMAN Isoform 2 of Histone H2B type 2-F OS=Homo sapiens OX=9606 GN=H2BC18;sp|Q5QNW6|H2B2F_HUMAN Histone H2B type 2-F OS=Homo sapiens OX=9606 GN=H2BC18 PE=1 SV=3;sp|O60814|H2B1K_HUMAN Histone H2B type 1-K OS=Homo sapiens OX=9606 GN=H2BC12	17	3	3	3	3	3	3	24.6	24.6	24.6	14.841	134	134;126;126;126;126;126;126;126;126;126;126;126;126;126;126;127;122	0	19.213	24.6	1.6925e+09	1.6925e+09	8	211560000	211560000	5	AMGIMNSFVNDIFER;ESYSVYVYK;LLLPGELAK				40	221;749;1918	True;True;True	233;234;786;1991	334;335;1109;2865	450;451;1468;3738;3739;3740	450;1468;3739	6;7	60;63	-1;-1;-1;-1;-1;-1;-1;-1;-1;-1;-1;-1;-1;-1;-1;-1;-1
Q14896-2;Q14896	Q14896-2;Q14896	52;52	52;52	52;52	Myosin-binding protein C, cardiac-type	MYBPC3	sp|Q14896-2|MYPC3_HUMAN Isoform 2 of Myosin-binding protein C, cardiac-type OS=Homo sapiens OX=9606 GN=MYBPC3;sp|Q14896|MYPC3_HUMAN Myosin-binding protein C, cardiac-type OS=Homo sapiens OX=9606 GN=MYBPC3 PE=1 SV=4	2	52	52	52	52	52	52	48.8	48.8	48.8	140.7	1273	1273;1274	0	323.31	48.8	20792000000	20792000000	68	194930000	194930000	114	AEPMLAPAPAPAEATGAPGEAPAPAAELGESAPSPK;AHNMAGPGAPVTTTEPVTVQEILQRPR;ALDFSEAPSFTQPLVNR;APARPAPDAPEDTGDSDEWVFDK;APARPAPDAPEDTGDSDEWVFDKK;DGVELTREETFK;DRSIFTVEGAEKEDEGVYTVTVK;DSKLEAPAEEDVWEILR;EGQPLAGEEVSIR;EPPVLITRPLEDQLVMVGQR;EPVFIPR;EVGPADQGSYAVIAGSSK;IAFQYGVTDLR;IAFQYGVTDLRGMLK;IPDTIVVVAGNK;ISDSHEDTGILDFSSLLK;KLEVYQSIADLMVGAK;KPCPFDGGIYVCR;KVGEPVNLLIPFQGK;KVGEPVNLLIPFQGKPR;LDVPISGDPAPTVIWQK;LEAPAEE…				511	72;143;176;235;236;426;502;507;622;709;713;767;1308;1309;1507;1543;1668;1683;1695;1696;1749;1753;1958;1959;2023;2096;2210;2373;2387;2442;2452;2525;2660;2798;2922;2923;3004;3066;3067;3187;3251;3283;3294;3295;3307;3323;3581;3582;3589;3614;3667;3685	True;True;True;True;True;True;True;True;True;True;True;True;True;True;True;True;True;True;True;True;True;True;True;True;True;True;True;True;True;True;True;True;True;True;True;True;True;True;True;True;True;True;True;True;True;True;True;True;True;True;True;True	72;147;148;185;248;249;445;527;532;652;744;745;749;804;1358;1359;1565;1604;1731;1747;1759;1760;1815;1820;2031;2032;2098;2175;2298;2299;2473;2488;2544;2554;2630;2766;2909;3035;3036;3121;3183;3184;3185;3309;3376;3408;3419;3420;3432;3448;3712;3713;3714;3721;3746;3799;3818	90;189;190;191;192;193;246;247;349;350;351;610;752;757;758;925;1047;1048;1049;1050;1051;1055;1139;1905;1906;2223;2294;2295;2296;2297;2298;2499;2530;2531;2548;2549;2633;2640;2641;2929;2930;2931;2932;2933;2934;3046;3047;3149;3150;3151;3347;3348;3605;3624;3691;3703;3797;3994;3995;4230;4385;4386;4387;4504;4505;4588;4589;4590;4591;4790;4898;4936;4951;4952;4965;4966;4967;4968;4991;4992;5401;5402;5403;5…	114;237;238;239;240;241;242;243;307;308;309;310;465;466;467;468;794;986;991;992;1236;1237;1238;1394;1395;1396;1397;1398;1399;1407;1509;1510;1511;2501;2502;2503;2504;2916;2917;3014;3015;3016;3017;3018;3260;3297;3298;3318;3319;3437;3444;3445;3837;3838;3839;3840;3841;3842;3974;3975;3976;4104;4105;4106;4360;4361;4362;4363;4686;4687;4707;4708;4790;4791;4804;4805;4918;5159;5160;5161;5480;5661;5662;5663…	114;240;308;466;468;794;986;991;1237;1395;1407;1510;2501;2504;2916;3015;3260;3297;3318;3319;3437;3445;3839;3842;3976;4104;4361;4686;4707;4790;4804;4918;5159;5480;5662;5665;5810;5918;5919;6200;6339;6384;6402;6403;6425;6454;6960;6962;6970;7003;7076;7098	137;138;139;140;141	465;835;853;948;1109	-1;-1
P63316	P63316	5	5	5	Troponin C, slow skeletal and cardiac muscles	TNNC1	sp|P63316|TNNC1_HUMAN Troponin C, slow skeletal and cardiac muscles OS=Homo sapiens OX=9606 GN=TNNC1 PE=1 SV=1	1	5	5	5	5	5	5	41.6	41.6	41.6	18.402	161	161	0	98.931	41.6	1.9678e+09	1.9678e+09	6	192790000	192790000	14	AAVEQLTEEQKNEFK;IMLQATGETITEDDIEELMK;IMLQATGETITEDDIEELMKDGDK;NADGYIDLDELK;NNDGRIDYDEFLEFMK				442	41;1484;1485;2277;2359	True;True;True;True;True	41;1541;1542;2374;2459	48;49;2179;2180;2181;2182;3444;3579;3580;3581;3582	64;65;2861;2862;2863;2864;2865;2866;4477;4478;4651;4652;4653;4654;4655	65;2861;2865;4477;4651			-1
P04792	P04792	8	8	8	Heat shock protein beta-1	HSPB1	sp|P04792|HSPB1_HUMAN Heat shock protein beta-1 OS=Homo sapiens OX=9606 GN=HSPB1 PE=1 SV=2	1	8	8	8	8	8	8	46.8	46.8	46.8	22.782	205	205	0	110.42	46.8	3.6234e+09	3.6234e+09	14	187600000	187600000	18	GPSWDPFR;GPSWDPFRDWYPHSR;LATQSNEITIPVTFESR;LFDQAFGLPR;RVPFSLLR;VPFSLLR;VSLDVNHFAPDELTVK;YTLPPGVDPTQVSSSLSPEGTLTVEAPMPK				142	1124;1125;1728;1790;2713;3436;3496;3738	True;True;True;True;True;True;True;True	1172;1173;1792;1861;2820;3566;3626;3871	1604;1605;1606;1607;2605;2606;2702;2703;4095;5174;5273;5274;5604	2088;2089;2090;2091;3397;3398;3399;3528;3529;3530;5299;5300;6675;6676;6799;6800;7207;7208	2088;2090;3397;3528;5300;6676;6800;7208			-1
P06753-6;P06753;P06753-4;P06753-3;P06753-5;P06753-2;P06753-7	P06753-6;P06753;P06753-4;P06753-3;P06753-5;P06753-2	9;9;7;7;7;7;2	3;3;2;2;2;2;2	2;2;1;1;1;1;1	Tropomyosin alpha-3 chain	TPM3	sp|P06753-6|TPM3_HUMAN Isoform 6 of Tropomyosin alpha-3 chain OS=Homo sapiens OX=9606 GN=TPM3;sp|P06753|TPM3_HUMAN Tropomyosin alpha-3 chain OS=Homo sapiens OX=9606 GN=TPM3 PE=1 SV=2;sp|P06753-4|TPM3_HUMAN Isoform 4 of Tropomyosin alpha-3 chain OS=Homo sap	7	9	3	2	9	3	2	31.5	16.1	10.1	28.922	248	248;285;247;247;248;248;158	0	42.395	31.5	3.4067e+09	3.4067e+09	15	187150000	187150000	5	AISEELDHALNDMTSI;HIAEEADRKYEEVAR;IQLVEEELDR;IQLVEEELDRAQER;IQLVEEELDRAQERLATALQK;LEKTIDDLEDELYAQK;MELQEIQLK;RIQLVEEELDR;RIQLVEEELDRAQER				157	162;1237;1528;1529;1530;1773;2189;2641;2642	False;True;False;False;False;True;True;False;False	168;169;1285;1587;1588;1589;1842;2273;2747;2748	219;220;221;222;223;224;225;1796;2252;2253;2254;2255;2256;2257;2258;2259;2260;2261;2262;2263;2264;2265;2266;2673;2674;2675;3301;3970;3971;3972;3973	273;274;275;276;277;278;279;280;281;2364;2956;2957;2958;2959;2960;2961;2962;2963;2964;2965;2966;2967;2968;2969;2970;2971;2972;2973;2974;2975;2976;2977;3492;3493;3494;4292;4293;5131;5132;5133;5134;5135;5136	276;2364;2958;2967;2977;3493;4292;5131;5133	50	245	-1;-1;-1;-1;-1;-1;-1
P13073	P13073	9	9	9	Cytochrome c oxidase subunit 4 isoform 1, mitochondrial	COX4I1	sp|P13073|COX41_HUMAN Cytochrome c oxidase subunit 4 isoform 1, mitochondrial OS=Homo sapiens OX=9606 GN=COX4I1 PE=1 SV=1	1	9	9	9	9	9	9	37.3	37.3	37.3	19.576	169	169	0	70.76	37.3	3.1278e+09	3.1278e+09	11	180660000	180660000	18	ASWSSLSMDEK;DHPLPEVAHVK;HYVYGPLPQSFDK;RDHPLPEVAHVK;SEDFSLPAYMDR;SEDFSLPAYMDRR;SEDFSLPAYMDRRDHPLPEVAHVK;VNPIQGLASK;VNPIQGLASKWDYEK				231	301;428;1298;2603;2743;2744;2745;3420;3421	True;True;True;True;True;True;True;True;True	315;447;1348;2709;2853;2854;2855;2856;3549;3550	435;613;1892;1893;3894;4150;4151;4152;4153;4154;4155;5149;5150	565;566;797;798;2486;2487;2488;5027;5028;5378;5379;5380;5381;5382;5383;6641;6642;6643	565;797;2486;5028;5378;5382;5383;6641;6643	91	39	-1
O75390	O75390	11	11	11	Citrate synthase, mitochondrial	CS	sp|O75390|CISY_HUMAN Citrate synthase, mitochondrial OS=Homo sapiens OX=9606 GN=CS PE=1 SV=2	1	11	11	11	11	11	11	36.9	36.9	36.9	51.712	466	466	0	99.529	36.9	5437000000	5437000000	19	167320000	167320000	22	AALPSHVVTMLDNFPTNLHPMSQLSAAVTALNSESNFAR;ALGFPLERPK;ALGVLAQLIWSR;EGSGIGAIDSNLDWSHNFTNMLGYTDHQFTELTR;GLVYETSVLDPDEGIR;HLPNDPMFK;IVPNVLLEQGK;LRDYIWNTLNSGR;RAALPSHVVTMLDNFPTNLHPMSQLSAAVTALNSESNFAR;TVVGQITVDMMYGGMR;VVPGYGHAVLR				52	16;186;193;623;1099;1246;1598;2019;2595;3158;3566	True;True;True;True;True;True;True;True;True;True;True	16;195;202;653;1146;1294;1660;2094;2701;3278;3697	20;259;283;926;1575;1576;1577;1807;2374;3040;3041;3883;4740;4741;5378;5379	28;324;325;326;385;1239;1240;2055;2056;2057;2375;3113;3967;3968;3969;5015;6131;6132;6934;6935;6936;6937	28;325;385;1240;2057;2375;3113;3967;5015;6131;6935			-1
P07195	P07195	8	8	8	L-lactate dehydrogenase B chain	LDHB	sp|P07195|LDHB_HUMAN L-lactate dehydrogenase B chain OS=Homo sapiens OX=9606 GN=LDHB PE=1 SV=2	1	8	8	8	8	8	8	26.3	26.3	26.3	36.638	334	334	0	67.883	26.3	2.9484e+09	2.9484e+09	17	158330000	158330000	14	FIIPQIVK;GEMMDLQHGSLFLQTPK;IVVVTAGVR;LIAPVAEEEATVPNNK;LKGEMMDLQHGSLFLQTPK;MVVESAYEVIK;SADTLWDIQK;SLADELALVDVLEDK				159	861;992;1603;1850;1875;2265;2724;2805	True;True;True;True;True;True;True;True	899;1037;1665;1922;1948;2362;2831;2916	1256;1431;1432;2380;2381;2784;2816;3430;3431;4123;4239;4240;4241	1649;1650;1878;1879;3120;3121;3641;3642;3680;4462;4463;5339;5489;5490;5491	1650;1878;3120;3641;3680;4462;5339;5490			-1
O75112-7	O75112-7	22	22	0	LIM domain-binding protein 3	LDB3	sp|O75112-7|LDB3_HUMAN Isoform 7 of LIM domain-binding protein 3 OS=Homo sapiens OX=9606 GN=LDB3	1	22	22	0	22	22	0	43.3	43.3	0	78.504	732	732	0	285.94	43.3	11301000000	11301000000	34	155280000	155280000	51	AAQSQLSQGDLVVAIDGVNTDTMTHLEAQNK;ASPGTPGTPELRPTFSPAFSR;ASPGTPGTPELRPTFSPAFSRPSAFSSLAEASDPGPPR;DFNMPLTISR;DLAVDSASPVYQAVIK;DSALSTHKPIEVK;DYINLFSTK;EMAQMYQMSLR;GGPAYTPAGPQVPPLAR;ILAQMTGTEFMQDPDEEALRR;IMGEVMHALR;PSAFSSLAEASDPGPPR;QYNNPIGLYSAETLR;RPIPISTTAPPVQTPLPVIPHQK;SASYNLSLTLQK;SKRPIPISTTAPPVQTPLPVIPHQK;SQNKPEDEADEWAR;SQNKPEDEADEWARR;SRPQASSYSPAVAASSAPATHTSYSEGPAAPAPK;SWHPEEFTCAYCK;SYSVTLTGPGPWGF…				46	30;295;296;411;451;503;549;692;1025;1437;1483;2470;2591;2673;2733;2804;2882;2883;2887;2939;2947;3081	True;True;True;True;True;True;True;True;True;True;True;True;True;True;True;True;True;True;True;True;True;True	30;309;310;428;429;471;528;575;725;726;1072;1488;1489;1539;1540;2572;2697;2780;2841;2915;2995;2996;3000;3053;3062;3199	36;428;429;586;587;645;753;822;1021;1022;1023;1471;1472;2088;2089;2090;2091;2176;2177;2178;3721;3722;3877;3878;4016;4017;4134;4236;4237;4238;4335;4336;4337;4338;4339;4344;4345;4405;4424;4606	52;557;558;559;763;764;840;987;1092;1361;1362;1363;1364;1926;1927;1928;1929;1930;2734;2735;2736;2737;2738;2739;2740;2857;2858;2859;2860;4824;4825;4826;5007;5008;5009;5010;5190;5191;5350;5351;5486;5487;5488;5606;5607;5608;5609;5610;5615;5616;5617;5683;5712;5936	52;557;558;763;840;987;1092;1364;1927;2740;2860;4825;5008;5191;5350;5487;5606;5610;5617;5683;5712;5936	8;9;10;11;12;13	25;210;213;349;355;627	-1
P48047	P48047	8	8	8	ATP synthase subunit O, mitochondrial	ATP5O	sp|P48047|ATPO_HUMAN ATP synthase subunit O, mitochondrial OS=Homo sapiens OX=9606 GN=ATP5PO PE=1 SV=1	1	8	8	8	8	8	8	50.2	50.2	50.2	23.277	213	213	0	75.057	50.2	4477400000	4477400000	12	142090000	142090000	15	ERFSPLTTNLINLLAENGR;FSPLTTNLINLLAENGR;GEVPCTVTSASPLEEATLSELK;LSNTQGVVSAFSTMMSVHR;LVRPPVQVYGIEGR;SFLSQGQVLK;TDPSILGGMIVR;VAASVLNPYVK				374	733;928;995;2052;2128;2768;2968;3173	True;True;True;True;True;True;True;True	770;970;1040;2127;2128;2207;2879;3084;3293	1084;1347;1436;3082;3083;3084;3085;3212;4183;4448;4760	1439;1771;1884;4021;4022;4023;4024;4025;4187;4188;4189;5416;5737;6161;6162	1439;1771;1884;4025;4188;5416;5737;6161	113;114	131;132	-1
Q99798	Q99798	28	28	28	Aconitate hydratase, mitochondrial	ACO2	sp|Q99798|ACON_HUMAN Aconitate hydratase, mitochondrial OS=Homo sapiens OX=9606 GN=ACO2 PE=1 SV=2	1	28	28	28	28	28	28	39.6	39.6	39.6	85.424	780	780	0	220.83	39.6	9667600000	9667600000	38	139840000	139840000	47	ATIERDGYAQILR;CTTDHISAAGPWLK;DLEDLQILIK;EGWPLDIR;FNPETDYLTGTDGK;FNPETDYLTGTDGKK;FRLEAPDADELPK;FRLEAPDADELPKGEFDPGQDTYQHPPK;GEFDPGQDTYQHPPK;GHLDNISNNLLIGAINIENGK;IVYGHLDDPASQEIER;IVYGHLDDPASQEIERGK;LEAPDADELPK;LEAPDADELPKGEFDPGQDTYQHPPK;LNRPLTLSEK;LQLLEPFDK;LQLLEPFDKWDGK;LTGSLSGWSSPK;LTIQGLK;NAVTQEFGPVPDTAR;SFARIHETNLKK;SQFTITPGSEQIR;TGREDIANLADEFK;VAMQDATAQMAMLQFISSGLSK;VAMSHFEPNEYIHYDLLEK;VAVPST…				599	308;373;454;626;896;897;914;915;987;1035;1604;1605;1754;1755;1965;2004;2005;2074;2078;2293;2761;2877;3000;3205;3206;3216;3303;3677	True;True;True;True;True;True;True;True;True;True;True;True;True;True;True;True;True;True;True;True;True;True;True;True;True;True;True;True	322;390;474;656;937;938;956;957;1032;1082;1666;1667;1821;1822;2038;2077;2078;2152;2156;2391;2872;2990;3116;3329;3330;3331;3341;3428;3809	447;448;540;648;929;1307;1308;1309;1330;1331;1332;1422;1423;1485;2382;2383;2384;2642;2643;2943;2944;3005;3006;3116;3121;3466;3467;4176;4328;4496;4497;4817;4818;4819;4820;4849;4850;4961;5513	581;582;583;709;847;1243;1724;1725;1726;1752;1753;1754;1868;1869;1870;1945;3122;3123;3124;3125;3126;3446;3447;3853;3854;3917;3918;3919;4067;4072;4504;4505;4506;5408;5598;5599;5801;5802;6232;6233;6234;6235;6236;6275;6276;6417;7086;7087	582;709;847;1243;1724;1725;1752;1753;1870;1945;3123;3126;3446;3447;3854;3917;3918;4067;4072;4505;5408;5599;5802;6232;6235;6275;6417;7086	157	34	-1
P56134-4;P56134-3;P56134-2;P56134	P56134-4;P56134-3;P56134-2;P56134	2;2;2;2	2;2;2;2	2;2;2;2	ATP synthase subunit f, mitochondrial	ATP5J2	sp|P56134-4|ATPK_HUMAN Isoform 4 of ATP synthase subunit f, mitochondrial OS=Homo sapiens OX=9606 GN=ATP5MF;sp|P56134-3|ATPK_HUMAN Isoform 3 of ATP synthase subunit f, mitochondrial OS=Homo sapiens OX=9606 GN=ATP5MF;sp|P56134-2|ATPK_HUMAN Isoform 2 of ATP	4	2	2	2	2	2	2	49	49	49	5.7407	49	49;55;88;94	0	25.122	49	414060000	414060000	3	138020000	138020000	5	DFSPSGIFGAFQR;LGELPSWILMR				409	416;1813	True;True	435;1884	593;594;2731	771;772;773;3570;3571	771;3570			-1;-1;-1;-1
Q9NPC6	Q9NPC6	8	8	8	Myozenin-2	MYOZ2	sp|Q9NPC6|MYOZ2_HUMAN Myozenin-2 OS=Homo sapiens OX=9606 GN=MYOZ2 PE=1 SV=1	1	8	8	8	8	8	8	32.2	32.2	32.2	29.898	264	264	0	66.212	32.2	2706900000	2706900000	15	133960000	133960000	15	DIMLEELSHLSNR;FMSFVNPLSGR;FMSFVNPLSGRR;MLSHNTMMK;SPPNPDNIAPGYSGPLK;VATPFGGFEK;VPDFELLLLTDPR;YTFENFQYQSR				627	442;890;891;2227;2865;3212;3431;3733	True;True;True;True;True;True;True;True	461;462;929;930;931;2318;2978;3337;3561;3866	630;631;632;1299;1300;1301;3373;4316;4844;5168;5582	821;822;823;824;825;826;1714;1715;1716;1717;4393;5584;6270;6669;7161;7162	826;1714;1716;4393;5584;6270;6669;7162	159;160	43;220	-1
P10606	P10606	5	5	5	Cytochrome c oxidase subunit 5B, mitochondrial	COX5B	sp|P10606|COX5B_HUMAN Cytochrome c oxidase subunit 5B, mitochondrial OS=Homo sapiens OX=9606 GN=COX5B PE=1 SV=2	1	5	5	5	5	5	5	38.8	38.8	38.8	13.696	129	129	0	34.282	38.8	1246000000	1246000000	8	133190000	133190000	7	EDPNLVPSISNK;GASGTREDPNLVPSISNK;GLDPYNVLAPK;KGLDPYNVLAPK;SMASGGGVPTDEEQATGLER				204	588;972;1072;1644;2847	True;True;True;True;True	617;1014;1119;1706;2959	882;1400;1401;1541;2456;4289	1178;1838;1839;2008;2009;3211;5549	1178;1838;2008;3211;5549			-1
O95168-2;O95168	O95168-2;O95168	3;3	3;3	3;3	NADH dehydrogenase [ubiquinone] 1 beta subcomplex subunit 4	NDUFB4	sp|O95168-2|NDUB4_HUMAN Isoform 2 of NADH dehydrogenase [ubiquinone] 1 beta subcomplex subunit 4 OS=Homo sapiens OX=9606 GN=NDUFB4;sp|O95168|NDUB4_HUMAN NADH dehydrogenase [ubiquinone] 1 beta subcomplex subunit 4 OS=Homo sapiens OX=9606 GN=NDUFB4 PE=1 SV=3	2	3	3	3	3	3	3	33.3	33.3	33.3	14.026	120	120;129	0	37.215	33.3	889550000	889550000	5	132040000	132040000	6	EYLLQYNDPNRR;GLIENPALLR;TLPETLDPAEYNISPETR				70	781;1084;3055	True;True;True	818;1131;3172	1154;1155;1555;4577	1526;1527;2024;2025;5903;5904	1527;2025;5904			-1;-1
P48735;P48735-2;O75874	P48735;P48735-2	17;15;1	17;15;1	17;15;1	Isocitrate dehydrogenase [NADP], mitochondrial	IDH2	sp|P48735|IDHP_HUMAN Isocitrate dehydrogenase [NADP], mitochondrial OS=Homo sapiens OX=9606 GN=IDH2 PE=1 SV=2;sp|P48735-2|IDHP_HUMAN Isoform 2 of Isocitrate dehydrogenase [NADP], mitochondrial OS=Homo sapiens OX=9606 GN=IDH2	3	17	17	17	17	17	17	40.3	40.3	40.3	50.909	452	452;400;414	0	134.72	40.3	5545600000	5545600000	23	128800000	128800000	34	DIFQEIFDK;DQTDDQVTIDSALATQK;GRPTSTNPIASIFAWTR;IIWQFIK;KWPLYMSTK;LIDDMVAQVLK;LILPHVDIQLK;LNEHFLNTTDFLDTIK;LVPGWTKPITIGR;NILGGTVFR;NILGGTVFREPIICK;PVVEMDGDEMTR;TIEAEAAHGTVTRHYREHQK;VAKPVVEMDGDEMTR;VCVETVESGAMTK;YFDLGLPNR;YFDLGLPNRDQTDDQVTIDSALATQK				376	436;498;1142;1428;1700;1853;1863;1957;2123;2325;2326;2480;3019;3197;3223;3658;3659	True;True;True;True;True;True;True;True;True;True;True;True;True;True;True;True;True	455;523;1190;1479;1764;1925;1926;1936;2030;2202;2423;2424;2583;3136;3319;3320;3348;3790;3791	624;746;1629;1630;2075;2554;2790;2791;2804;2928;3205;3206;3518;3519;3520;3737;3738;4525;4526;4803;4804;4805;4806;4807;4862;5493;5494	814;815;980;2117;2118;2717;2718;2719;3325;3649;3650;3651;3664;3665;3836;4178;4179;4180;4181;4572;4573;4574;4575;4841;4842;5837;5838;6214;6215;6216;6217;6218;6290;7065;7066	814;980;2118;2718;3325;3650;3664;3836;4178;4572;4575;4841;5838;6217;6290;7065;7066	115;116	53;293	-1;-1;-1
P04004	P04004	6	6	6	Vitronectin;Vitronectin V65 subunit;Vitronectin V10 subunit;Somatomedin-B	VTN	sp|P04004|VTNC_HUMAN Vitronectin OS=Homo sapiens OX=9606 GN=VTN PE=1 SV=1	1	6	6	6	6	6	6	13.2	13.2	13.2	54.305	478	478	0	50.492	13.2	5176000000	5176000000	24	127870000	127870000	21	DVWGIEGPIDAAFTR;DWHGVPGQVDAAMAGR;FEDGVLDPDYPR;PFDAFTDLK;RVDTVDPPYPR;VDTVDPPYPR				134	539;540;811;2427;2709;3242	True;True;True;True;True;True	564;565;566;848;2529;2816;3367	804;805;806;807;808;809;1194;3675;4068;4069;4885	1061;1062;1063;1064;1065;1066;1067;1068;1069;1070;1071;1578;1579;1580;4774;5254;5255;5256;5257;5258;6317	1061;1070;1579;4774;5255;6317	36	350	-1
P68371;P04350;Q13509-2;Q3ZCM7;A6NNZ2	P68371;P04350;Q13509-2	16;12;9;5;4	16;12;9;5;4	3;2;0;1;0	Tubulin beta-4B chain;Tubulin beta-4A chain	TUBB4B;TUBB4A	sp|P68371|TBB4B_HUMAN Tubulin beta-4B chain OS=Homo sapiens OX=9606 GN=TUBB4B PE=1 SV=1;sp|P04350|TBB4A_HUMAN Tubulin beta-4A chain OS=Homo sapiens OX=9606 GN=TUBB4A PE=1 SV=2;sp|Q13509-2|TBB3_HUMAN Isoform 2 of Tubulin beta-3 chain OS=Homo sapiens OX=9606	5	16	16	3	16	16	3	46.5	46.5	12.1	49.83	445	445;444;378;444;444	0	162.6	46.5	3.0054e+09	3.0054e+09	20	127080000	127080000	27	ALTVPELTQQMFDAK;AVLVDLEPGTMDSVR;EVDEQMLNVQNK;FPGQLNADLR;FPGQLNADLRK;FWEVISDEHGIDPTGTYHGDSDLQLER;GHYTEGAELVDSVLDVVR;GHYTEGAELVDSVLDVVRK;IMNTFSVVPSPK;INVYYNEATGGK;LAVNMVPFPR;LHFFMPGFAPLTSR;NSSYFVEWIPNNVK;RISEQFTAMFR;SGPFGQIFRPDNFVFGQSGAGNNWAK;YLTVAAVFR				448	213;331;762;905;906;955;1036;1037;1486;1500;1730;1840;2388;2643;2783;3699	True;True;True;True;True;True;True;True;True;True;True;True;True;True;True;True	225;345;346;799;946;947;997;1083;1084;1543;1558;1794;1795;1911;1912;2489;2749;2894;3832	324;325;486;487;488;1131;1317;1318;1381;1486;1487;1488;2183;2205;2609;2610;2769;2770;3625;3974;4204;5539	438;439;440;648;649;650;1498;1735;1736;1737;1738;1815;1946;1947;1948;2867;2868;2896;3402;3403;3621;3622;4709;4710;5137;5448;5449;5450;7113	438;649;1498;1735;1738;1815;1946;1947;2867;2896;3402;3622;4709;5137;5449;7113	52;53;129	73;257;267	-1;-1;-1;-1;-1
P02768;P02768-2;P02768-3	P02768;P02768-2;P02768-3	15;11;10	15;11;10	15;11;10	Serum albumin	ALB	sp|P02768|ALBU_HUMAN Albumin OS=Homo sapiens OX=9606 GN=ALB PE=1 SV=2;sp|P02768-2|ALBU_HUMAN Isoform 2 of Albumin OS=Homo sapiens OX=9606 GN=ALB;sp|P02768-3|ALBU_HUMAN Isoform 3 of Albumin OS=Homo sapiens OX=9606 GN=ALB	3	15	15	15	15	15	15	21.7	21.7	21.7	69.366	609	609;417;396	0	119.23	21.7	9406100000	9406100000	36	123780000	123780000	40	AVMDDFAAFVEK;FQNALLVR;HPDYSVVLLLR;HPYFYAPELLFFAK;KQTALVELVK;KVPQVSTPTLVEVSR;LVAASQAALGL;QTALVELVK;RHPDYSVVLLLR;RHPYFYAPELLFFAK;RPCFSALEVDETYVPK;SLHTLFGDK;VFDEFKPLVEEPQNLIK;VPQVSTPTLVEVSR;YLYEIAR				124	332;911;1259;1265;1688;1698;2103;2577;2632;2633;2665;2825;3274;3452;3701	True;True;True;True;True;True;True;True;True;True;True;True;True;True;True	347;952;1307;1314;1752;1762;2182;2682;2738;2739;2772;2937;3399;3582;3834	489;1323;1822;1823;1824;1841;2538;2551;2552;3161;3857;3858;3952;3953;3954;3955;3956;3957;3958;4004;4005;4264;4926;4927;5190;5191;5541	651;1743;2390;2391;2392;2393;2394;2421;3305;3321;3322;3323;4118;4119;4983;4984;5099;5100;5101;5102;5103;5104;5105;5106;5107;5108;5109;5110;5111;5112;5113;5114;5115;5170;5171;5515;6371;6372;6696;6697;6698;6699;7115	651;1743;2392;2421;3305;3321;4118;4984;5100;5115;5170;5515;6371;6697;7115			-1;-1;-1
P38117;P38117-2	P38117;P38117-2	7;7	7;7	7;7	Electron transfer flavoprotein subunit beta	ETFB	sp|P38117|ETFB_HUMAN Electron transfer flavoprotein subunit beta OS=Homo sapiens OX=9606 GN=ETFB PE=1 SV=3;sp|P38117-2|ETFB_HUMAN Isoform 2 of Electron transfer flavoprotein subunit beta OS=Homo sapiens OX=9606 GN=ETFB	2	7	7	7	7	7	7	25.5	25.5	25.5	27.843	255	255;346	0	44.478	25.5	2.0029e+09	2.0029e+09	14	123630000	123630000	12	EIDGGLETLR;EKVDLVLLGK;GIHVEVPPAEAER;LGPLQVAR;LKLPAVVTADLR;LSVISVEDPPQR;VDLVLLGK				351	636;658;1043;1826;1876;2064;3238	True;True;True;True;True;True;True	666;690;1090;1897;1949;2140;3363	941;942;972;1496;1497;1498;2745;2817;3099;4880	1256;1257;1297;1956;1957;1958;1959;3586;3681;4044;6310;6311	1256;1297;1956;3586;3681;4044;6311			-1;-1
P02649	P02649	7	7	7	Apolipoprotein E	APOE	sp|P02649|APOE_HUMAN Apolipoprotein E OS=Homo sapiens OX=9606 GN=APOE PE=1 SV=1	1	7	7	7	7	7	7	32.8	32.8	32.8	36.154	317	317	0	88.832	32.8	2778500000	2778500000	22	120330000	120330000	13	AATVGSLAGQPLQER;GEVQAMLGQSTEELR;SELEEQLTPVAEETR;SWFEPLVEDMQR;VQAAVGTSAAPVPSDNH;WELALGR;WVQTLSEQVQEELLSSQVTQELR				112	38;996;2753;2938;3459;3597;3629	True;True;True;True;True;True;True	38;1041;1042;2864;3051;3052;3589;3729;3761	45;1437;1438;1439;4167;4403;4404;5201;5420;5453	61;1885;1886;1887;1888;5397;5398;5681;5682;6711;6982;6983;6984;7019	61;1887;5397;5681;6711;6982;7019	33;34	143;290	-1
P14927;P14927-2	P14927;P14927-2	2;1	2;1	2;1	Cytochrome b-c1 complex subunit 7	UQCRB	sp|P14927|QCR7_HUMAN Cytochrome b-c1 complex subunit 7 OS=Homo sapiens OX=9606 GN=UQCRB PE=1 SV=2;sp|P14927-2|QCR7_HUMAN Isoform 2 of Cytochrome b-c1 complex subunit 7 OS=Homo sapiens OX=9606 GN=UQCRB	2	2	2	2	2	2	2	20.7	20.7	20.7	13.53	111	111;140	0	21.836	20.7	1123200000	1123200000	6	116940000	116940000	4	RLPENLYNDR;YEEENFYLEPYLK				253	2654;3648	True;True	2760;3780	3987;3988;5479	5151;5152;5153;7049	5152;7049			-1;-1
P40926;P40926-2	P40926;P40926-2	10;8	10;8	10;8	Malate dehydrogenase, mitochondrial	MDH2	sp|P40926|MDHM_HUMAN Malate dehydrogenase, mitochondrial OS=Homo sapiens OX=9606 GN=MDH2 PE=1 SV=3;sp|P40926-2|MDHM_HUMAN Isoform 2 of Malate dehydrogenase, mitochondrial OS=Homo sapiens OX=9606 GN=MDH2	2	10	10	10	10	10	10	42.3	42.3	42.3	35.503	338	338;296	0	100.86	42.3	4.0475e+09	4.0475e+09	21	109550000	109550000	19	AGAGSATLSMAYAGAR;ANTFVAELK;GCDVVVIPAGVPR;IFGVTTLDIVR;LTLYDIAHTPGVAADLSHIETK;MISDAIPELK;SQETECTYFSTPLLLGK;VAVLGASGGIGQPLSLLLK;VDFPQDQLTALTGR;VNVPVIGGHAGK				357	100;231;975;1368;2085;2214;2875;3214;3228;3427	True;True;True;True;True;True;True;True;True;True	101;244;1017;1419;2163;2303;2988;3339;3353;3557	122;345;1404;2003;3129;3130;3352;4326;4846;4868;5162;5163	149;150;461;1843;2635;2636;4080;4081;4082;4083;4084;4368;5595;6272;6297;6298;6661;6662;6663	150;461;1843;2635;4083;4368;5595;6272;6298;6661			-1;-1
P30049	P30049	1	1	1	ATP synthase subunit delta, mitochondrial	ATP5D	sp|P30049|ATPD_HUMAN ATP synthase subunit delta, mitochondrial OS=Homo sapiens OX=9606 GN=ATP5F1D PE=1 SV=2	1	1	1	1	1	1	1	8.3	8.3	8.3	17.49	168	168	0.0021142	8.3376	8.3	546560000	546560000	5	109310000	109310000	2	AQAELVGTADEATR				325	258	True	272	380	500;501	501			-1
O75964	O75964	4	4	4	ATP synthase subunit g, mitochondrial	ATP5L	sp|O75964|ATP5L_HUMAN ATP synthase subunit g, mitochondrial OS=Homo sapiens OX=9606 GN=ATP5MG PE=1 SV=3	1	4	4	4	4	4	4	41.7	41.7	41.7	11.428	103	103	0	23.456	41.7	633760000	633760000	6	105630000	105630000	4	LATFWYYAK;RGIIGYDV;TPALVNAAVTYSK;VELVPPTPAEIPR				64	1727;2624;3074;3256	True;True;True;True	1791;2730;3192;3381	2604;3937;4598;4904	3396;5081;5926;6346	3396;5081;5926;6346			-1
P08670;P41219;P41219-2;Q16352;P07197-2;P07197;P08729;P05787;P05787-2;P07196;Q9NSB2;P12036-2;P12036	P08670	26;3;3;2;2;2;1;1;1;1;1;1;1	22;2;2;0;0;0;0;0;0;0;0;0;0	22;2;2;0;0;0;0;0;0;0;0;0;0	Vimentin	VIM	sp|P08670|VIME_HUMAN Vimentin OS=Homo sapiens OX=9606 GN=VIM PE=1 SV=4	13	26	22	22	26	22	22	59.2	53	53	53.651	466	466;470;471;499;540;916;469;483;511;543;600;963;1026	0	246.8	59.2	5.9275e+09	5.9275e+09	34	105360000	105360000	35	DGQVINETSQHHDDLE;DNLAEDIMR;EEAENTLQSFR;EEAENTLQSFRQDVDNASLAR;EMEENFAVEAANYQDTIGR;ETNLDSLPLVDTHSK;EYQDLLNVK;HLREYQDLLNVK;ILLAELEQLK;ISLPLPNFSSLNLR;KLHEEEIQELQAQIQEQHVQIDVDVSKPDLTAALR;KVESLQEEIAFLK;LGDLYEEEMR;LHEEEIQELQAQIQEQHVQIDVDVSKPDLTAALR;LLEGEESR;LQEEMLQREEAENTLQSFR;MALDIEIATYRK;MFGGPGTASRPSSSR;NLQEAEEWYK;SLYASSPGGVYATR;SRLGDLYEEEMR;TVETRDGQVINETSQHHDDLE;TYSLGSALRPSTSR;VELQELNDR;VESLQEEIAFLK;…				186	425;479;591;592;695;753;782;1251;1455;1551;1669;1694;1811;1838;1892;1998;2162;2194;2347;2844;2886;3142;3165;3254;3260;3264	True;True;True;True;True;True;False;False;True;True;True;True;True;True;False;True;True;True;True;True;True;True;True;False;True;True	444;504;620;621;730;790;819;1299;1508;1612;1732;1758;1882;1909;1965;2071;2241;2279;2445;2956;2999;3261;3285;3379;3385;3389	606;607;608;609;725;885;886;1029;1116;1117;1156;1812;2121;2306;2500;2546;2547;2728;2767;2834;2999;3251;3316;3548;4286;4342;4343;4714;4715;4716;4750;4901;4909;4913;4914;4915	790;791;792;793;956;1183;1184;1185;1371;1479;1480;1481;1482;1528;1529;2380;2781;3026;3261;3315;3316;3317;3567;3619;3698;3911;4229;4315;4610;5546;5613;5614;6101;6102;6103;6148;6149;6342;6351;6355;6356;6357	793;956;1183;1185;1371;1481;1528;2380;2781;3026;3261;3317;3567;3619;3698;3911;4229;4315;4610;5546;5613;6102;6148;6342;6351;6355			-1;-1;-1;-1;-1;-1;-1;-1;-1;-1;-1;-1;-1
P22695	P22695	12	12	12	Cytochrome b-c1 complex subunit 2, mitochondrial	UQCRC2	sp|P22695|QCR2_HUMAN Cytochrome b-c1 complex subunit 2, mitochondrial OS=Homo sapiens OX=9606 GN=UQCRC2 PE=1 SV=3	1	12	12	12	12	12	12	38	38	38	48.442	453	453	0	122.54	38	6.0585e+09	6.0585e+09	19	104390000	104390000	26	ATAAPAGAPPQPQDLEFTK;AVAFQNPQTHVIENLHAAAYR;LPNGLVIASLENYSPVSR;MALIGLGVSHPVLK;NALANPLYCPDYR;QVAEQFLNMR;RWEVADLQPQLK;SMAASGNLGHTPFVDEL;TIAQGNLSNTDVQAAK;VTSEELHYFVQNHFTSAR;WEVADLQPQLK;YEDFSNLGTTHLLR				290	302;319;1982;2165;2283;2584;2717;2846;3016;3535;3602;3646	True;True;True;True;True;True;True;True;True;True;True;True	316;333;2055;2245;2380;2689;2824;2958;3133;3665;3734;3778	436;462;463;2965;2966;3260;3261;3453;3866;4100;4288;4522;5323;5324;5425;5475;5476;5477	567;568;597;598;599;3875;3876;4240;4241;4242;4490;4993;4994;5305;5548;5833;5834;6852;6853;6854;6989;7043;7044;7045;7046;7047	567;597;3875;4242;4490;4993;5305;5548;5833;6853;6989;7044			-1
P17174;P17174-2	P17174;P17174-2	10;7	10;7	10;7	Aspartate aminotransferase, cytoplasmic	GOT1	sp|P17174|AATC_HUMAN Aspartate aminotransferase, cytoplasmic OS=Homo sapiens OX=9606 GN=GOT1 PE=1 SV=3;sp|P17174-2|AATC_HUMAN Isoform 2 of Aspartate aminotransferase, cytoplasmic OS=Homo sapiens OX=9606 GN=GOT1	2	10	10	10	10	10	10	35.1	35.1	35.1	46.247	413	413;392	0	107.84	35.1	2525200000	2525200000	22	102040000	102040000	16	APPSVFAEVPQAQPVLVFK;IGADFLAR;ITWSNPPAQGAR;IVASTLSNPELFEEWTGNVK;LALGDDSPALK;LTADFREDPDPRK;NLDYVATSIHEAVTK;NTPVYVSSPTWENHNAVFSAAGFK;VGGVQSLGGTGALR;VNLGVGAYR				262	243;1376;1587;1590;1714;2068;2338;2399;3300;3413	True;True;True;True;True;True;True;True;True;True	256;1427;1649;1652;1778;2144;2436;2500;3425;3542	361;362;2011;2356;2359;2360;2582;3104;3537;3538;3637;4958;5141	478;479;2645;2646;3085;3086;3090;3091;3365;4050;4597;4598;4723;6412;6413;6633	479;2645;3085;3091;3365;4050;4597;4723;6412;6633			-1;-1
P32119	P32119	4	4	3	Peroxiredoxin-2	PRDX2	sp|P32119|PRDX2_HUMAN Peroxiredoxin-2 OS=Homo sapiens OX=9606 GN=PRDX2 PE=1 SV=5	1	4	4	3	4	4	3	18.7	18.7	13.1	21.892	198	198	0	25.398	18.7	1184400000	1184400000	13	89220000	89220000	6	EGGLGPLNIPLLADVTR;GLFIIDGK;KEGGLGPLNIPLLADVTR;QITVNDLPVGR				333	613;1075;1636;2535	True;True;True;True	642;1122;1698;2640	913;914;1545;2445;3809;3810	1223;1224;2013;3199;4930;4931	1223;2013;3199;4931			-1
O00483	O00483	1	1	1	Cytochrome c oxidase subunit NDUFA4	NDUFA4	sp|O00483|NDUA4_HUMAN Cytochrome c oxidase subunit NDUFA4 OS=Homo sapiens OX=9606 GN=NDUFA4 PE=1 SV=1	1	1	1	1	1	1	1	12.3	12.3	12.3	9.3697	81	81	0.0019881	7.1326	12.3	530200000	530200000	6	88367000	88367000	1	FYSVNVDYSK				12	959	True	1001	1385	1820	1820			-1
O43920	O43920	5	5	5	NADH dehydrogenase [ubiquinone] iron-sulfur protein 5	NDUFS5	sp|O43920|NDUS5_HUMAN NADH dehydrogenase [ubiquinone] iron-sulfur protein 5 OS=Homo sapiens OX=9606 GN=NDUFS5 PE=1 SV=3	1	5	5	5	5	5	5	25.5	25.5	25.5	12.517	106	106	0	30.199	25.5	537200000	537200000	6	87534000	87534000	4	FGLNIDR;PFLDIQK;PFLDIQKR;RFGLNIDR;WLTIQSGEQPYK				37	840;2431;2432;2616;3619	True;True;True;True;True	878;2533;2534;2722;3751	1232;3679;3680;3928;5443	1624;4778;4779;5071;7009	1624;4778;4779;5071;7009			-1
P07339	P07339	5	5	5	Cathepsin D;Cathepsin D light chain;Cathepsin D heavy chain	CTSD	sp|P07339|CATD_HUMAN Cathepsin D OS=Homo sapiens OX=9606 GN=CTSD PE=1 SV=1	1	5	5	5	5	5	5	14.8	14.8	14.8	44.552	412	412	0	45.005	14.8	1.6451e+09	1.6451e+09	19	86583000	86583000	5	DPDAQPGGELMLGGTDSK;FDGILGMAYPR;LSPEDYTLK;LVDQNIFSFYLSR;VSTLPAITLK				161	485;802;2053;2105;3502	True;True;True;True;True	510;839;2129;2184;3632	731;1184;3086;3163;5282	962;1568;4026;4121;6808	962;1568;4026;4121;6808			-1
P56385	P56385	2	2	2	ATP synthase subunit e, mitochondrial	ATP5I	sp|P56385|ATP5I_HUMAN ATP synthase subunit e, mitochondrial OS=Homo sapiens OX=9606 GN=ATP5ME PE=1 SV=2	1	2	2	2	2	2	2	36.2	36.2	36.2	7.9331	69	69	0	11.733	36.2	257790000	257790000	3	85929000	85929000	3	VPPVQVSPLIK;YSALFLGVAYGATR				412	3447;3726	True;True	3577;3859	5185;5572	6691;7150;7151	6691;7151			-1
P04075;P04075-2	P04075;P04075-2	12;10	12;10	11;9	Fructose-bisphosphate aldolase A	ALDOA	sp|P04075|ALDOA_HUMAN Fructose-bisphosphate aldolase A OS=Homo sapiens OX=9606 GN=ALDOA PE=1 SV=2;sp|P04075-2|ALDOA_HUMAN Isoform 2 of Fructose-bisphosphate aldolase A OS=Homo sapiens OX=9606 GN=ALDOA	2	12	12	11	12	12	11	48.1	48.1	48.1	39.42	364	364;418	0	92.704	48.1	4761400000	4761400000	23	85620000	85620000	23	ADDGRPFPQVIK;ALSDHHIYLEGTLLKPNMVTPGHACTQK;CPLLKPWALTFSYGR;FSHEEIAMATVTALR;FSHEEIAMATVTALRR;GILAADESTGSIAK;IGEHTPSALAIMENANVLAR;PWALTFSYGR;PYQYPALTPEQK;PYQYPALTPEQKK;QLLLTADDRVNPCIGGVILFHETLYQK;TVPPAVTGITFLSGGQSEEEASINLNAINK				136	48;206;366;925;926;1046;1384;2482;2486;2487;2548;3155	True;True;True;True;True;True;True;True;True;True;True;True	48;216;383;967;968;1093;1435;2585;2589;2590;2653;3275	58;59;60;61;62;308;533;1342;1343;1344;1345;1501;2022;2023;3740;3744;3745;3746;3825;4736	76;77;78;79;80;416;702;1765;1766;1767;1768;1769;1962;1963;2658;2659;2660;4844;4845;4849;4850;4851;4946;6126	78;416;702;1765;1767;1962;2658;4844;4849;4850;4946;6126			-1;-1
O14949	O14949	2	2	2	Cytochrome b-c1 complex subunit 8	UQCRQ	sp|O14949|QCR8_HUMAN Cytochrome b-c1 complex subunit 8 OS=Homo sapiens OX=9606 GN=UQCRQ PE=1 SV=4	1	2	2	2	2	2	2	24.4	24.4	24.4	9.9062	82	82	0	21.008	24.4	888120000	888120000	6	84734000	84734000	6	GIPNVLR;HVISYSLSPFEQR				20	1052;1285	True;True	1099;1335	1510;1874;1875;1876	1974;2462;2463;2464;2465;2466	1974;2464			-1
P31930	P31930	12	12	12	Cytochrome b-c1 complex subunit 1, mitochondrial	UQCRC1	sp|P31930|QCR1_HUMAN Cytochrome b-c1 complex subunit 1, mitochondrial OS=Homo sapiens OX=9606 GN=UQCRC1 PE=1 SV=3	1	12	12	12	12	12	12	30	30	30	52.645	480	480	0	168.85	30	4838500000	4838500000	24	83953000	83953000	20	ADLTEYLSTHYK;DVVFNYLHATAFQGTPLAQAVEGPSENVR;DVVFNYLHATAFQGTPLAQAVEGPSENVRK;EVESMGAHLNAYSTR;IDDMMFVLQGQWMR;IPLAEWESR;LSRADLTEYLSTHYK;MVLAAAGGVEHQQLLDLAQK;NALVSHLDGTTPVCEDIGR;NNGAGYFLEHLAFK;RIPLAEWESR;SGMFWLR				330	55;537;538;766;1329;1513;2057;2258;2286;2360;2639;2780	True;True;True;True;True;True;True;True;True;True;True;True	55;562;563;803;1379;1571;2133;2353;2354;2383;2460;2745;2891	71;72;802;803;1137;1138;1930;2229;3091;3419;3420;3456;3457;3458;3583;3967;3968;4201	95;96;1058;1059;1060;1507;1508;2532;2925;4031;4446;4447;4448;4493;4494;4495;4656;5128;5129;5442;5443;5444	96;1058;1060;1508;2532;2925;4031;4446;4495;4656;5128;5442	104	229	-1
P04179;P04179-4;P04179-2;P04179-3	P04179;P04179-4;P04179-2;P04179-3	6;5;5;4	6;5;5;4	6;5;5;4	Superoxide dismutase [Mn], mitochondrial	SOD2	sp|P04179|SODM_HUMAN Superoxide dismutase [Mn], mitochondrial OS=Homo sapiens OX=9606 GN=SOD2 PE=1 SV=3;sp|P04179-4|SODM_HUMAN Isoform 4 of Superoxide dismutase [Mn], mitochondrial OS=Homo sapiens OX=9606 GN=SOD2;sp|P04179-2|SODM_HUMAN Isoform 2 of Superox	4	6	6	6	6	6	6	36	36	36	24.75	222	222;176;183;162	0	55.028	36	1.5208e+09	1.5208e+09	11	80761000	80761000	10	AIWNVINWENVTER;GDVTAQIALQPALK;GELLEAIK;GELLEAIKR;HHAAYVNNLNVTEEK;HSLPDLPYDYGALEPHINAQIMQLHHSK				138	168;984;990;991;1231;1279	True;True;True;True;True;True	177;1029;1035;1036;1279;1329	237;238;1419;1428;1429;1430;1782;1783;1784;1867	298;299;1864;1865;1875;1876;1877;2349;2350;2351;2455	298;1864;1875;1876;2350;2455			-1;-1;-1;-1
O75947-2;O75947	O75947-2;O75947	5;5	5;5	5;5	ATP synthase subunit d, mitochondrial	ATP5H	sp|O75947-2|ATP5H_HUMAN Isoform 2 of ATP synthase subunit d, mitochondrial OS=Homo sapiens OX=9606 GN=ATP5PD;sp|O75947|ATP5H_HUMAN ATP synthase subunit d, mitochondrial OS=Homo sapiens OX=9606 GN=ATP5PD PE=1 SV=3	2	5	5	5	5	5	5	40.1	40.1	40.1	15.773	137	137;161	0	43.235	40.1	696010000	696010000	8	79743000	79743000	8	AGLVDDFEK;KYPYWPHQPIENL;LAALPENPPAIDWAYYK;TIDWVAFAEIIPQNQK;YPYWPHQPIENL				63	123;1702;1706;3018;3711	True;True;True;True;True	127;1766;1770;3135;3844	161;2556;2557;2563;2564;4524;5552	204;3327;3328;3334;3335;3336;5836;7127	204;3327;3335;5836;7127			-1;-1
P62937-2;P62937	P62937-2;P62937	2;2	2;2	2;2	Peptidyl-prolyl cis-trans isomerase A;Peptidyl-prolyl cis-trans isomerase A, N-terminally processed	PPIA	sp|P62937-2|PPIA_HUMAN Isoform 2 of Peptidyl-prolyl cis-trans isomerase A OS=Homo sapiens OX=9606 GN=PPIA;sp|P62937|PPIA_HUMAN Peptidyl-prolyl cis-trans isomerase A OS=Homo sapiens OX=9606 GN=PPIA PE=1 SV=2	2	2	2	2	2	2	2	19	19	19	11.418	105	105;165	0	12.881	19	551880000	551880000	7	78840000	78840000	3	EGMNIVEAMER;FEDENFILK				438	618;810	True;True	648;847	920;1192;1193	1230;1576;1577	1230;1576			-1;-1
Q16698-2;Q16698	Q16698-2;Q16698	9;9	9;9	9;9	2,4-dienoyl-CoA reductase, mitochondrial	DECR1	sp|Q16698-2|DECR_HUMAN Isoform 2 of 2,4-dienoyl-CoA reductase, mitochondrial OS=Homo sapiens OX=9606 GN=DECR1;sp|Q16698|DECR_HUMAN 2,4-dienoyl-CoA reductase, mitochondrial OS=Homo sapiens OX=9606 GN=DECR1 PE=1 SV=1	2	9	9	9	9	9	9	35.6	35.6	35.6	34.994	326	326;335	0	60.768	35.6	2330300000	2330300000	20	76055000	76055000	13	AMLPPNSFQGK;EQWDTIEELIR;EQWDTIEELIRK;FDGGEEVLISGEFNDLRK;FFSPLQK;FNVIQPGPIK;VAFITGGGTGLGK;VAGHPNIVINNAAGNFISPTER;VHAIQCDVRDPDMVQNTVSELIK				526	224;728;729;801;829;901;3185;3188;3315	True;True;True;True;True;True;True;True;True	237;765;766;838;867;942;3307;3310;3440	338;1079;1080;1182;1183;1221;1313;4788;4791;4980	454;1434;1435;1565;1566;1567;1612;1730;1731;6198;6201;6202;6443	454;1434;1435;1565;1612;1730;6198;6201;6443			-1;-1
P12882	P12882	36	10	4	Myosin-1	MYH1	sp|P12882|MYH1_HUMAN Myosin-1 OS=Homo sapiens OX=9606 GN=MYH1 PE=1 SV=3	1	36	10	4	36	10	4	13.9	4.6	0.9	223.14	1939	1939	0	119.53	13.9	11655000000	11655000000	101	72372000	72372000	25	AGLLGLLEEMR;AITDAAMMAEELK;AITDAAMMAEELKK;ALQEAHQQTLDDLQAEEDK;DIDDLELTLAK;DLQHRLDEAEQLALK;DPLNETVVGLYQK;ELTYQTEEDRK;ENQSILITGESGAGK;EQDTSAHLER;HADSVAELGEQIDNLQR;HADSVAELGEQIDNLQRVK;IKLEQQVDDLEGSLEQEK;IKLEQQVDDLEGSLEQEKK;KAITDAAMMAEELK;KAITDAAMMAEELKK;KHADSVAELGEQIDNLQR;KHADSVAELGEQIDNLQRVK;LASADIETYLLEK;LDEAEQLALK;LEQQVDDLEGSLEQEK;LEQQVDDLEGSLEQEKK;LMTNLRSTHPHFVR;LQQFFNHHMFVLEQEEYK;LQQFFNHHMFVLEQE…				229	119;163;164;205;431;464;489;686;702;717;1205;1206;1431;1432;1626;1627;1651;1652;1722;1737;1782;1783;1950;2010;2011;2334;2491;2492;2607;2686;2687;2839;2910;2972;3036;3656	False;False;False;True;False;True;False;False;False;False;False;False;True;True;False;False;False;False;False;True;False;False;False;False;False;False;True;True;True;True;True;False;False;False;False;False	122;170;171;172;173;215;450;484;514;719;737;753;1253;1254;1482;1483;1688;1689;1713;1714;1786;1802;1853;1854;2023;2084;2085;2086;2432;2594;2595;2713;2793;2794;2951;3023;3088;3153;3788	150;226;227;228;229;230;231;232;233;306;307;618;619;688;689;690;691;735;1013;1040;1059;1742;1743;1744;1745;1746;1747;1748;1749;1750;1751;2079;2080;2081;2082;2427;2428;2429;2466;2467;2468;2469;2470;2592;2593;2594;2595;2596;2597;2598;2617;2688;2689;2690;2691;2692;2693;2694;2918;2919;3026;3027;3028;3029;3030;3031;3531;3532;3751;3752;3753;3909;4033;4034;4279;4280;4372;4453;4552;5490;5491	185;282;283;284;285;286;287;288;289;290;291;292;293;294;414;415;804;805;806;807;808;906;907;908;909;910;911;966;1349;1386;1387;1411;2288;2289;2290;2291;2292;2293;2294;2295;2296;2297;2298;2299;2300;2301;2302;2303;2304;2305;2306;2307;2725;2726;2727;2728;3178;3179;3180;3225;3226;3227;3228;3229;3375;3376;3377;3378;3379;3380;3381;3382;3383;3384;3385;3386;3410;3411;3412;3413;3414;3415;3416;3417;3509;35…	185;284;290;415;805;907;966;1349;1387;1411;2294;2305;2726;2728;3178;3180;3225;3228;3376;3411;3512;3520;3827;3949;3956;4589;4857;4859;5047;5212;5213;5537;5647;5742;5873;7061	0;1;64	496;1768;1769	-1
P11142;P11142-2;P48741	P11142;P11142-2	14;14;1	14;14;1	9;9;0	Heat shock cognate 71 kDa protein	HSPA8	sp|P11142|HSP7C_HUMAN Heat shock cognate 71 kDa protein OS=Homo sapiens OX=9606 GN=HSPA8 PE=1 SV=1;sp|P11142-2|HSP7C_HUMAN Isoform 2 of Heat shock cognate 71 kDa protein OS=Homo sapiens OX=9606 GN=HSPA8	3	14	14	9	14	14	9	28.2	28.2	20.4	70.897	646	646;493;367	0	114.6	28.2	3.1405e+09	3.1405e+09	33	71329000	71329000	19	ARFEELNADLFR;DAGTIAGLNVLR;FEELNADLFR;HWPFMVVNDAGRPK;IINEPTAAAIAYGLDK;LLQDFFNGK;MVNHFIAEFK;NQVAMNPTNTVFDAK;RFDDAVVQSDMK;SFYPEEVSSMVLTK;SINPDEAVAYGAAVQAAILSGDK;SQIHDIVLVGGSTR;TTPSYVAFTDTER;TVTNAVVTVPAYFNDSQR				213	273;384;813;1296;1421;1927;2259;2377;2614;2776;2799;2880;3130;3157	True;True;True;True;True;True;True;True;True;True;True;True;True;True	287;401;850;1346;1472;2000;2355;2477;2478;2720;2887;2910;2993;3249;3277	397;398;551;1197;1889;2065;2874;3421;3609;3610;3920;3921;4197;4231;4332;4333;4699;4739	522;523;720;1583;2482;2706;3751;4449;4450;4691;4692;5062;5063;5438;5481;5603;5604;6083;6084;6130	523;720;1583;2482;2706;3751;4449;4692;5062;5438;5481;5603;6084;6130	65	61	-1;-1;-1
P06727	P06727	13	13	13	Apolipoprotein A-IV	APOA4	sp|P06727|APOA4_HUMAN Apolipoprotein A-IV OS=Homo sapiens OX=9606 GN=APOA4 PE=1 SV=4	1	13	13	13	13	13	13	35.6	35.6	35.6	45.371	396	396	0	100.08	35.6	3.2989e+09	3.2989e+09	26	69795000	69795000	17	ALVQQMEQLR;GRLTPYADEFK;IDQTVEELRR;KLVPFATELHER;LAPLAEDVR;LEPYADQLR;LGEVNTYAGDLQK;LGPHAGDVEGHLSFLEK;LLPHANEVSQK;LVPFATELHER;SLAELGGHLDQQVEEFR;SLAELGGHLDQQVEEFRR;VLRENADSLQASLRPHADELK				153	217;1138;1338;1676;1717;1779;1815;1825;1924;2122;2807;2808;3385	True;True;True;True;True;True;True;True;True;True;True;True;True	229;1186;1388;1739;1781;1849;1886;1896;1997;2201;2918;2919;3514	329;1624;1941;2510;2586;2684;2733;2743;2744;2871;3203;3204;4243;4244;4245;4246;5108	444;445;2112;2545;3271;3369;3504;3505;3573;3584;3585;3748;4176;4177;5493;5494;5495;5496;6592	444;2112;2545;3271;3369;3504;3573;3585;3748;4176;5493;5495;6592			-1
P52943;P52943-2	P52943;P52943-2	5;5	5;5	5;5	Cysteine-rich protein 2	CRIP2	sp|P52943|CRIP2_HUMAN Cysteine-rich protein 2 OS=Homo sapiens OX=9606 GN=CRIP2 PE=1 SV=1;sp|P52943-2|CRIP2_HUMAN Isoform 2 of Cysteine-rich protein 2 OS=Homo sapiens OX=9606 GN=CRIP2	2	5	5	5	5	5	5	36.1	36.1	36.1	22.492	208	208;282	0	54.419	36.1	946290000	946290000	9	66412000	66412000	7	ASSVTTFTGEPNTCPR;DWHRPCLR;GVNIGGAGSYIYEK;GVNTGAVGSYIYDRDPEGK;PLAEGPQVTGPIEVPAAR				398	300;541;1178;1180;2449	True;True;True;True;True	314;567;1226;1228;2551	434;810;1707;1709;1710;3699;3700	564;1072;2243;2245;2246;4799;4800;4801	564;1072;2243;2246;4799			-1;-1
P30048-2;P30048	P30048-2;P30048	4;4	4;4	4;4	Thioredoxin-dependent peroxide reductase, mitochondrial	PRDX3	sp|P30048-2|PRDX3_HUMAN Isoform 2 of Thioredoxin-dependent peroxide reductase, mitochondrial OS=Homo sapiens OX=9606 GN=PRDX3;sp|P30048|PRDX3_HUMAN Thioredoxin-dependent peroxide reductase, mitochondrial OS=Homo sapiens OX=9606 GN=PRDX3 PE=1 SV=3	2	4	4	4	4	4	4	18.9	18.9	18.9	25.838	238	238;256	0	30.531	18.9	1.0401e+09	1.0401e+09	14	66181000	66181000	6	DLSLDDFK;DYGVLLEGSGLALR;GLFIIDPNGVIK;HLSVNDLPVGR				324	466;547;1076;1252	True;True;True;True	486;573;1123;1300	694;816;817;1546;1813;1814	914;1078;1079;1080;2014;2381;2382	914;1078;2014;2381			-1;-1
O95169-3;O95169;O95169-2	O95169-3;O95169;O95169-2	6;6;5	6;6;5	6;6;5	NADH dehydrogenase [ubiquinone] 1 beta subcomplex subunit 8, mitochondrial	NDUFB8	sp|O95169-3|NDUB8_HUMAN Isoform 3 of NADH dehydrogenase [ubiquinone] 1 beta subcomplex subunit 8, mitochondrial OS=Homo sapiens OX=9606 GN=NDUFB8;sp|O95169|NDUB8_HUMAN NADH dehydrogenase [ubiquinone] 1 beta subcomplex subunit 8, mitochondrial OS=Homo sapie	3	6	6	6	6	6	6	46.5	46.5	46.5	18.479	155	155;186;172	0	42.347	46.5	684900000	684900000	5	63823000	63823000	8	DMFPGPYPR;DPWYSWDQPGLR;LNWGEPMHWHLDMYNR;QYPYNNLYLER;SQHERDPWYSWDQPGLR;VEDYEPYPDDGMGYGDYPK				71	476;492;1969;2592;2878;3250	True;True;True;True;True;True	500;501;517;2042;2698;2991;3375	718;719;738;2949;2950;3879;4329;4330;4897	949;950;969;3859;3860;5011;5600;5601;6338	949;969;3860;5011;5601;6338	20	5	-1;-1;-1
P36542-2;P36542	P36542-2;P36542	4;4	4;4	4;4	ATP synthase subunit gamma, mitochondrial	ATP5C1	sp|P36542-2|ATPG_HUMAN Isoform Heart of ATP synthase subunit gamma, mitochondrial OS=Homo sapiens OX=9606 GN=ATP5F1C;sp|P36542|ATPG_HUMAN ATP synthase subunit gamma, mitochondrial OS=Homo sapiens OX=9606 GN=ATP5F1C PE=1 SV=1	2	4	4	4	4	4	4	14.1	14.1	14.1	32.881	297	297;298	0	26.117	14.1	1161400000	1161400000	13	63621000	63621000	5	GLCGAIHSSIAK;IYGLGSLALYEK;LTLTFNR;THSDQFLVAFK				345	1071;1615;2084;3009	True;True;True;True	1118;1677;2162;3126	1540;2416;3128;4512	2007;3166;4079;5819;5820	2007;3166;4079;5820			-1;-1
P23297	P23297	2	2	2	Protein S100-A1	S100A1	sp|P23297|S10A1_HUMAN Protein S100-A1 OS=Homo sapiens OX=9606 GN=S100A1 PE=1 SV=2	1	2	2	2	2	2	2	38.3	38.3	38.3	10.546	94	94	0	40.747	38.3	298630000	298630000	3	63573000	63573000	6	ELLQTELSGFLDAQK;GSELETAMETLINVFHAHSGK				294	675;1147	True;True	708;1195	998;999;1636;1637	1332;1333;1334;2124;2125;2126;2127	1332;2124			-1
P14618;P14618-3;P30613-2;P30613	P14618;P14618-3	15;12;1;1	15;12;1;1	2;2;0;0	Pyruvate kinase PKM	PKM	sp|P14618|KPYM_HUMAN Pyruvate kinase PKM OS=Homo sapiens OX=9606 GN=PKM PE=1 SV=4;sp|P14618-3|KPYM_HUMAN Isoform 3 of Pyruvate kinase PKM OS=Homo sapiens OX=9606 GN=PKM	4	15	15	2	15	15	2	41.2	41.2	7.3	57.936	531	531;516;543;574	0	134.05	41.2	3.8676e+09	3.8676e+09	33	61351000	61351000	26	AGKPVICATQMLESMIK;DPVQEAWAEDVDLR;EAEAAIYHLQLFEELRR;GDLGIEIPAEK;GVNLPGAAVDLPAVSEK;ITLDNAYMEK;KGDVVIVLTGWRPGSGFTNTMR;KGVNLPGAAVDLPAVSEK;LAPITSDPTEATAVGAVEASFK;LDIDSPPITAR;LNFSHGTHEYHAETIK;NTGIICTIGPASR;RFDEILEASDGIMVAR;TATESFASDPILYRPVAVALDTK;VNFAMNVGK				247	116;491;554;981;1179;1571;1642;1649;1716;1741;1960;2394;2615;2961;3409	True;True;True;True;True;True;True;True;True;True;True;True;True;True;True	119;516;580;1023;1227;1633;1704;1711;1780;1806;2033;2495;2721;3077;3538	146;737;828;829;1411;1708;2336;2452;2453;2464;2585;2623;2935;2936;2937;3631;3922;3923;3924;3925;3926;3927;4441;5137	181;968;1098;1099;1851;2244;3062;3207;3208;3223;3368;3423;3843;3844;3845;3846;4716;5064;5065;5066;5067;5068;5069;5070;5729;5730;6629	181;968;1098;1851;2244;3062;3208;3223;3368;3423;3846;4716;5069;5729;6629			-1;-1;-1;-1
P28331-3;P28331-4;P28331-5;P28331;P28331-2	P28331-3;P28331-4;P28331-5;P28331;P28331-2	16;16;16;16;16	16;16;16;16;16	16;16;16;16;16	NADH-ubiquinone oxidoreductase 75 kDa subunit, mitochondrial	NDUFS1	sp|P28331-3|NDUS1_HUMAN Isoform 3 of NADH-ubiquinone oxidoreductase 75 kDa subunit, mitochondrial OS=Homo sapiens OX=9606 GN=NDUFS1;sp|P28331-4|NDUS1_HUMAN Isoform 4 of NADH-ubiquinone oxidoreductase 75 kDa subunit, mitochondrial OS=Homo sapiens OX=9606 GN	5	16	16	16	16	16	16	32.6	32.6	32.6	67.524	616	616;670;691;727;741	0	131.58	32.6	3.2442e+09	3.2442e+09	35	60924000	60924000	24	ALSEIAGMTLPYDTLDQVR;DFYMTDSISR;FASEIAGVDDLGTTGR;FEAPLFNAR;GLLTYTSWEDALSR;IASQVAALDLGYKPGVEAIR;IASQVAALDLGYKPGVEAIRK;KPMVVLGSSALQR;LEEVSPNLVR;LVNQQLLADPLVPPQLTIK;MHEDINEEWISDK;NRLEEVSPNLVR;PYAFTARPWETR;VAGMLQSFQGK;VALIGSPVDLTYTYDHLGDSPK;VAVTPPGLAR				317	207;419;797;809;1090;1322;1323;1687;1765;2121;2207;2380;2483;3189;3198;3217	True;True;True;True;True;True;True;True;True;True;True;True;True;True;True;True	217;438;834;846;1137;1372;1373;1751;1834;2200;2295;2481;2586;3311;3321;3342	309;310;597;1177;1191;1565;1923;1924;2536;2537;2663;3201;3202;3342;3343;3614;3615;3741;4792;4808;4809;4851	417;418;776;1559;1560;1575;2039;2040;2525;2526;3303;3304;3482;4174;4175;4355;4356;4696;4697;4846;6203;6219;6220;6277;6278	417;776;1559;1575;2039;2525;2526;3303;3482;4174;4356;4697;4846;6203;6220;6277			-1;-1;-1;-1;-1
P55084-2;P55084	P55084-2;P55084	9;9	9;9	9;9	Trifunctional enzyme subunit beta, mitochondrial;3-ketoacyl-CoA thiolase	HADHB	sp|P55084-2|ECHB_HUMAN Isoform 2 of Trifunctional enzyme subunit beta, mitochondrial OS=Homo sapiens OX=9606 GN=HADHB;sp|P55084|ECHB_HUMAN Trifunctional enzyme subunit beta, mitochondrial OS=Homo sapiens OX=9606 GN=HADHB PE=1 SV=3	2	9	9	9	9	9	9	23.9	23.9	23.9	48.879	452	452;474	0	65.441	23.9	1.5281e+09	1.5281e+09	23	58710000	58710000	14	AALTGLLHR;AMDSDWFAENYMGR;AQDEGLLSDVVPFK;DFMYVSQDPK;DLMPHDLAR;FNFLAPELPAVSEFSTSETMGHSADR;LMLDLNK;TPFLLSGTSYK;VGLPPLEK				405	19;220;259;410;461;893;1948;3077;3305	True;True;True;True;True;True;True;True;True	19;232;273;427;481;933;934;2021;3195;3430	23;333;381;585;662;1303;1304;2916;4601;4963	31;449;502;761;762;876;877;1719;1720;1721;3824;5929;5930;6419	31;449;502;761;877;1721;3824;5929;6419	118	201	-1;-1
P49748-2;P49748;P49748-3	P49748-2;P49748;P49748-3	17;17;17	17;17;17	17;17;17	Very long-chain specific acyl-CoA dehydrogenase, mitochondrial	ACADVL	sp|P49748-2|ACADV_HUMAN Isoform 2 of Very long-chain specific acyl-CoA dehydrogenase, mitochondrial OS=Homo sapiens OX=9606 GN=ACADVL;sp|P49748|ACADV_HUMAN Very long-chain specific acyl-CoA dehydrogenase, mitochondrial OS=Homo sapiens OX=9606 GN=ACADVL PE=	3	17	17	17	17	17	17	32.1	32.1	32.1	68.058	633	633;655;678	0	162.97	32.1	3.4298e+09	3.4298e+09	40	58690000	58690000	24	AGLGSGLSLSGLVHPELSR;ASNTAEVFFDGVR;EGMAALQSDPWQQELYR;ELSGLGSALK;FFEEVNDPAK;FGMAAALAGTMR;GFGGITHGPPEK;GGVVTSNPLGF;GQLTTDQVFPYPSVLNEEQTQFLK;IHNFGLIQEK;IREGMAALQSDPWQQELYR;ITAFVVER;NDALEMVEETTWQGLK;NPFGNAGLLLGEAGK;RAGLGSGLSLSGLVHPELSR;SFAVGMFK;VPSENVLGEVGSGFK				382	118;294;617;682;822;843;1004;1032;1131;1405;1538;1560;2298;2369;2598;2762;3454	True;True;True;True;True;True;True;True;True;True;True;True;True;True;True;True;True	121;308;646;647;715;859;881;1050;1079;1179;1456;1597;1622;2396;2469;2704;2873;3584	148;149;427;918;919;1009;1207;1235;1447;1480;1614;2046;2047;2274;2322;3478;3601;3887;4177;5194;5195	183;184;556;1228;1229;1345;1593;1594;1627;1628;1896;1940;2099;2687;2688;2986;3046;4526;4681;4682;5020;5409;6702;6703	184;556;1229;1345;1593;1628;1896;1940;2099;2688;2986;3046;4526;4681;5020;5409;6702	117	596	-1;-1;-1
P08559-3;P08559;P08559-2;P08559-4;P29803	P08559-3;P08559;P08559-2;P08559-4	9;9;9;9;2	9;9;9;9;2	9;9;9;9;2	Pyruvate dehydrogenase E1 component subunit alpha, somatic form, mitochondrial	PDHA1	sp|P08559-3|ODPA_HUMAN Isoform 3 of Pyruvate dehydrogenase E1 component subunit alpha, somatic form, mitochondrial OS=Homo sapiens OX=9606 GN=PDHA1;sp|P08559|ODPA_HUMAN Pyruvate dehydrogenase E1 component subunit alpha, somatic form, mitochondrial OS=Homo	5	9	9	9	9	9	9	28.4	28.4	28.4	40.188	359	359;390;397;428;388	0	62.452	28.4	1.5866e+09	1.5866e+09	21	58655000	58655000	15	EILAELTGR;EILAELTGRK;GDFIPGLR;GPILMELQTYR;KEIEDAAQFATADPEPPLEELGYHIYSSDPPFEVR;LEEGPPVTTVLTR;RGDFIPGLR;VDGMDILCVR;YHGHSMSDPGVSYR				181	644;645;978;1116;1637;1764;2620;3230;3683	True;True;True;True;True;True;True;True;True	674;675;1020;1164;1699;1833;2726;3355;3815;3816	952;953;1407;1596;2446;2662;3932;3933;4870;5519;5520;5521;5522	1267;1268;1269;1846;2080;3200;3480;3481;5075;5076;6300;7093;7094;7095;7096	1268;1269;1846;2080;3200;3480;5076;6300;7096	54	263	-1;-1;-1;-1;-1
P24539	P24539	6	6	6	ATP synthase F(0) complex subunit B1, mitochondrial	ATP5F1	sp|P24539|AT5F1_HUMAN ATP synthase F(0) complex subunit B1, mitochondrial OS=Homo sapiens OX=9606 GN=ATP5PB PE=1 SV=2	1	6	6	6	6	6	6	19.1	19.1	19.1	28.908	256	256	0	51.047	19.1	2.1222e+09	2.1222e+09	16	57929000	57929000	13	EQEHMINWVEK;HYLFDVQR;LDYHISVQNMMR;NRLDYHISVQNMMR;RHYLFDVQR;YGLIPEEFFQFLYPK				302	718;1297;1751;2379;2634;3668	True;True;True;True;True;True	754;1347;1817;1818;2480;2740;3800	1060;1061;1890;1891;2635;2636;2637;2638;3612;3613;3959;5504	1412;1413;2483;2484;2485;3439;3440;3441;3442;4694;4695;5116;7077	1413;2484;3441;4694;5116;7077	98	207	-1
Q13011	Q13011	5	5	5	Delta(3,5)-Delta(2,4)-dienoyl-CoA isomerase, mitochondrial	ECH1	sp|Q13011|ECH1_HUMAN Delta(3,5)-Delta(2,4)-dienoyl-CoA isomerase, mitochondrial OS=Homo sapiens OX=9606 GN=ECH1 PE=1 SV=2	1	5	5	5	5	5	5	16.2	16.2	16.2	35.816	328	328	0	65.343	16.2	1.5842e+09	1.5842e+09	18	56849000	56849000	9	HVLHVQLNRPNK;HVLHVQLNRPNKR;MMADEALGSGLVSR;VIGNQSLVNELAFTAR;YQETFNVIER				486	1288;1289;2230;3328;3712	True;True;True;True;True	1338;1339;2321;3453;3845	1879;1880;1881;3376;4997;5553	2469;2470;2471;2472;2473;2474;4396;6461;7128	2470;2473;4396;6461;7128			-1
P24310	P24310	1	1	1	Cytochrome c oxidase subunit 7A1, mitochondrial	COX7A1	sp|P24310|CX7A1_HUMAN Cytochrome c oxidase subunit 7A1, mitochondrial OS=Homo sapiens OX=9606 GN=COX7A1 PE=1 SV=2	1	1	1	1	1	1	1	16.5	16.5	16.5	9.1174	79	79	0.0021097	8.337	16.5	279160000	279160000	5	55831000	55831000	1	LFQEDNDIPLYLK				301	1803	True	1874	2720	3557	3557			-1
P18859;P18859-2	P18859;P18859-2	5;5	5;5	5;5	ATP synthase-coupling factor 6, mitochondrial	ATP5J	sp|P18859|ATP5J_HUMAN ATP synthase-coupling factor 6, mitochondrial OS=Homo sapiens OX=9606 GN=ATP5PF PE=1 SV=1;sp|P18859-2|ATP5J_HUMAN Isoform 2 of ATP synthase-coupling factor 6, mitochondrial OS=Homo sapiens OX=9606 GN=ATP5PF	2	5	5	5	5	5	5	46.3	46.3	46.3	12.587	108	108;116	0	89.771	46.3	652570000	652570000	5	55198000	55198000	8	FEDPKFEVIEK;QMFGNADMNTFPTFK;QTSGGPVDASSEYQQELER;RQTSGGPVDASSEYQQELER;RQTSGGPVDASSEYQQELERELFK				269	812;2555;2583;2693;2694	True;True;True;True;True	849;2660;2688;2800;2801	1195;1196;3832;3865;4041;4042;4043	1581;1582;4954;4991;4992;5220;5221;5222	1581;4954;4991;5221;5222			-1;-1
Q13642-3;Q13642-1;Q13642-5;Q13642-4;Q13642	Q13642-3;Q13642-1;Q13642-5;Q13642-4;Q13642	4;4;4;4;4	4;4;4;4;4	4;4;4;4;4	Four and a half LIM domains protein 1	FHL1	sp|Q13642-3|FHL1_HUMAN Isoform 3 of Four and a half LIM domains protein 1 OS=Homo sapiens OX=9606 GN=FHL1;sp|Q13642-1|FHL1_HUMAN Isoform 1 of Four and a half LIM domains protein 1 OS=Homo sapiens OX=9606 GN=FHL1;sp|Q13642-5|FHL1_HUMAN Isoform 5 of Four and	5	4	4	4	4	4	4	22.7	22.7	22.7	22.017	194	194;280;296;309;323	0	27.762	22.7	736470000	736470000	12	54237000	54237000	5	AIVAGDQNVEYK;FWHDTCFR;GEDFYCVTCHETK;QVIGTGSFFPK				495	166;956;986;2588	True;True;True;True	175;998;1031;2694	235;1382;1421;3872	296;1816;1867;5001;5002	296;1816;1867;5002			-1;-1;-1;-1;-1
P20674	P20674	4	4	4	Cytochrome c oxidase subunit 5A, mitochondrial	COX5A	sp|P20674|COX5A_HUMAN Cytochrome c oxidase subunit 5A, mitochondrial OS=Homo sapiens OX=9606 GN=COX5A PE=1 SV=2	1	4	4	4	4	4	4	28	28	28	16.762	150	150	0	53.1	28	2.1181e+09	2.1181e+09	12	53816000	53816000	12	GINTLVTYDMVPEPK;RLNDFASTVR;WVTYFNKPDIDAWELR;WVTYFNKPDIDAWELRK				278	1050;2652;3631;3632	True;True;True;True	1097;2758;3763;3764	1507;1508;3984;3985;5455;5456;5457;5458;5459	1970;1971;1972;5148;5149;7021;7022;7023;7024;7025;7026;7027	1970;5149;7023;7026			-1
Q9P0J0;Q9P0J0-2	Q9P0J0;Q9P0J0-2	4;3	4;3	4;3	NADH dehydrogenase [ubiquinone] 1 alpha subcomplex subunit 13	NDUFA13	sp|Q9P0J0|NDUAD_HUMAN NADH dehydrogenase [ubiquinone] 1 alpha subcomplex subunit 13 OS=Homo sapiens OX=9606 GN=NDUFA13 PE=1 SV=3;sp|Q9P0J0-2|NDUAD_HUMAN Isoform 2 of NADH dehydrogenase [ubiquinone] 1 alpha subcomplex subunit 13 OS=Homo sapiens OX=9606 GN=N	2	4	4	4	4	4	4	34.7	34.7	34.7	16.698	144	144;222	0	34.064	34.7	777960000	777960000	8	52989000	52989000	6	ENLEEEAIIMK;IALLPLLQAETDRR;LQIEDFEAR;TTEEALHASHGFMWYT				640	700;1312;2003;3123	True;True;True;True	735;1362;2076;3241	1038;1910;1911;3004;4668	1384;2508;2509;2510;2511;3916;6022	1384;2508;3916;6022			-1;-1
Q71U36-2;Q71U36;P68363;Q9BQE3;P68363-2;P0DPH8;P0DPH7;Q6PEY2;P0DPH7-2;Q9NY65-2;A6NHL2-2;A6NHL2	Q71U36-2;Q71U36;P68363;Q9BQE3;P68363-2;P0DPH8;P0DPH7;Q6PEY2;P0DPH7-2;Q9NY65-2	12;12;12;11;10;9;9;7;6;6;2;2	12;12;12;11;10;9;9;7;6;6;2;2	4;4;4;4;3;2;2;2;2;0;0;0	Tubulin alpha-1A chain;Tubulin alpha-1B chain;Tubulin alpha-1C chain;Tubulin alpha-3E chain;Tubulin alpha-8 chain	TUBA1A;TUBA1B;TUBA1C;TUBA3E;TUBA8	sp|Q71U36-2|TBA1A_HUMAN Isoform 2 of Tubulin alpha-1A chain OS=Homo sapiens OX=9606 GN=TUBA1A;sp|Q71U36|TBA1A_HUMAN Tubulin alpha-1A chain OS=Homo sapiens OX=9606 GN=TUBA1A PE=1 SV=1;sp|P68363|TBA1B_HUMAN Tubulin alpha-1B chain OS=Homo sapiens OX=9606 GN=T	12	12	12	4	12	12	4	38	38	13	46.297	416	416;451;451;449;335;450;450;450;418;383;406;446	0	111.81	38	1.915e+09	1.915e+09	21	52698000	52698000	16	AFVHWYVGEGMEEGEFSEAR;AFVHWYVGEGMEEGEFSEAREDMAALEK;AVCMLSNTTAIAEAWAR;AVFVDLEPTVIDEVR;DVNAAIATIK;EIIDLVLDR;FDLMYAK;IHFPLATYAPVISAEK;LDHKFDLMYAK;NLDIERPTYTNLNR;TIGGGDDSFNTFFSETGAGK;VGINYQPPTVVPGGDLAK				446	97;98;321;327;534;642;804;1402;1740;2337;3024;3302	True;True;True;True;True;True;True;True;True;True;True;True	97;98;99;335;341;559;672;841;1453;1805;2435;3141;3427	118;119;120;465;466;481;482;799;950;1186;2043;2622;3535;3536;4535;4960	145;146;147;601;602;643;644;1055;1265;1570;2684;3422;4595;4596;5849;6415;6416	145;147;601;643;1055;1265;1570;2684;3422;4596;5849;6416	128	378	-1;-1;-1;-1;-1;-1;-1;-1;-1;-1;-1;-1
Q13423	Q13423	22	22	22	NAD(P) transhydrogenase, mitochondrial	NNT	sp|Q13423|NNTM_HUMAN NAD(P) transhydrogenase, mitochondrial OS=Homo sapiens OX=9606 GN=NNT PE=1 SV=3	1	22	22	22	22	22	22	27.9	27.9	27.9	113.89	1086	1086	0	204.06	27.9	4338900000	4338900000	48	51841000	51841000	33	APMVNPTLGVHEADLLK;APVKPGIPYK;AVVLAANHFGR;DDFDFGTMGHVIR;EANSIIITPGYGLCAAK;EVLASDLVVK;FFTGQITAAGK;GITHIGYTDLPSR;ILIVGGGVAGLASAGAAK;MATQASTLYSNNITK;QGFNVVVESGAGEASK;RVALSPAGVQNLVK;SAPLLLPGR;SLANVILGGYGTTSTAGGKPMEISGTHTEINLDNAIDMIR;SLGVGYAAVDNPIFYK;SLGVGYAAVDNPIFYKPNTAMLLGDAK;TSGTLISFIYPAQNPELLNK;TTVLAMDQVPR;VALSPAGVQNLVK;VIFPAPTPK;VRAPMVNPTLGVHEADLLK;VTIAQGYDALSSMANIAGYK				491	242;250;345;391;576;769;830;1056;1454;2170;2517;2707;2732;2813;2822;2823;3107;3135;3200;3326;3471;3526	True;True;True;True;True;True;True;True;True;True;True;True;True;True;True;True;True;True;True;True;True;True	255;264;360;408;603;806;868;1103;1507;2250;2251;2621;2814;2840;2924;2934;2935;3225;3254;3323;3451;3601;3656	359;360;371;503;504;561;862;1141;1222;1516;1517;2120;3267;3268;3788;4066;4133;4251;4261;4262;4650;4706;4707;4811;4995;5225;5226;5313;5314	476;477;491;665;666;730;1153;1513;1613;1982;1983;2779;2780;4250;4251;4252;4909;5252;5349;5501;5512;5513;6003;6091;6092;6222;6223;6458;6459;6742;6743;6842;6843	476;491;666;730;1153;1513;1613;1982;2779;4251;4909;5252;5349;5501;5512;5513;6003;6092;6222;6458;6743;6843	136	380	-1
Q5TEC6;Q6NXT2;Q71DI3;Q16695;P84243;P68431	Q5TEC6;Q6NXT2;Q71DI3;Q16695;P84243;P68431	2;1;1;1;1;1	2;1;1;1;1;1	2;1;1;1;1;1	Histone H3;Histone H3.3C;Histone H3.2;Histone H3.1t;Histone H3.3;Histone H3.1	HIST2H3PS2;H3F3C;HIST2H3A;HIST3H3;H3F3A;HIST1H3A	sp|Q5TEC6|H3PS2_HUMAN Histone HIST2H3PS2 OS=Homo sapiens OX=9606 GN=H3-2 PE=1 SV=1;sp|Q6NXT2|H3C_HUMAN Histone H3.3C OS=Homo sapiens OX=9606 GN=H3-5 PE=1 SV=3;sp|Q71DI3|H32_HUMAN Histone H3.2 OS=Homo sapiens OX=9606 GN=H3C15 PE=1 SV=3;sp|Q16695|H31T_HUMAN	6	2	2	2	2	2	2	14.7	14.7	14.7	15.43	136	136;135;136;136;136;136	0	13.112	14.7	883300000	883300000	7	50745000	50745000	3	EIAQEFKTDLR;YRPGTVALR				542	635;3725	True;True	665;3858	939;940;5571	1254;1255;7149	1255;7149			-1;-1;-1;-1;-1;-1
P16615-5;P16615-2;P16615-3;P16615;P16615-4;O14983-2;O14983;O14983-3;Q93084-4;Q93084;Q93084-3;Q93084-7;Q93084-1;Q93084-6;Q93084-5	P16615-5;P16615-2;P16615-3;P16615;P16615-4	15;15;15;15;12;5;5;4;3;3;3;3;3;3;3	15;15;15;15;12;5;5;4;3;3;3;3;3;3;3	15;15;15;15;12;5;5;4;3;3;3;3;3;3;3	Sarcoplasmic/endoplasmic reticulum calcium ATPase 2	ATP2A2	sp|P16615-5|AT2A2_HUMAN Isoform 5 of Sarcoplasmic/endoplasmic reticulum calcium ATPase 2 OS=Homo sapiens OX=9606 GN=ATP2A2;sp|P16615-2|AT2A2_HUMAN Isoform 2 of Sarcoplasmic/endoplasmic reticulum calcium ATPase 2 OS=Homo sapiens OX=9606 GN=ATP2A2;sp|P16615-	15	15	15	15	15	15	15	18.1	18.1	18.1	109.73	997	997;997;999;1042;1015;994;1001;869;998;999;1029;1033;1043;1044;1052	0	113.76	18.1	2471500000	2471500000	45	49768000	49768000	21	DIVPGDIVEIAVGDK;DIVPGDIVEIAVGDKVPADIR;EFDELNPSAQR;EFTLEFSR;IGIFGQDEDVTSK;KAEIGIAMGSGTAVAK;MNVFDTELK;NAENAIEALK;NMLFSGTNIAAGK;RIGIFGQDEDVTSK;TVEEVLGHFGVNESTGLSLEQVK;VDQSILTGESVSVIK;VGEATETALTCLVEK;VSFYQLSHFLQCK;WGSNELPAEEGK				261	444;445;601;606;1392;1624;2238;2278;2356;2638;3140;3241;3293;3489;3604	True;True;True;True;True;True;True;True;True;True;True;True;True;True;True	464;465;630;635;1443;1686;2332;2375;2455;2456;2744;3259;3366;3418;3619;3736	636;637;901;906;2031;2425;3396;3445;3575;3576;3965;3966;4712;4884;4950;5262;5263;5427	831;832;1208;1209;1214;2668;3175;3176;4423;4479;4647;4648;5126;5127;6099;6315;6316;6401;6787;6788;6992	831;832;1209;1214;2668;3175;4423;4479;4648;5126;6099;6315;6401;6788;6992	92	207	-1;-1;-1;-1;-1;-1;-1;-1;-1;-1;-1;-1;-1;-1;-1
P62987;P62979;P0CG47;P0CG48	P62987;P62979;P0CG47;P0CG48	1;1;1;1	1;1;1;1	1;1;1;1	Ubiquitin-60S ribosomal protein L40;Ubiquitin;60S ribosomal protein L40;Ubiquitin-40S ribosomal protein S27a;Ubiquitin;40S ribosomal protein S27a;Polyubiquitin-B;Ubiquitin;Polyubiquitin-C;Ubiquitin	UBA52;RPS27A;UBB;UBC	sp|P62987|RL40_HUMAN Ubiquitin-60S ribosomal protein L40 OS=Homo sapiens OX=9606 GN=UBA52 PE=1 SV=2;sp|P62979|RS27A_HUMAN Ubiquitin-40S ribosomal protein S27a OS=Homo sapiens OX=9606 GN=RPS27A PE=1 SV=2;sp|P0CG47|UBB_HUMAN Polyubiquitin-B OS=Homo sapiens O	4	1	1	1	1	1	1	7	7	7	14.728	128	128;156;229;685	0.0019841	7.1298	7	503680000	503680000	6	47765000	47765000	2	ESTLHLVLR				198	746	True	783	1102;1103	1461;1462	1462			-1;-1;-1;-1
Q16836;Q16836-3;Q16836-2	Q16836;Q16836-3;Q16836-2	6;6;6	6;6;6	6;6;6	Hydroxyacyl-coenzyme A dehydrogenase, mitochondrial	HADH	sp|Q16836|HCDH_HUMAN Hydroxyacyl-coenzyme A dehydrogenase, mitochondrial OS=Homo sapiens OX=9606 GN=HADH PE=1 SV=3;sp|Q16836-3|HCDH_HUMAN Isoform 3 of Hydroxyacyl-coenzyme A dehydrogenase, mitochondrial OS=Homo sapiens OX=9606 GN=HADH;sp|Q16836-2|HCDH_HUMA	3	6	6	6	6	6	6	36.6	36.6	36.6	34.293	314	314;331;390	0	54.407	36.6	1.0133e+09	1.0133e+09	14	47419000	47419000	10	FAAEHTIFASNTSSLQITSIANATTR;FAGLHFFNPVPVMK;FIVDGWHEMDAENPLHQPSPSLNK;LLVPYLMEAIR;TFESLVDFSK;TLSTIATSTDAASVVHSTDLVVEAIVENLK				532	786;787;866;1941;2981;3062	True;True;True;True;True;True	823;824;904;2014;3097;3179	1161;1162;1262;1263;1264;2894;4463;4584	1534;1535;1536;1657;1658;1659;3780;3781;5752;5911	1534;1535;1657;3781;5752;5911			-1;-1;-1
Q99878;Q96KK5;Q9BTM1;Q93077;Q7L7L0;P20671;P0C0S8;P04908;P16104;Q9BTM1-2;Q96QV6;Q71UI9-2;Q8IUE6;Q71UI9-5	Q99878;Q96KK5;Q9BTM1;Q93077;Q7L7L0;P20671;P0C0S8;P04908;P16104;Q9BTM1-2;Q96QV6	5;5;5;5;5;5;5;5;4;4;3;2;2;1	5;5;5;5;5;5;5;5;4;4;3;2;2;1	1;1;1;1;1;1;1;1;1;1;0;0;1;0	Histone H2A type 1-J;Histone H2A type 1-H;Histone H2A.J;Histone H2A type 1-C;Histone H2A type 3;Histone H2A type 1-D;Histone H2A type 1;Histone H2A type 1-B/E;Histone H2AX;Histone H2A type 1-A	HIST1H2AJ;HIST1H2AH;H2AFJ;HIST1H2AC;HIST3H2A;HIST1H2AD;HIST1H2AG;HIST1H2AB;H2AFX;HIST1H2AA	sp|Q99878|H2A1J_HUMAN Histone H2A type 1-J OS=Homo sapiens OX=9606 GN=H2AC14 PE=1 SV=3;sp|Q96KK5|H2A1H_HUMAN Histone H2A type 1-H OS=Homo sapiens OX=9606 GN=H2AC12 PE=1 SV=3;sp|Q9BTM1|H2AJ_HUMAN Histone H2A.J OS=Homo sapiens OX=9606 GN=H2AJ PE=1 SV=1;sp|Q9	14	5	5	1	5	5	1	55.5	55.5	22.7	13.936	128	128;128;129;130;130;130;130;130;143;151;131;114;130;66	0	42.13	55.5	276730000	276730000	5	46827000	46827000	8	AGLQFPVGR;HLQLAIR;HLQLAIRNDEELNK;VGAGAPVYLAAVLEYLTAEILELAGNAAR;VTIAQGGVLPNIQAVLLPK				143	122;1249;1250;3286;3525	True;True;True;True;True	126;1297;1298;3411;3655	160;1810;1811;4939;5311;5312	203;2378;2379;6388;6838;6839;6840;6841	203;2378;2379;6388;6839			-1;-1;-1;-1;-1;-1;-1;-1;-1;-1;-1;-1;-1;-1
P12277	P12277	7	6	6	Creatine kinase B-type	CKB	sp|P12277|KCRB_HUMAN Creatine kinase B-type OS=Homo sapiens OX=9606 GN=CKB PE=1 SV=1	1	7	6	6	7	6	6	29.1	25.7	25.7	42.644	381	381	0	52.388	29.1	1.0019e+09	1.0019e+09	17	46792000	46792000	8	LAVEALSSLDGDLAGR;LEQGQAIDDLMPAQK;LRFPAEDEFPDLSAHNNHMAK;PVSPLLLASGMAR;RGTGGVDTAAVGGVFDVSNADR;TFLVWVNEEDHLR;VLTPELYAELR				226	1729;1780;2021;2479;2630;2986;3393	True;True;True;False;True;True;True	1793;1850;1851;2096;2581;2582;2736;3102;3522	2607;2608;2685;2686;3043;3044;3734;3735;3736;3946;4474;4475;4476;5119	3400;3401;3506;3507;3971;3972;4838;4839;4840;5090;5774;5775;5776;6609	3400;3507;3972;4840;5090;5774;6609	67;68	207;377	-1
P04264;P35908;P04259;Q7Z794	P04264	14;2;1;1	14;2;1;1	14;2;1;1	Keratin, type II cytoskeletal 1	KRT1	sp|P04264|K2C1_HUMAN Keratin, type II cytoskeletal 1 OS=Homo sapiens OX=9606 GN=KRT1 PE=1 SV=6	4	14	14	14	14	14	14	26.4	26.4	26.4	66.038	644	644;639;564;578	0	145.69	26.4	1.8304e+09	1.8304e+09	31	45955000	45955000	19	FLEQQNQVLQTK;GSYGSGGSSYGSGGGSYGSGGGGGGHGSYGSGSSSGGYR;IEISELNR;NMQDMVEDYR;RTNAENEFVTIKK;SGGGFSSGSAGIINYQR;SISISVAR;SLDLDSIIAEVK;SLNNQFASFIDK;THNLEPYFESFINNLR;THNLEPYFESFINNLRR;TNAENEFVTIKK;WELLQQVDTSTR;YEELQITAGR				140	872;1160;1352;2358;2704;2778;2800;2814;2829;3007;3008;3070;3598;3649	True;True;True;True;True;True;True;True;True;True;True;True;True;True	910;1208;1403;2458;2811;2889;2911;2925;2941;3124;3125;3188;3730;3781	1278;1684;1986;3578;4063;4199;4232;4252;4268;4509;4510;4511;4594;5421;5480	1686;1687;2213;2618;4650;5249;5440;5482;5502;5519;5520;5815;5816;5817;5818;5922;6985;7050;7051	1686;2213;2618;4650;5249;5440;5482;5502;5519;5816;5818;5922;6985;7051			-1;-1;-1;-1
P14406	P14406	1	1	1	Cytochrome c oxidase subunit 7A2, mitochondrial	COX7A2	sp|P14406|CX7A2_HUMAN Cytochrome c oxidase subunit 7A2, mitochondrial OS=Homo sapiens OX=9606 GN=COX7A2 PE=1 SV=1	1	1	1	1	1	1	1	12	12	12	9.3959	83	83	0.0018657	6.7398	12	183480000	183480000	4	45869000	45869000	1	GGVADALLYR				245	1029	True	1076	1476	1934	1934			-1
P24752;P24752-2	P24752;P24752-2	10;5	10;5	10;5	Acetyl-CoA acetyltransferase, mitochondrial	ACAT1	sp|P24752|THIL_HUMAN Acetyl-CoA acetyltransferase, mitochondrial OS=Homo sapiens OX=9606 GN=ACAT1 PE=1 SV=1;sp|P24752-2|THIL_HUMAN Isoform 2 of Acetyl-CoA acetyltransferase, mitochondrial OS=Homo sapiens OX=9606 GN=ACAT1	2	10	10	10	10	10	10	33	33	33	45.199	427	427;162	0	105.51	33	1.4904e+09	1.4904e+09	23	45736000	45736000	16	EAYMGNVLQGGEGQAPTR;EVVIVSATR;FGNEVIPVTVTVK;GQPDVVVKEDEEYK;IVGHLTHALK;LGSIAIQGAIEK;QAVLGAGLPISTPCTTINK;RLNVTPLAR;TPIGSFLGSLSLLPATK;VNINGGAVSLGHPIGMSGAR				303	583;776;844;1133;1591;1828;2497;2653;3078;3411	True;True;True;True;True;True;True;True;True;True	611;612;813;882;1181;1653;1899;2600;2759;3196;3540	873;874;1148;1236;1617;1618;2361;2362;2747;3759;3986;4602;5139	1166;1167;1168;1520;1629;2104;2105;3092;3093;3588;3589;4865;5150;5931;5932;6631	1167;1520;1629;2105;3092;3588;4865;5150;5931;6631	99	91	-1;-1
P21796	P21796	6	6	6	Voltage-dependent anion-selective channel protein 1	VDAC1	sp|P21796|VDAC1_HUMAN Voltage-dependent anion-selective channel protein 1 OS=Homo sapiens OX=9606 GN=VDAC1 PE=1 SV=2	1	6	6	6	6	6	6	22.6	22.6	22.6	30.772	283	283	0	36.815	22.6	788000000	788000000	17	45668000	45668000	7	AVPPTYADLGK;EHINLGCDMDFDIAGPSIR;LTLSALLDGK;SRVTQSNFAVGYK;VTQSNFAVGYK;WTEYGLTFTEK				282	339;629;2083;2891;3534;3628	True;True;True;True;True;True	354;659;2161;3004;3664;3760	496;932;3126;3127;4349;5322;5452	658;1246;4077;4078;5621;6851;7018	658;1246;4078;5621;6851;7018			-1
O75323;O75323-2	O75323;O75323-2	3;2	3;2	3;2	Protein NipSnap homolog 2	GBAS	sp|O75323|NIPS2_HUMAN Protein NipSnap homolog 2 OS=Homo sapiens OX=9606 GN=NIPSNAP2 PE=1 SV=1;sp|O75323-2|NIPS2_HUMAN Isoform 2 of Protein NipSnap homolog 2 OS=Homo sapiens OX=9606 GN=NIPSNAP2	2	3	3	3	3	3	3	14.3	14.3	14.3	33.742	286	286;247	0	22.593	14.3	916970000	916970000	16	45480000	45480000	5	SGPNIYELR;SYQLRPGTMIEWGNYWAR;YEGGYPALTEVMNK				51	2785;2945;3651	True;True;True	2896;3059;3060;3783	4206;4421;4422;5482	5452;5453;5709;5710;7053	5452;5710;7053	15	199	-1;-1
P50461	P50461	2	2	2	Cysteine and glycine-rich protein 3	CSRP3	sp|P50461|CSRP3_HUMAN Cysteine and glycine-rich protein 3 OS=Homo sapiens OX=9606 GN=CSRP3 PE=1 SV=1	1	2	2	2	2	2	2	18	18	18	20.969	194	194	0	34.667	18	646560000	646560000	10	44766000	44766000	4	ALDSTTVAAHESEIYCK;NFGPTGIGFGGLTQQVEK				386	178;2315	True;True	187;2413	249;250;3507	313;314;4559;4560	314;4559			-1
P11310;P11310-2	P11310;P11310-2	9;9	9;9	9;9	Medium-chain specific acyl-CoA dehydrogenase, mitochondrial	ACADM	sp|P11310|ACADM_HUMAN Medium-chain specific acyl-CoA dehydrogenase, mitochondrial OS=Homo sapiens OX=9606 GN=ACADM PE=1 SV=1;sp|P11310-2|ACADM_HUMAN Isoform 2 of Medium-chain specific acyl-CoA dehydrogenase, mitochondrial OS=Homo sapiens OX=9606 GN=ACADM	2	9	9	9	9	9	9	24.9	24.9	24.9	46.588	421	421;425	0	72.232	24.9	1.5938e+09	1.5938e+09	20	44380000	44380000	14	AFTGFIVEADTPGIQIGR;ANWYFLLAR;EEIIPVAAEYDK;FAREEIIPVAAEYDK;GIVFEDVK;IYQIYEGTSQIQR;QREPGLGFSFEFTEQQK;TGEYPVPLIR;TRPVVAAGAVGLAQR				218	95;232;597;795;1059;1618;2569;2994;3102	True;True;True;True;True;True;True;True;True	95;245;626;832;1106;1680;2674;3110;3220	116;346;892;893;1172;1173;1522;2419;3848;4486;4635	143;462;1192;1193;1194;1195;1550;1551;1552;1988;3169;4973;5789;5971	143;462;1194;1551;1988;3169;4973;5789;5971			-1;-1
P40925-3;P40925;P40925-2	P40925-3;P40925;P40925-2	5;5;3	5;5;3	5;5;3	Malate dehydrogenase, cytoplasmic	MDH1	sp|P40925-3|MDHC_HUMAN Isoform 3 of Malate dehydrogenase, cytoplasmic OS=Homo sapiens OX=9606 GN=MDH1;sp|P40925|MDHC_HUMAN Malate dehydrogenase, cytoplasmic OS=Homo sapiens OX=9606 GN=MDH1 PE=1 SV=4;sp|P40925-2|MDHC_HUMAN Isoform 2 of Malate dehydrogenase,	3	5	5	5	5	5	5	19	19	19	38.627	352	352;334;245	0	35.804	19	856650000	856650000	16	43887000	43887000	11	DLDVAILVGSMPR;DVIATDKEDVAFK;EVGVYEALK;FVEGLPINDFSR;NVIIWGNHSSTQYPDVNHAK				356	452;532;768;944;2406	True;True;True;True;True	472;557;805;986;2508	646;795;796;797;1140;1367;3646	841;842;843;844;845;1050;1051;1052;1053;1512;1796;4734	843;1052;1512;1796;4734			-1;-1;-1
P56556	P56556	4	4	4	NADH dehydrogenase [ubiquinone] 1 alpha subcomplex subunit 6	NDUFA6	sp|P56556|NDUA6_HUMAN NADH dehydrogenase [ubiquinone] 1 alpha subcomplex subunit 6 OS=Homo sapiens OX=9606 GN=NDUFA6 PE=1 SV=4	1	4	4	4	4	4	4	35.2	35.2	35.2	15.136	128	128	0	28.227	35.2	878810000	878810000	8	43729000	43729000	7	FFHETEAPRPK;GKIELEETIK;QATSTASTFVKPIFSR;VVDLLVIK				413	826;1062;2495;3548	True;True;True;True	864;1109;2598;3678	1216;1217;1218;1525;1526;3756;3757;5342	1607;1608;1609;1991;1992;4862;4863;6877	1608;1991;4863;6877			-1
Q9Y6M9	Q9Y6M9	4	4	4	NADH dehydrogenase [ubiquinone] 1 beta subcomplex subunit 9	NDUFB9	sp|Q9Y6M9|NDUB9_HUMAN NADH dehydrogenase [ubiquinone] 1 beta subcomplex subunit 9 OS=Homo sapiens OX=9606 GN=NDUFB9 PE=1 SV=3	1	4	4	4	4	4	4	35.2	35.2	35.2	21.831	179	179	0	31.715	35.2	674990000	674990000	9	42730000	42730000	5	AFLASGPYLTHQQK;EAEEEFWYR;QHPQPYIFPDSPGGTSYER;QLQEETPPGGPLTEALPPARK				676	91;555;2528;2552	True;True;True;True	91;581;2633;2657	112;830;3801;3829	139;1100;4922;4950;4951	139;1100;4922;4950			-1
P14174	P14174	1	1	1	Macrophage migration inhibitory factor	MIF	sp|P14174|MIF_HUMAN Macrophage migration inhibitory factor OS=Homo sapiens OX=9606 GN=MIF PE=1 SV=4	1	1	1	1	1	1	1	9.6	9.6	9.6	12.476	115	115	0.0020661	7.878	9.6	212550000	212550000	5	42510000	42510000	2	PMFIVNTNVPR				243	2461	True	2563	3712	4814;4815	4814			-1
P30086	P30086	7	7	7	Phosphatidylethanolamine-binding protein 1;Hippocampal cholinergic neurostimulating peptide	PEBP1	sp|P30086|PEBP1_HUMAN Phosphatidylethanolamine-binding protein 1 OS=Homo sapiens OX=9606 GN=PEBP1 PE=1 SV=3	1	7	7	7	7	7	7	56.7	56.7	56.7	21.057	187	187	0	73.432	56.7	1169900000	1169900000	10	42492000	42492000	9	EWHHFLVVNMK;GNDISSGTVLSDYVGSGPPK;LYTLVLTDPDAPSR;LYTLVLTDPDAPSRK;NRPTSISWDGLDSGK;WSGPLSLQEVDEQPQHPLHVTYAGAAVDELGK;YVWLVYEQDRPLK				327	778;1105;2156;2157;2381;3627;3747	True;True;True;True;True;True;True	815;1153;2235;2236;2482;3759;3880	1150;1151;1584;3243;3244;3245;3616;3617;3618;5451;5615;5616	1522;1523;2067;4220;4221;4222;4223;4698;4699;4700;7017;7219;7220	1523;2067;4220;4222;4698;7017;7220			-1
Q02978;Q02978-2	Q02978;Q02978-2	7;5	7;5	7;5	Mitochondrial 2-oxoglutarate/malate carrier protein	SLC25A11	sp|Q02978|M2OM_HUMAN Mitochondrial 2-oxoglutarate/malate carrier protein OS=Homo sapiens OX=9606 GN=SLC25A11 PE=1 SV=3;sp|Q02978-2|M2OM_HUMAN Isoform 2 of Mitochondrial 2-oxoglutarate/malate carrier protein OS=Homo sapiens OX=9606 GN=SLC25A11	2	7	7	7	7	7	7	24.5	24.5	24.5	34.061	314	314;263	0	62.604	24.5	817730000	817730000	17	42277000	42277000	11	AATASAGAGGIDGKPR;AATASAGAGGIDGKPRTSPK;AVVVNAAQLASYSQSK;GIYTGLSAGLLR;LGIYTVLFER;NVFNALIR;TSFHALTSILK				473	34;35;346;1061;1822;2402;3105	True;True;True;True;True;True;True	34;35;361;1108;1893;2504;3223	40;41;42;505;506;1524;2740;3641;4647;4648	56;57;58;667;668;1990;3580;3581;4727;6000;6001	57;58;667;1990;3580;4727;6000			-1;-1
P06744;P06744-2	P06744;P06744-2	11;10	11;10	11;10	Glucose-6-phosphate isomerase	GPI	sp|P06744|G6PI_HUMAN Glucose-6-phosphate isomerase OS=Homo sapiens OX=9606 GN=GPI PE=1 SV=4;sp|P06744-2|G6PI_HUMAN Isoform 2 of Glucose-6-phosphate isomerase OS=Homo sapiens OX=9606 GN=GPI	2	11	11	11	11	11	11	28	28	28	63.146	558	558;569	0	98.243	28	1.6468e+09	1.6468e+09	26	40962000	40962000	16	AALTRDPQFQK;EWFLQAAK;ILLANFLAQTEALMR;KIEPELDGSAQVTSHDASTNGLINFIK;MIPCDFLIPVQTQHPIRK;MLVDLAK;NLVTEDVMR;TFTTQETITNAETAK;TLAQLNPESSLFIIASK;VFEGNRPTNSIVFTK;VWYVSNIDGTHIAK				156	20;777;1456;1658;2213;2229;2352;2988;3037;3275;3574	True;True;True;True;True;True;True;True;True;True;True	20;814;1509;1720;2302;2320;2451;3104;3154;3400;3705	24;1149;2122;2482;2483;3351;3375;3571;4478;4553;4554;4928;5390;5391;5392	32;1521;2782;3242;3243;4367;4395;4642;5778;5874;5875;5876;6373;6949;6950;6951	32;1521;2782;3242;4367;4395;4642;5778;5876;6373;6950			-1;-1
Q14BN4-8;Q14BN4-5;Q14BN4-4;Q14BN4-2;Q14BN4-3;Q14BN4	Q14BN4-8;Q14BN4-5;Q14BN4-4;Q14BN4-2;Q14BN4-3;Q14BN4	4;4;4;4;4;4	4;4;4;4;4;4	4;4;4;4;4;4	Sarcolemmal membrane-associated protein	SLMAP	sp|Q14BN4-8|SLMAP_HUMAN Isoform 8 of Sarcolemmal membrane-associated protein OS=Homo sapiens OX=9606 GN=SLMAP;sp|Q14BN4-5|SLMAP_HUMAN Isoform 5 of Sarcolemmal membrane-associated protein OS=Homo sapiens OX=9606 GN=SLMAP;sp|Q14BN4-4|SLMAP_HUMAN Isoform 4 of	6	4	4	4	4	4	4	15.9	15.9	15.9	31.437	271	271;359;452;790;811;828	0	28.368	15.9	801780000	801780000	19	40754000	40754000	4	DEILLLHQAAAK;ENVLLSSELQR;LHIDTENLR;QIQVLQAQLQR				512	397;703;1843;2533	True;True;True;True	414;738;1915;2638	568;1041;2775;3807	739;1388;3627;4928	739;1388;3627;4928			-1;-1;-1;-1;-1;-1
Q16718-2;Q16718	Q16718-2;Q16718	2;2	2;2	2;2	NADH dehydrogenase [ubiquinone] 1 alpha subcomplex subunit 5	NDUFA5	sp|Q16718-2|NDUA5_HUMAN Isoform 2 of NADH dehydrogenase [ubiquinone] 1 alpha subcomplex subunit 5 OS=Homo sapiens OX=9606 GN=NDUFA5;sp|Q16718|NDUA5_HUMAN NADH dehydrogenase [ubiquinone] 1 alpha subcomplex subunit 5 OS=Homo sapiens OX=9606 GN=NDUFA5 PE=1 SV	2	2	2	2	2	2	2	21.6	21.6	21.6	13.563	116	116;116	0	17.062	21.6	202340000	202340000	5	40468000	40468000	2	ILDVLEEIPK;LWEPLVEEPPADQWK				527	1442;2138	True;True	1494;2217	2100;3225	2752;4202	2752;4202			-1;-1
O75112;O75112-3	O75112;O75112-3	21;11	1;0	0;0	LIM domain-binding protein 3	LDB3	sp|O75112|LDB3_HUMAN LIM domain-binding protein 3 OS=Homo sapiens OX=9606 GN=LDB3 PE=1 SV=2;sp|O75112-3|LDB3_HUMAN Isoform 3 of LIM domain-binding protein 3 OS=Homo sapiens OX=9606 GN=LDB3	2	21	1	0	21	1	0	39.1	1.9	0	77.134	727	727;470	0.0036036	6.2764	39.1	1293400000	1293400000	32	40419000	40419000	2	AAQSQLSQGDLVVAIDGVNTDTMTHLEAQNK;ASGVGLPGGSLPIK;ASPGTPGTPELRPTFSPAFSR;ASPGTPGTPELRPTFSPAFSRPSAFSSLAEASDPGPPR;DFNMPLTISR;DLAVDSASPVYQAVIK;DYINLFSTK;EMAQMYQMSLR;GGPAYTPAGPQVPPLAR;ILAQMTGTEFMQDPDEEALRR;IMGEVMHALR;PSAFSSLAEASDPGPPR;QYNNPIGLYSAETLR;RPIPISTTAPPVQTPLPVIPHQK;SASYNLSLTLQK;SKRPIPISTTAPPVQTPLPVIPHQK;SQNKPEDEADEWAR;SQNKPEDEADEWARR;SWHPEEFTCAYCK;SYSVTLTGPGPWGFR;TPLCGHCNNVIR				43	30;291;295;296;411;451;549;692;1025;1437;1483;2470;2591;2673;2733;2804;2882;2883;2939;2947;3081	False;True;False;False;False;False;False;False;False;False;False;False;False;False;False;False;False;False;False;False;False	30;305;309;310;428;429;471;575;725;726;1072;1488;1489;1539;1540;2572;2697;2780;2841;2915;2995;2996;3053;3062;3199	36;423;428;429;586;587;645;822;1021;1022;1023;1471;1472;2088;2089;2090;2091;2176;2177;2178;3721;3722;3877;3878;4016;4017;4134;4236;4237;4238;4335;4336;4337;4338;4339;4405;4424;4606	52;551;552;557;558;559;763;764;840;1092;1361;1362;1363;1364;1926;1927;1928;1929;1930;2734;2735;2736;2737;2738;2739;2740;2857;2858;2859;2860;4824;4825;4826;5007;5008;5009;5010;5190;5191;5350;5351;5486;5487;5488;5606;5607;5608;5609;5610;5683;5712;5936	52;551;557;558;763;840;1092;1364;1927;2740;2860;4825;5008;5191;5350;5487;5606;5610;5683;5712;5936	8;9;10;11;12;13	25;210;213;281;287;622	-1;-1
P11177;P11177-2;P11177-3	P11177;P11177-2;P11177-3	10;10;9	10;10;9	10;10;9	Pyruvate dehydrogenase E1 component subunit beta, mitochondrial	PDHB	sp|P11177|ODPB_HUMAN Pyruvate dehydrogenase E1 component subunit beta, mitochondrial OS=Homo sapiens OX=9606 GN=PDHB PE=1 SV=3;sp|P11177-2|ODPB_HUMAN Isoform 2 of Pyruvate dehydrogenase E1 component subunit beta, mitochondrial OS=Homo sapiens OX=9606 GN=PD	3	10	10	10	10	10	10	31.8	31.8	31.8	39.233	359	359;341;341	0	91.535	31.8	974950000	974950000	21	40016000	40016000	12	DAINQGMDEELERDEK;DFLIPIGK;DIIFAIK;DIIFAIKK;EGVECEVINMR;ILEDNSIPQVK;TIRPMDMETIEASVMK;TYYMSGGLQPVPIVFR;VFLLGEEVAQYDGAYK;VTGADVPMPYAK				214	387;408;437;438;624;1443;3032;3169;3280;3514	True;True;True;True;True;True;True;True;True;True	404;425;456;457;654;1495;3149;3289;3405;3644	556;583;625;626;927;2101;4547;4548;4755;4933;5295	725;759;816;817;1241;2753;5868;5869;6155;6156;6381;6821;6822	725;759;816;817;1241;2753;5868;6155;6381;6821			-1;-1;-1
O75489;O75489-2	O75489	11;1	11;1	11;1	NADH dehydrogenase [ubiquinone] iron-sulfur protein 3, mitochondrial	NDUFS3	sp|O75489|NDUS3_HUMAN NADH dehydrogenase [ubiquinone] iron-sulfur protein 3, mitochondrial OS=Homo sapiens OX=9606 GN=NDUFS3 PE=1 SV=1	2	11	11	11	11	11	11	37.1	37.1	37.1	30.241	264	264;132	0	93.213	37.1	1297300000	1297300000	17	39923000	39923000	15	DFPLSGYVELR;FEIVYNLLSLR;ILTDYGFEGHPFR;ILTDYGFEGHPFRK;KFDLNSPWEAFPVYR;QNRFEIVYNLLSLR;RVVAEPVELAQEFR;RVVAEPVELAQEFRK;SLVDLTAVDVPTR;TYTDELTPIESAVSVFK;VVAEPVELAQEFR				55	414;816;1469;1470;1639;2561;2714;2715;2841;3166;3541	True;True;True;True;True;True;True;True;True;True;True	433;853;1523;1524;1701;2666;2821;2822;2953;3286;3671	591;1200;2154;2155;2156;2448;2449;3838;4096;4097;4098;4282;4751;5331	768;1586;2828;2829;2830;2831;3202;3203;3204;4963;5301;5302;5303;5542;6150;6862	768;1586;2828;2831;3203;4963;5302;5303;5542;6150;6862			-1;-1
Q05639	Q05639	6	6	2	Elongation factor 1-alpha 2	EEF1A2	sp|Q05639|EF1A2_HUMAN Elongation factor 1-alpha 2 OS=Homo sapiens OX=9606 GN=EEF1A2 PE=1 SV=1	1	6	6	2	6	6	2	15.1	15.1	7.8	50.47	463	463	0	43.733	15.1	1.5185e+09	1.5185e+09	21	39141000	39141000	6	EHALLAYTLGVK;IGGIGTVPVGR;LPLQDVYK;PLRLPLQDVYK;VETGILRPGMVVTFAPVNITTEVK;YYITIIDAPGHR				477	628;1388;1981;2459;3262;3750	True;True;True;True;True;True	658;1439;2054;2561;3387;3883	931;2027;2964;3710;4911;5619	1245;2664;3874;4812;6353;7223	1245;2664;3874;4812;6353;7223			-1
O94875-10;O94875-3;O94875-4;O94875-12;O94875-5;O94875-9;O94875-8;O94875;O94875-11;O94875-7;O94875-6	O94875-10;O94875-3;O94875-4;O94875-12;O94875-5;O94875-9;O94875-8;O94875;O94875-11;O94875-7	20;16;16;16;15;14;14;14;14;13;2	20;16;16;16;15;14;14;14;14;13;2	6;2;2;2;2;0;0;0;0;0;0	Sorbin and SH3 domain-containing protein 2	SORBS2	sp|O94875-10|SRBS2_HUMAN Isoform 10 of Sorbin and SH3 domain-containing protein 2 OS=Homo sapiens OX=9606 GN=SORBS2;sp|O94875-3|SRBS2_HUMAN Isoform 3 of Sorbin and SH3 domain-containing protein 2 OS=Homo sapiens OX=9606 GN=SORBS2;sp|O94875-4|SRBS2_HUMAN Is	11	20	20	6	20	20	6	34.7	34.7	12.5	91.275	824	824;645;691;731;645;644;661;1100;1200;1004;156	0	146.11	34.7	3.6278e+09	3.6278e+09	41	39127000	39127000	27	APHYPGIGPVDESGIPTAIR;AQPARPPPPAQPGEIGEAIAK;DASSPVPPPHVPPPVPPLRPR;FFGTFPGNYVK;GAEDYPDPPIPHSYSSDR;IDQNWYEGEHHGR;ITNPLPAASSTDPAPFANINTPVLQEDYR;LGEVTGSPSPPPR;LTHNQDLGSSSPISTPQFSK;QGIFPVSYVEVVKK;QLPELSPETAK;SIFEYEPGK;SLERPMSSASMASDFR;SLERPMSSASMASDFRK;SSILQHERPPPLPTTPTPVPR;SVEVPSFLK;SYSSTLTDMGR;TSPGRVDLPGSSTTLTK;VDLPGSSTTLTK;VGIFPISYVEK				67	240;269;388;825;966;1337;1578;1816;2075;2520;2551;2797;2815;2816;2898;2924;2946;3112;3237;3301	True;True;True;True;True;True;True;True;True;True;True;True;True;True;True;True;True;True;True;True	253;283;405;863;1008;1387;1640;1887;2153;2624;2656;2908;2926;2927;2928;3011;3037;3061;3230;3362;3426	355;356;392;393;557;1215;1393;1394;1939;1940;2344;2734;3117;3118;3791;3828;4229;4253;4254;4255;4356;4388;4423;4655;4656;4879;4959	472;473;517;518;726;1606;1829;1830;1831;2543;2544;3070;3574;4068;4069;4912;4949;5479;5503;5504;5505;5628;5666;5711;6009;6010;6309;6414	473;518;726;1606;1831;2543;3070;3574;4069;4912;4949;5479;5503;5505;5628;5666;5711;6010;6309;6414	18;19	495;500	-1;-1;-1;-1;-1;-1;-1;-1;-1;-1;-1
P36957;P36957-2	P36957;P36957-2	7;5	7;5	7;5	Dihydrolipoyllysine-residue succinyltransferase component of 2-oxoglutarate dehydrogenase complex, mitochondrial	DLST	sp|P36957|ODO2_HUMAN Dihydrolipoyllysine-residue succinyltransferase component of 2-oxoglutarate dehydrogenase complex, mitochondrial OS=Homo sapiens OX=9606 GN=DLST PE=1 SV=4;sp|P36957-2|ODO2_HUMAN Isoform 2 of Dihydrolipoyllysine-residue succinyltransfer	2	7	7	7	7	7	7	18.3	18.3	18.3	48.755	453	453;367	0	71.105	18.3	1.0027e+09	1.0027e+09	23	38522000	38522000	12	ASAFALQEQPVVNAVIDDTTK;GLVVPVIR;LGFMSAFVK;NVEAMNFADIER;TPAFAESVTEGDVR;TPAFAESVTEGDVRWEK;VEVRPMMYVALTYDHR				349	281;1098;1818;2400;3072;3073;3268	True;True;True;True;True;True;True	295;1145;1889;2501;2502;3190;3191;3393	409;410;1574;2736;3638;3639;4596;4597;4919	535;536;2052;2053;2054;3576;4724;4725;5924;5925;6361;6362	536;2053;3576;4725;5924;5925;6361	109	338	-1;-1
O14558	O14558	5	5	5	Heat shock protein beta-6	HSPB6	sp|O14558|HSPB6_HUMAN Heat shock protein beta-6 OS=Homo sapiens OX=9606 GN=HSPB6 PE=1 SV=2	1	5	5	5	5	5	5	55.6	55.6	55.6	17.135	160	160	0	33.616	55.6	463160000	463160000	7	36796000	36796000	6	APSVALPVAQVPTDPGHFSVLLDVK;ASAPLPGLSAPGR;LPPGVDPAAVTSALSPEGVLSIQAAPASAQAPPPAAAK;VVGEHVEVHAR;YRLPPGVDPAAVTSALSPEGVLSIQAAPASAQAPPPAAAK				13	247;282;1983;3558;3724	True;True;True;True;True	260;296;2056;3689;3857	366;411;2967;2968;5370;5570	483;537;3877;3878;6924;7148	483;537;3877;6924;7148			-1
P19404	P19404	5	5	5	NADH dehydrogenase [ubiquinone] flavoprotein 2, mitochondrial	NDUFV2	sp|P19404|NDUV2_HUMAN NADH dehydrogenase [ubiquinone] flavoprotein 2, mitochondrial OS=Homo sapiens OX=9606 GN=NDUFV2 PE=1 SV=2	1	5	5	5	5	5	5	23.3	23.3	23.3	27.391	249	249	0	35.409	23.3	544730000	544730000	15	36315000	36315000	8	AAAVLPVLDLAQR;DIEEIIDELK;NSDSILEAIQK;VAEVLQVPPMR;VYEVATFYTMYNR				272	3;433;2384;3184;3585	True;True;True;True;True	3;452;2485;3306;3717	3;621;3621;4787;5407	4;5;810;811;4703;4704;6197;6966	4;811;4703;6197;6966			-1
P07954-2;P07954	P07954-2;P07954	8;8	8;8	8;8	Fumarate hydratase, mitochondrial	FH	sp|P07954-2|FUMH_HUMAN Isoform Cytoplasmic of Fumarate hydratase, mitochondrial OS=Homo sapiens OX=9606 GN=FH;sp|P07954|FUMH_HUMAN Fumarate hydratase, mitochondrial OS=Homo sapiens OX=9606 GN=FH PE=1 SV=3	2	8	8	8	8	8	8	27.4	27.4	27.4	50.212	467	467;510	0	78.392	27.4	1085700000	1085700000	24	35455000	35455000	12	AAAEVNQDYGLDPK;AIEMLGGELGSK;IEYDTFGELK;IYELAAGGTAVGTGLNTR;LNDHFPLVVWQTGSGTQTNMNVNEVISNR;RAAAEVNQDYGLDPK;SGLGELILPENEPGSSIMPGK;THTQDAVPLTLGQEFSGYVQQVK				172	0;152;1363;1612;1954;2594;2779;3010	True;True;True;True;True;True;True;True	0;157;1414;1674;2027;2700;2890;3127	0;206;1998;2412;2413;2923;3881;3882;4200;4513;4514	0;259;2630;3161;3162;3163;3831;5013;5014;5441;5821;5822	0;259;2630;3162;3831;5014;5441;5822			-1;-1
P02042;P69892;P69891;P02100	P02042	10;1;1;1	4;0;0;0	4;0;0;0	Hemoglobin subunit delta	HBD	sp|P02042|HBD_HUMAN Hemoglobin subunit delta OS=Homo sapiens OX=9606 GN=HBD PE=1 SV=2	4	10	4	4	10	4	4	77.6	38.8	38.8	16.055	147	147;147;147;147	0	36.47	77.6	385150000	385150000	11	35014000	35014000	4	EFTPQMQAAYQK;FFESFGDLSSPDAVMGNPK;GTFSQLSELHCDK;LHVDPENFR;LLVVYPWTQR;VHLTPEEK;VLGAFSDGLAHLDNLK;VNVDAVGGEALGR;VVAGVANALAHK;VVAGVANALAHKYH				106	608;823;1164;1847;1943;3318;3360;3422;3542;3543	True;True;True;False;False;False;False;True;False;False	637;860;1212;1919;2016;3443;3487;3551;3672;3673	908;1208;1689;2779;2780;2781;2900;2901;2902;2903;2904;2905;2906;2907;2908;2909;2910;4983;5065;5066;5067;5068;5069;5070;5071;5151;5332;5333;5334	1218;1595;2219;3631;3632;3633;3634;3635;3636;3637;3638;3789;3790;3791;3792;3793;3794;3795;3796;3797;3798;3799;3800;3801;3802;3803;3804;3805;3806;3807;3808;3809;3810;3811;3812;3813;3814;3815;3816;3817;6446;6543;6544;6545;6546;6547;6548;6549;6550;6644;6863;6864;6865;6866	1218;1595;2219;3631;3791;6446;6548;6644;6865;6866			-1;-1;-1;-1
P49411	P49411	9	9	9	Elongation factor Tu, mitochondrial	TUFM	sp|P49411|EFTU_HUMAN Elongation factor Tu, mitochondrial OS=Homo sapiens OX=9606 GN=TUFM PE=1 SV=2	1	9	9	9	9	9	9	25.7	25.7	25.7	49.541	452	452	0	89.384	25.7	2.0709e+09	2.0709e+09	30	34774000	34774000	15	AEAGDNLGALVR;DKPHVNVGTIGHVDHGK;GITINAAHVEYSTAAR;LLDAVDTYIPVPAR;PFLLPVEAVYSVPGR;PHVNVGTIGHVDHGK;QIGVEHVVVYVNK;TIGTGLVTNTLAMTEEEK;TVVTGIEMFHK				379	58;447;1057;1883;2435;2445;2530;3025;3159	True;True;True;True;True;True;True;True;True	58;467;1104;1956;2537;2547;2635;3142;3279	75;639;640;641;1518;1519;2824;3683;3684;3694;3803;3804;4536;4742	99;834;835;836;1984;1985;3688;4782;4783;4794;4924;4925;5850;6133;6134	99;834;1985;3688;4782;4794;4925;5850;6133			-1
P00568;Q9Y6K8-2;Q9Y6K8-3;Q9Y6K8	P00568	4;1;1;1	4;1;1;1	4;1;1;1	Adenylate kinase isoenzyme 1	AK1	sp|P00568|KAD1_HUMAN Adenylate kinase isoenzyme 1 OS=Homo sapiens OX=9606 GN=AK1 PE=1 SV=3	4	4	4	4	4	4	4	27.8	27.8	27.8	21.635	194	194;197;536;562	0	26.487	27.8	595670000	595670000	11	33573000	33573000	5	GFLIDGYPR;IGQPTLLLYVDAGPETMTQR;IIFVVGGPGSGK;YGYTHLSTGDLLR				92	1010;1396;1414;3681	True;True;True;True	1056;1447;1465;3813	1453;1454;2035;2057;5517	1905;1906;2676;2698;7091	1905;2676;2698;7091			-1;-1;-1;-1
O43678	O43678	2	2	2	NADH dehydrogenase [ubiquinone] 1 alpha subcomplex subunit 2	NDUFA2	sp|O43678|NDUA2_HUMAN NADH dehydrogenase [ubiquinone] 1 alpha subcomplex subunit 2 OS=Homo sapiens OX=9606 GN=NDUFA2 PE=1 SV=3	1	2	2	2	2	2	2	31.3	31.3	31.3	10.921	99	99	0	22.556	31.3	233970000	233970000	6	32921000	32921000	3	ALENVLSGKA;YAFGQETNVPLNNFSADQVTR				33	184;3636	True;True	193;3768	256;5463;5464	320;7031;7032	320;7031			-1
Q14315-2;Q14315;O75369-6;O75369-3;O75369-2;O75369-9;O75369;O75369-8;O75369-5;O75369-4;O75369-7	Q14315-2;Q14315	51;51;3;3;3;3;3;3;2;2;1	51;51;3;3;3;3;3;3;2;2;1	48;48;1;1;1;1;1;1;0;0;1	Filamin-C	FLNC	sp|Q14315-2|FLNC_HUMAN Isoform 2 of Filamin-C OS=Homo sapiens OX=9606 GN=FLNC;sp|Q14315|FLNC_HUMAN Filamin-C OS=Homo sapiens OX=9606 GN=FLNC PE=1 SV=3	11	51	51	48	51	51	48	27.1	27.1	26.4	287.28	2692	2692;2725;2537;2561;2578;2591;2602;2633;2146;2150;2422	0	323.31	27.1	7.7314e+09	7.7314e+09	149	31850000	31850000	62	AFGPGLEGGLVNK;AFGPGLEPTGCIVDKPAEFTIDAR;AGTNMMMVGVHGPK;APLQVAVLGPTGVAEPVEVR;ATIRPVFDPSK;AWGPGLETGQVGK;DAGEGLLTVQILDPEGKPK;EAGAGGLSIAVEGPSK;FNDEHIPDSPFVVPVASLSDDAR;FNGAHIPGSPFK;FVPQEMGPHTVAVK;GAGTGGLGLAIEGPSEAK;GLSEGHTFQVAEFIVDTR;GPGLSQAFVGQK;GQHVPGSPFQFTVGPLGEGGAHK;HIGISFTPK;HVPGSPFTVK;HVSAYGPGLSHGMVNK;HVSAYGPGLSHGMVNKPATFTIVTK;ILVGPSEIGDASK;IPGNWFQMVSAQER;ITESDLSQLTASIR;LDVQFAGTAK;LENVSVALEFLER;L…				505	89;90;129;241;309;349;382;568;892;894;949;969;1096;1114;1127;1239;1290;1291;1292;1474;1510;1564;1750;1778;1827;1849;1904;2042;2100;2144;2280;2563;2609;2658;2856;2857;2858;2960;3002;3114;3234;3247;3321;3450;3451;3493;3539;3540;3665;3703;3718	True;True;True;True;True;True;True;True;True;True;True;True;True;True;True;True;True;True;True;True;True;True;True;True;True;True;True;True;True;True;True;True;True;True;True;True;True;True;True;True;True;True;True;True;True;True;True;True;True;True;True	89;90;133;254;323;364;399;595;932;935;991;1011;1143;1162;1175;1287;1340;1341;1342;1528;1568;1626;1816;1848;1898;1921;1977;2117;2179;2223;2377;2668;2715;2764;2968;2969;2970;3076;3119;3232;3359;3372;3446;3580;3581;3623;3669;3670;3797;3836;3851	110;111;168;357;358;449;450;509;549;853;1302;1305;1372;1373;1397;1572;1594;1609;1610;1798;1882;1883;1884;2160;2226;2328;2329;2634;2683;2746;2783;2851;3069;3155;3231;3447;3840;3841;3914;3992;4298;4299;4300;4440;4501;4658;4874;4891;4892;4988;4989;5188;5189;5268;5269;5329;5330;5501;5543;5559;5560	137;138;211;474;475;584;585;671;718;1138;1139;1718;1722;1801;1802;1834;2049;2050;2078;2093;2094;2095;2366;2475;2476;2477;2835;2920;3054;3055;3438;3503;3587;3640;3723;4004;4110;4208;4481;4965;4966;5056;5157;5558;5559;5560;5728;5807;6012;6304;6326;6327;6451;6452;6694;6695;6794;6795;6860;6861;7074;7117;7134;7135	137;138;211;474;584;671;718;1138;1718;1722;1801;1834;2049;2078;2094;2366;2475;2476;2477;2835;2920;3054;3438;3503;3587;3640;3723;4004;4110;4208;4481;4965;5056;5157;5558;5559;5560;5728;5807;6012;6304;6326;6452;6694;6695;6795;6860;6861;7074;7117;7135			-1;-1;-1;-1;-1;-1;-1;-1;-1;-1;-1
P47985;P0C7P4	P47985;P0C7P4	6;4	6;4	6;4	Cytochrome b-c1 complex subunit Rieske, mitochondrial;Cytochrome b-c1 complex subunit 11;Putative cytochrome b-c1 complex subunit Rieske-like protein 1	UQCRFS1;UQCRFS1P1	sp|P47985|UCRI_HUMAN Cytochrome b-c1 complex subunit Rieske, mitochondrial OS=Homo sapiens OX=9606 GN=UQCRFS1 PE=1 SV=2;sp|P0C7P4|UCRIL_HUMAN Putative cytochrome b-c1 complex subunit Rieske-like protein 1 OS=Homo sapiens OX=9606 GN=UQCRFS1P1 PE=5 SV=1	2	6	6	6	6	6	6	28.8	28.8	28.8	29.668	274	274;283	0	47.415	28.8	1429200000	1429200000	14	31025000	31025000	10	EIEQEAAVELSQLR;EIEQEAAVELSQLRDPQHDLDR;GVAGALRPLVQATVPATPEQPVLDLK;SGPFAPVLSATSR;VPDFSEYRR;WRGKPLFVR				373	637;638;1170;2782;3432;3624	True;True;True;True;True;True	667;668;1218;2893;3562;3756	943;944;945;946;1698;1699;4203;5169;5170;5448	1258;1259;1260;1261;2234;2235;5446;5447;6670;6671;7014	1258;1261;2234;5447;6670;7014			-1;-1
Q8WWQ2-4;Q8WWQ2-3;Q8WWQ2-2;Q8WWQ2	Q8WWQ2-4;Q8WWQ2-3;Q8WWQ2-2;Q8WWQ2	1;1;1;1	1;1;1;1	1;1;1;1	Inactive heparanase-2	HPSE2	sp|Q8WWQ2-4|HPSE2_HUMAN Isoform 4 of Inactive heparanase-2 OS=Homo sapiens OX=9606 GN=HPSE2;sp|Q8WWQ2-3|HPSE2_HUMAN Isoform 3 of Inactive heparanase-2 OS=Homo sapiens OX=9606 GN=HPSE2;sp|Q8WWQ2-2|HPSE2_HUMAN Isoform 2 of Inactive heparanase-2 OS=Homo sapie	4	1	1	1	1	1	1	2.9	2.9	2.9	53.916	480	480;534;548;592	0.0064103	5.7148	2.9	712720000	712720000	23	30988000	30988000	3	TLILLDVSTKNPVR				575	3045	True	3162	4566	5889;5890;5891	5889			-1;-1;-1;-1
P14854	P14854	5	5	5	Cytochrome c oxidase subunit 6B1	COX6B1	sp|P14854|CX6B1_HUMAN Cytochrome c oxidase subunit 6B1 OS=Homo sapiens OX=9606 GN=COX6B1 PE=1 SV=2	1	5	5	5	5	5	5	75.6	75.6	75.6	10.192	86	86	0	45.996	75.6	1.0198e+09	1.0198e+09	7	30868000	30868000	10	GGDISVCEWYQR;NCWQNYLDFHR;TAPFDSRFPNQNQTR;VYQSLCPTSWVTDWDEQR;VYQSLCPTSWVTDWDEQRAEGTFPGKI				250	1021;2297;2959;3591;3592	True;True;True;True;True	1068;2395;3075;3723;3724	1467;3476;3477;4437;4438;4439;5414;5415	1922;4523;4524;4525;5725;5726;5727;6974;6975;6976	1922;4523;5726;6975;6976			-1
P42126-2;P42126	P42126-2;P42126	5;5	5;5	5;5	Enoyl-CoA delta isomerase 1, mitochondrial	ECI1	sp|P42126-2|ECI1_HUMAN Isoform 2 of Enoyl-CoA delta isomerase 1, mitochondrial OS=Homo sapiens OX=9606 GN=ECI1;sp|P42126|ECI1_HUMAN Enoyl-CoA delta isomerase 1, mitochondrial OS=Homo sapiens OX=9606 GN=ECI1 PE=1 SV=1	2	5	5	5	5	5	5	18.9	18.9	18.9	30.895	285	285;302	0	30.39	18.9	454270000	454270000	14	30288000	30288000	5	AVQELWLR;DADVQNFVSFISK;SLQMYLER;SPAHYAGYWK;VLVEPDAGAGVAVMK				360	341;379;2833;2851;3394	True;True;True;True;True	356;396;2945;2963;3523	498;546;4272;4293;5120	660;715;5524;5553;6610;6611	660;715;5524;5553;6611			-1;-1
P54296	P54296	29	29	29	Myomesin-2	MYOM2	sp|P54296|MYOM2_HUMAN Myomesin-2 OS=Homo sapiens OX=9606 GN=MYOM2 PE=1 SV=2	1	29	29	29	29	29	29	25.9	25.9	25.9	164.89	1465	1465	0	254.78	25.9	5342100000	5342100000	85	29890000	29890000	44	AEWYRDDVLLK;AVNAVGMSENSQESDVIK;DDVLYETETLPNLER;EIAIYQDDLEGDAQVPGPPTGVHASEISR;FLSELAHLEEDVHLAR;FSGGSPILGYYLDKR;FVVHGLTTGEQYIFR;FWLQAEHLSPDASYR;GGVSDHSAFLFVR;HGLSEPSEITSPIQAQDVTVVPSAPGR;IESNYGVHTLEINR;IPDMAPPQQAK;LIGGLPDVVTIMEGK;LMALSNEIK;MFFGEGQASLSFSHLHK;NYVVLSWEPPTPR;SELAYEIFDK;SQSSLVLIGDAFK;SYEEISDDERFK;TSVVVQWDRPK;TVLEEAEFQR;TVLEEAEFQRK;VSDAVAALDPLDLRR;VYDDMILAMSR;YAIQQMMEDK;YLLDEYASK;YPVTGLFE…				400	83;335;393;634;881;920;953;957;1031;1227;1359;1506;1859;1945;2193;2417;2751;2884;2941;3122;3148;3149;3483;3583;3637;3693;3710;3717;3719	True;True;True;True;True;True;True;True;True;True;True;True;True;True;True;True;True;True;True;True;True;True;True;True;True;True;True;True;True	83;350;410;664;919;962;995;999;1078;1275;1410;1564;1932;2018;2278;2519;2862;2997;3055;3240;3267;3268;3613;3715;3769;3826;3843;3850;3852	104;492;564;938;1287;1288;1337;1378;1379;1383;1478;1479;1776;1777;1993;1994;2222;2799;2913;3314;3315;3663;4165;4340;4407;4666;4667;4722;4723;4724;5253;5254;5405;5465;5533;5551;5558;5561	131;654;735;1253;1696;1697;1698;1699;1759;1811;1812;1813;1817;1818;1936;1937;1938;1939;2342;2343;2344;2625;2626;2915;3659;3821;4313;4314;4760;4761;5395;5611;5685;6020;6021;6110;6111;6112;6777;6778;6964;7033;7107;7126;7133;7136	131;654;735;1253;1698;1759;1813;1817;1939;2342;2625;2915;3659;3821;4313;4760;5395;5611;5685;6021;6110;6112;6777;6964;7033;7107;7126;7133;7136			-1
Q9UDW1	Q9UDW1	1	1	1	Cytochrome b-c1 complex subunit 9	UQCR10	sp|Q9UDW1|QCR9_HUMAN Cytochrome b-c1 complex subunit 9 OS=Homo sapiens OX=9606 GN=UQCR10 PE=1 SV=3	1	1	1	1	1	1	1	27	27	27	7.3084	63	63	0.0020576	7.7764	27	115840000	115840000	4	28959000	28959000	1	AFDQGADAIYDHINEGK				646	87	True	87	108	135	135			-1
P38646	P38646	12	12	12	Stress-70 protein, mitochondrial	HSPA9	sp|P38646|GRP75_HUMAN Stress-70 protein, mitochondrial OS=Homo sapiens OX=9606 GN=HSPA9 PE=1 SV=2	1	12	12	12	12	12	12	21.2	21.2	21.2	73.68	679	679	0	85.971	21.2	1230600000	1230600000	38	28885000	28885000	13	AQFEGIVTDLIRR;DAGQISGLNVLR;ERVEAVNMAEGIIHDTETK;LLGQFTLIGIPPAPR;NAVITVPAYFNDSQR;QAVTNPNNTFYATK;RQAVTNPNNTFYATK;SDIGEVILVGGMTR;TTPSVVAFTADGER;VEAVNMAEGIIHDTETK;VINEPTAAALAYGLDK;VQQTVQDLFGR				352	261;383;736;1902;2292;2498;2688;2738;3129;3249;3332;3468	True;True;True;True;True;True;True;True;True;True;True;True	275;400;773;1975;2390;2601;2795;2847;3248;3374;3459;3598	383;550;1090;2849;3465;3760;4035;4142;4697;4698;4896;5008;5222	504;719;1447;3721;4503;4866;5214;5361;6081;6082;6337;6476;6739	504;719;1447;3721;4503;4866;5214;5361;6082;6337;6476;6739			-1
P42765	P42765	8	8	8	3-ketoacyl-CoA thiolase, mitochondrial	ACAA2	sp|P42765|THIM_HUMAN 3-ketoacyl-CoA thiolase, mitochondrial OS=Homo sapiens OX=9606 GN=ACAA2 PE=1 SV=2	1	8	8	8	8	8	8	28.5	28.5	28.5	41.924	397	397	0	68.909	28.5	1.7602e+09	1.7602e+09	21	28700000	28700000	12	AANDAGYFNDEMAPIEVK;DFTATDLSEFAAK;DMDLVEVNEAFAPQYLAVER;ITAHLVHELR;ITAHLVHELRR;QTMQVDEHARPQTTLEQLQK;TNVNGGAIALGHPLGGSGSR;TPFGAYGGLLK				362	22;417;475;1561;1562;2580;3071;3076	True;True;True;True;True;True;True;True	22;436;499;1623;1624;2685;3189;3194	26;595;717;2323;2324;2325;2326;3862;4595;4600	34;774;948;3047;3048;3049;3050;3051;3052;4988;5923;5928	34;774;948;3047;3050;4988;5923;5928			-1
O75251;O75251-2	O75251;O75251-2	3;2	3;2	3;2	NADH dehydrogenase [ubiquinone] iron-sulfur protein 7, mitochondrial	NDUFS7	sp|O75251|NDUS7_HUMAN NADH dehydrogenase [ubiquinone] iron-sulfur protein 7, mitochondrial OS=Homo sapiens OX=9606 GN=NDUFS7 PE=1 SV=3;sp|O75251-2|NDUS7_HUMAN Isoform 2 of NADH dehydrogenase [ubiquinone] iron-sulfur protein 7, mitochondrial OS=Homo sapiens	2	3	3	3	3	3	3	14.1	14.1	14.1	23.563	213	213;206	0	26.842	14.1	304630000	304630000	10	28476000	28476000	3	LDDLVNWAR;QSDVMIVAGTLTNK;RLQIWYR				49	1736;2571;2656	True;True;True	1801;2676;2762	2616;3850;3990	3409;4975;5155	3409;4975;5155			-1;-1
P01876;P0DOX2;P01877	P01876;P0DOX2;P01877	2;1;1	2;1;1	2;1;1	Ig alpha-1 chain C region;Ig alpha-2 chain C region	IGHA1;IGHA2	sp|P01876|IGHA1_HUMAN Immunoglobulin heavy constant alpha 1 OS=Homo sapiens OX=9606 GN=IGHA1 PE=1 SV=2;sp|P0DOX2|IGA2_HUMAN Immunoglobulin alpha-2 heavy chain OS=Homo sapiens OX=9606 PE=1 SV=2;sp|P01877|IGHA2_HUMAN Immunoglobulin heavy constant alpha 2 OS=	3	2	2	2	2	2	2	7.6	7.6	7.6	37.654	353	353;455;340	0	23.221	7.6	452560000	452560000	16	28285000	28285000	4	QEPSQGTTTFAVTSILR;WLQGSQELPR				104	2505;3618	True;True	2608;3750	3767;5442	4873;4874;7007;7008	4873;7007			-1;-1;-1
P21912	P21912	6	6	6	Succinate dehydrogenase [ubiquinone] iron-sulfur subunit, mitochondrial	SDHB	sp|P21912|SDHB_HUMAN Succinate dehydrogenase [ubiquinone] iron-sulfur subunit, mitochondrial OS=Homo sapiens OX=9606 GN=SDHB PE=1 SV=3	1	6	6	6	6	6	6	26.8	26.8	26.8	31.629	280	280	0	63.425	26.8	677950000	677950000	18	27729000	27729000	6	AGDKPHMQTYEVDLNK;DLVPDLSNFYAQYK;IKNEVDSTLTFR;IYPLPHMYVIK;QQYLQSIEER;YLGPAVLMQAYR				283	104;469;1433;1617;2568;3692	True;True;True;True;True;True	106;490;1484;1679;2673;3825	127;128;703;2083;2418;3847;5532	156;157;928;2729;3168;4972;7106	157;928;2729;3168;4972;7106			-1
P08238;Q58FG0;Q58FF6;Q58FF7	P08238	9;1;1;1	9;1;1;1	5;0;0;0	Heat shock protein HSP 90-beta	HSP90AB1	sp|P08238|HS90B_HUMAN Heat shock protein HSP 90-beta OS=Homo sapiens OX=9606 GN=HSP90AB1 PE=1 SV=4	4	9	9	5	9	9	5	16.4	16.4	9.5	83.263	724	724;334;505;597	0	72.342	16.4	1.0119e+09	1.0119e+09	33	27287000	27287000	10	ADLINNLGTIAK;ALLFIPR;EGLELPEDEEEK;ELISNASDALDK;GVVDSEDLPLNISR;HLEINPDHPIVETLR;NPDDITQEEYGEFYK;TLTLVDTGIGMTK;YHTSQSGDEMTSLSEYVSR				178	53;196;616;673;1183;1243;2368;3063;3684	True;True;True;True;True;True;True;True;True	53;205;645;706;1231;1291;2468;3180;3817	69;286;917;996;1713;1804;3600;4585;5523	93;389;390;1227;1330;2249;2372;4680;5912;7097	93;390;1227;1330;2249;2372;4680;5912;7097			-1;-1;-1;-1
Q96HC4-6;Q96HC4-7;Q96HC4-4;Q96HC4	Q96HC4-6;Q96HC4-7;Q96HC4-4;Q96HC4	14;10;10;9	14;10;10;9	5;1;1;1	PDZ and LIM domain protein 5	PDLIM5	sp|Q96HC4-6|PDLI5_HUMAN Isoform 6 of PDZ and LIM domain protein 5 OS=Homo sapiens OX=9606 GN=PDLIM5;sp|Q96HC4-7|PDLI5_HUMAN Isoform 7 of PDZ and LIM domain protein 5 OS=Homo sapiens OX=9606 GN=PDLIM5;sp|Q96HC4-4|PDLI5_HUMAN Isoform 4 of PDZ and LIM domain	4	14	14	5	14	14	5	33.1	33.1	12.6	67.728	625	625;483;487;596	0	145.68	33.1	4.0455e+09	4.0455e+09	36	27028000	27028000	19	ASAAPKPEPVPVQKPTVTSVCSETSQELAEGQR;DFNMPLTISSLK;DFNMPLTISSLKDGGK;FDSALEDLPK;IGDVVLSIDGINAQGMTHLEAQNK;ILAQITGTEHLK;LIEDTEDWRPR;PLAFSYLQSSR;RLIEDTEDWRPR;SGPHPPATPQVLTIGSQVATLSK;SNYSVSLVGPAPWGFR;SPSWQRPNQGVPSTGR;TSNSQEPSPQLASSVASTR;YTEFYHVPTHSDASK				588	280;412;413;807;1381;1436;1856;2450;2651;2784;2850;2868;3111;3732	True;True;True;True;True;True;True;True;True;True;True;True;True;True	294;430;431;432;844;1432;1487;1929;2552;2757;2895;2962;2981;3229;3865	408;588;589;590;1189;2018;2019;2086;2087;2795;2796;3701;3982;3983;4205;4292;4319;4654;5579;5580;5581	534;765;766;767;1573;2654;2655;2732;2733;3655;3656;4802;5146;5147;5451;5552;5587;6008;7158;7159;7160	534;765;767;1573;2654;2733;3656;4802;5147;5451;5552;5587;6008;7159	152	26	-1;-1;-1;-1
P35232-2;P35232	P35232-2;P35232	3;3	3;3	3;3	Prohibitin	PHB	sp|P35232-2|PHB_HUMAN Isoform 2 of Prohibitin OS=Homo sapiens OX=9606 GN=PHB;sp|P35232|PHB_HUMAN Prohibitin OS=Homo sapiens OX=9606 GN=PHB PE=1 SV=1	2	3	3	3	3	3	3	22.6	22.6	22.6	17.018	155	155;272	0	21.212	22.6	550530000	550530000	10	26847000	26847000	3	IFTSIGEDYDER;ILFRPVASQLPR;VLPSITTEILK				338	1375;1445;3379	True;True;True	1426;1497;3508	2010;2103;5102	2644;2755;6586	2644;2755;6586			-1;-1
P45880-2;P45880;P45880-1	P45880-2;P45880;P45880-1	3;3;3	3;3;3	3;3;3	Voltage-dependent anion-selective channel protein 2	VDAC2	sp|P45880-2|VDAC2_HUMAN Isoform 2 of Voltage-dependent anion-selective channel protein 2 OS=Homo sapiens OX=9606 GN=VDAC2;sp|P45880|VDAC2_HUMAN Voltage-dependent anion-selective channel protein 2 OS=Homo sapiens OX=9606 GN=VDAC2 PE=1 SV=2;sp|P45880-1|VDAC2	3	3	3	3	3	3	3	14.1	14.1	14.1	30.412	283	283;294;309	0	29.068	14.1	620630000	620630000	15	26101000	26101000	4	GFGFGLVK;VNNSSLIGVGYTQTLRPGVK;YQLDPTASISAK				366	1001;3418;3714	True;True;True	1047;3547;3847	1444;5146;5147;5555	1893;6638;6639;7130	1893;6639;7130			-1;-1;-1
P40939	P40939	15	15	15	Trifunctional enzyme subunit alpha, mitochondrial;Long-chain enoyl-CoA hydratase;Long chain 3-hydroxyacyl-CoA dehydrogenase	HADHA	sp|P40939|ECHA_HUMAN Trifunctional enzyme subunit alpha, mitochondrial OS=Homo sapiens OX=9606 GN=HADHA PE=1 SV=2	1	15	15	15	15	15	15	25.6	25.6	25.6	82.999	763	763	0	156.64	25.6	1382700000	1382700000	41	25604000	25604000	16	DSIFSNLTGQLDYQGFEK;ELHSEFSEVMNEIWASDQIR;FGELVMTK;FGGGNPELLTQMVSK;GFYIYQEGVK;KMGLVDQLVEPLGPGLKPPEER;LTAYAMTIPFVR;MGLVDQLVEPLGPGLKPPEER;MQLLEIITTEK;MVGVPAALDMMLTGR;SEVSSDEDIQFR;TIEYLEEVAITFAK;TLQEVTQLSQEAQR;TVLGTPEVLLGALPGAGGTQR;TVLGTPEVLLGALPGAGGTQRLPK				358	506;671;835;837;1018;1681;2070;2203;2246;2257;2759;3022;3059;3152;3153	True;True;True;True;True;True;True;True;True;True;True;True;True;True;True	531;704;873;875;1065;1745;2146;2291;2341;2352;2870;3139;3176;3271;3272	756;993;1227;1229;1464;2527;3106;3338;3406;3418;4174;4533;4581;4728;4729;4730	990;1327;1618;1621;1918;3294;4052;4351;4433;4445;5405;5406;5847;5908;6116;6117;6118	990;1327;1618;1621;1918;3294;4052;4351;4433;4445;5405;5847;5908;6116;6118			-1
O75208;O75208-2	O75208;O75208-2	3;2	3;2	3;2	Ubiquinone biosynthesis protein COQ9, mitochondrial	COQ9	sp|O75208|COQ9_HUMAN Ubiquinone biosynthesis protein COQ9, mitochondrial OS=Homo sapiens OX=9606 GN=COQ9 PE=1 SV=1;sp|O75208-2|COQ9_HUMAN Isoform 2 of Ubiquinone biosynthesis protein COQ9, mitochondrial OS=Homo sapiens OX=9606 GN=COQ9	2	3	3	3	3	3	3	19.5	19.5	19.5	35.509	318	318;135	0	43.391	19.5	356540000	356540000	13	25376000	25376000	5	MLIPYIEHWPR;QQPPNSFSQQHSETQGAEKPDPESSHSPPR;YTDQGGEEEEDYESEEQLQHR				48	2222;2565;3731	True;True;True	2312;2313;2670;3864	3367;3368;3843;5578	4385;4386;4387;4968;7157	4386;4968;7157	14	192	-1;-1
P0DMV8;P0DMV9;P0DMV8-2	P0DMV8;P0DMV9;P0DMV8-2	9;9;8	8;8;7	4;4;4	Heat shock 70 kDa protein 1A;Heat shock 70 kDa protein 1B	HSPA1A;HSPA1B	sp|P0DMV8|HS71A_HUMAN Heat shock 70 kDa protein 1A OS=Homo sapiens OX=9606 GN=HSPA1A PE=1 SV=1;sp|P0DMV9|HS71B_HUMAN Heat shock 70 kDa protein 1B OS=Homo sapiens OX=9606 GN=HSPA1B PE=1 SV=1;sp|P0DMV8-2|HS71A_HUMAN Isoform 2 of Heat shock 70 kDa protein 1A	3	9	8	4	9	8	4	19	17	6.9	70.051	641	641;641;586	0	52.93	19	1.0217e+09	1.0217e+09	32	25363000	25363000	11	AFYPEEISSMVLTK;AQIHDLVLVGGSTR;FGDPVVQSDMK;IINEPTAAAIAYGLDR;LLQDFFNGR;LVNHFVEEFK;NALESYAFNMK;QTQIFTTYSDNQPGVLIQVYEGER;TTPSYVAFTDTER				199	99;263;833;1422;1928;2120;2284;2581;3130	True;True;True;True;True;True;True;True;False	100;277;871;1473;2001;2199;2381;2686;3249	121;385;386;1225;2066;2067;2068;2875;3200;3454;3863;4699	148;506;507;1616;2707;2708;2709;2710;3752;4173;4491;4989;6083;6084	148;506;1616;2707;3752;4173;4491;4989;6084			-1;-1;-1
P00558;P00558-2;P07205	P00558;P00558-2	11;10;3	11;10;3	11;10;3	Phosphoglycerate kinase 1	PGK1	sp|P00558|PGK1_HUMAN Phosphoglycerate kinase 1 OS=Homo sapiens OX=9606 GN=PGK1 PE=1 SV=3;sp|P00558-2|PGK1_HUMAN Isoform 2 of Phosphoglycerate kinase 1 OS=Homo sapiens OX=9606 GN=PGK1	3	11	11	11	11	11	11	36.9	36.9	36.9	44.614	417	417;389;417	0	98.866	36.9	1.9257e+09	1.9257e+09	27	25356000	25356000	16	ACANPAAGSVILLENLR;AHSSMVGVNLPQK;ALESPERPFLAILGGAK;ITLPVDFVTADK;ITLPVDFVTADKFDENAK;LGDVYVNDAFGTAHR;SVVLMSHLGRPDGVPMPDK;VDFNVPMK;VLNNMEIGTSLFDEEGAK;VLPGVDALSNI;VSHVSTGGGASLELLEGK				91	45;146;185;1575;1576;1812;2936;3227;3375;3376;3495	True;True;True;True;True;True;True;True;True;True;True	45;151;194;1637;1638;1883;3049;3352;3504;3505;3625	54;196;197;257;258;2341;2342;2729;2730;4401;4867;5098;5099;5271;5272	72;246;247;321;322;323;3067;3068;3568;3569;5679;6296;6582;6583;6797;6798	72;247;321;3067;3068;3568;5679;6296;6582;6583;6798			-1;-1;-1
P46976-3;P46976-2;P46976	P46976-3;P46976-2;P46976	2;2;2	2;2;2	2;2;2	Glycogenin-1	GYG1	sp|P46976-3|GLYG_HUMAN Isoform GN-1S of Glycogenin-1 OS=Homo sapiens OX=9606 GN=GYG1;sp|P46976-2|GLYG_HUMAN Isoform GN-1 of Glycogenin-1 OS=Homo sapiens OX=9606 GN=GYG1;sp|P46976|GLYG_HUMAN Glycogenin-1 OS=Homo sapiens OX=9606 GN=GYG1 PE=1 SV=4	3	2	2	2	2	2	2	8.6	8.6	8.6	31.466	279	279;333;350	0	13.486	8.6	361550000	361550000	13	25270000	25270000	3	LVVLATPQVSDSMR;RPELGVTLTK				369	2134;2668	True;True	2213;2775	3221;4008;4009	4198;5174;5175	4198;5175			-1;-1;-1
P08237-2;P08237;P08237-3	P08237-2;P08237;P08237-3	14;14;14	14;14;14	13;13;13	ATP-dependent 6-phosphofructokinase, muscle type	PFKM	sp|P08237-2|PFKAM_HUMAN Isoform 2 of ATP-dependent 6-phosphofructokinase, muscle type OS=Homo sapiens OX=9606 GN=PFKM;sp|P08237|PFKAM_HUMAN ATP-dependent 6-phosphofructokinase, muscle type OS=Homo sapiens OX=9606 GN=PFKM PE=1 SV=2;sp|P08237-3|PFKAM_HUMAN I	3	14	14	13	14	14	13	25.8	25.8	24.6	81.775	749	749;780;851	0	122.5	25.8	1.5368e+09	1.5368e+09	31	24976000	24976000	14	AIAVLTSGGDAQGMNAAVR;ALVFQPVAELK;DLQANVEHLVQK;GQIEEAGWSYVGGWTGQGGSK;IFANTPDSGCVLGMR;IMEIVDAITTTAQSHQR;LLAHVRPPVSK;RALVFQPVAELK;SEWSDLLSDLQK;SFEQISANITK;SGSHTVAVMNVGAPAAGMNAAVR;TFVLEVMGR;VLVVHDGFEGLAK;YEIDLDTSDHAHLEHITR				177	149;215;463;1129;1364;1481;1880;2599;2760;2764;2786;2989;3397;3652	True;True;True;True;True;True;True;True;True;True;True;True;True;True	154;227;483;1177;1415;1537;1953;2705;2871;2875;2897;3105;3526;3784	203;327;686;687;1612;1999;2174;2821;3888;4175;4179;4207;4479;5123;5124;5483	256;442;904;905;2097;2631;2855;3685;5021;5407;5411;5454;5779;5780;6614;6615;7054	256;442;904;2097;2631;2855;3685;5021;5407;5411;5454;5779;6614;7054			-1;-1;-1
O15273	O15273	4	4	4	Telethonin	TCAP	sp|O15273|TELT_HUMAN Telethonin OS=Homo sapiens OX=9606 GN=TCAP PE=1 SV=1	1	4	4	4	4	4	4	22.2	22.2	22.2	19.051	167	167	0	23.671	22.2	299560000	299560000	12	24964000	24964000	3	EAFWAEWK;GLQEYQLPYQR;SPWLMMR;VLPLPIFTPAK				26	567;1092;2869;3377	True;True;True;True	594;1139;2982;3506	852;1567;4320;5100	1137;2042;5588;6584	1137;2042;5588;6584			-1
P18206;P18206-2;P18206-3	P18206;P18206-2	21;21;5	21;21;5	21;21;5	Vinculin	VCL	sp|P18206|VINC_HUMAN Vinculin OS=Homo sapiens OX=9606 GN=VCL PE=1 SV=4;sp|P18206-2|VINC_HUMAN Isoform 1 of Vinculin OS=Homo sapiens OX=9606 GN=VCL	3	21	21	21	21	21	21	23.5	23.5	23.5	123.8	1134	1134;1066;222	0	154.73	23.5	2290800000	2290800000	75	24941000	24941000	22	AGEVINQPMMMAAR;ALASQLQDSLK;AQQVSQGLDVLTAK;DPSASPGDAGEQAIR;ELLPVLISAMK;ELTPQVVSAAR;GILSGTSDLLLTFDEAEVRK;GWLRDPSASPGDAGEQAIR;LLAVAATAPPDAPNREEVFDER;LVQAAQMLQSDPYSVPAR;MALLMAEMSR;MLGQMTDQVADLR;MTGLVDEAIDTK;QVATALQNLQTK;RMALLMAEMSR;SLGEISALTSK;SLLDASEEAIKK;TISPMVMDAK;VAMANIQPQMLVAGATSIAR;VLQLTSWDEDAWASK;VMLVNSMNTVK				267	107;175;270;490;674;684;1049;1189;1881;2124;2166;2221;2255;2586;2659;2819;2827;3033;3204;3383;3406	True;True;True;True;True;True;True;True;True;True;True;True;True;True;True;True;True;True;True;True;True	109;184;284;515;707;717;1096;1237;1954;2203;2246;2311;2350;2692;2765;2931;2939;3150;3328;3512;3535	132;245;394;736;997;1011;1506;1724;2822;3207;3262;3366;3416;3870;3993;4258;4266;4549;4816;5106;5134	161;306;519;967;1331;1347;1969;2262;3686;4182;4243;4383;4384;4443;4999;5158;5508;5517;5870;6231;6590;6626	161;306;519;967;1331;1347;1969;2262;3686;4182;4243;4384;4443;4999;5158;5508;5517;5870;6231;6590;6626			-1;-1;-1
P13929-3;P13929;P13929-2	P13929-3;P13929;P13929-2	5;5;4	5;5;4	3;3;2	Beta-enolase	ENO3	sp|P13929-3|ENOB_HUMAN Isoform 3 of Beta-enolase OS=Homo sapiens OX=9606 GN=ENO3;sp|P13929|ENOB_HUMAN Beta-enolase OS=Homo sapiens OX=9606 GN=ENO3 PE=1 SV=5;sp|P13929-2|ENOB_HUMAN Isoform 2 of Beta-enolase OS=Homo sapiens OX=9606 GN=ENO3	3	5	5	3	5	5	3	15.9	15.9	10.2	42.248	391	391;434;406	0	43.819	15.9	950010000	950010000	16	24845000	24845000	11	AAVPSGASTGIYEALELR;AAVPSGASTGIYEALELRDGDK;GNPTVEVDLHTAK;IGAEVYHHLK;LAMQEFMILPVGASSFK				242	43;44;1107;1377;1715	True;True;True;True;True	43;44;1155;1428;1779	51;52;53;1586;1587;2012;2013;2583;2584	67;68;69;70;71;2069;2070;2647;2648;3366;3367	67;70;2070;2648;3366			-1;-1;-1
P02760	P02760	2	2	2	Protein AMBP;Alpha-1-microglobulin;Inter-alpha-trypsin inhibitor light chain;Trypstatin	AMBP	sp|P02760|AMBP_HUMAN Protein AMBP OS=Homo sapiens OX=9606 GN=AMBP PE=1 SV=1	1	2	2	2	2	2	2	7.7	7.7	7.7	38.999	352	352	0	15.882	7.7	444790000	444790000	16	24819000	24819000	3	ETLLQDFR;VVAQGVGIPEDSIFTMADR				121	752;3544	True;True	789;3674	1115;5335;5336	1478;6867;6868	1478;6867			-1
P21980;P21980-2;P21980-3	P21980;P21980-2	11;7;3	11;7;3	11;7;3	Protein-glutamine gamma-glutamyltransferase 2	TGM2	sp|P21980|TGM2_HUMAN Protein-glutamine gamma-glutamyltransferase 2 OS=Homo sapiens OX=9606 GN=TGM2 PE=1 SV=2;sp|P21980-2|TGM2_HUMAN Isoform 2 of Protein-glutamine gamma-glutamyltransferase 2 OS=Homo sapiens OX=9606 GN=TGM2	3	11	11	11	11	11	11	17.2	17.2	17.2	77.328	687	687;548;349	0	75.315	17.2	1.5087e+09	1.5087e+09	34	24688000	24688000	15	AEELVLER;ALLVEPVINSYLLAER;DLYLENPEIK;GQPFWLTLHFEGR;LVVNFESDK;MDLLPLHMGLHK;RGQPFWLTLHFEGR;SEGTYCCGPVPVR;SLIVGLK;SVGRDEREDITHTYK;YPEGSSEEREAFTR				284	63;199;474;1134;2135;2180;2628;2748;2826;2927;3706	True;True;True;True;True;True;True;True;True;True;True	63;209;498;1182;2214;2262;2734;2859;2938;3040;3839	80;290;291;716;1619;3222;3284;3285;3941;4162;4265;4391;4392;5546	104;394;395;396;947;2106;4199;4272;4273;5085;5392;5516;5669;5670;7120	104;394;947;2106;4199;4273;5085;5392;5516;5669;7120			-1;-1;-1
P50213-2;P50213	P50213-2;P50213	5;5	5;5	5;5	Isocitrate dehydrogenase [NAD] subunit alpha, mitochondrial	IDH3A	sp|P50213-2|IDH3A_HUMAN Isoform 2 of Isocitrate dehydrogenase [NAD] subunit alpha, mitochondrial OS=Homo sapiens OX=9606 GN=IDH3A;sp|P50213|IDH3A_HUMAN Isocitrate dehydrogenase [NAD] subunit alpha, mitochondrial OS=Homo sapiens OX=9606 GN=IDH3A PE=1 SV=1	2	5	5	5	5	5	5	14.6	14.6	14.6	31.381	288	288;366	0	31.12	14.6	444070000	444070000	16	24587000	24587000	4	HMGLFDHAAR;IAEFAFEYAR;MSDGLFLQK;RIAEFAFEYAR;TPYTDVNIVTIR				385	1255;1306;2250;2635;3091	True;True;True;True;True	1303;1356;2345;2741;3209	1817;1903;3411;3960;4620	2385;2499;4438;5117;5954	2385;2499;4438;5117;5954			-1;-1
Q9UHQ9	Q9UHQ9	7	7	7	NADH-cytochrome b5 reductase 1	CYB5R1	sp|Q9UHQ9|NB5R1_HUMAN NADH-cytochrome b5 reductase 1 OS=Homo sapiens OX=9606 GN=CYB5R1 PE=1 SV=1	1	7	7	7	7	7	7	26.6	26.6	26.6	34.094	305	305	0	47.565	26.6	577750000	577750000	15	24391000	24391000	8	DIILREDLEELQAR;FALPTAHHTLGLPVGK;GFVTADMIR;GPSGLLTYTGK;LWFTLDHPPK;MSQYLDSLK;RPQVTLLDPNEK				648	439;792;1017;1120;2139;2251;2681	True;True;True;True;True;True;True	458;829;1064;1168;2218;2346;2788	627;1168;1169;1463;1600;3226;3412;4025	818;1546;1547;1917;2084;4203;4439;5199	818;1546;1917;2084;4203;4439;5199			-1
P56378;P56378-2	P56378;P56378-2	2;1	2;1	2;1	6.8 kDa mitochondrial proteolipid	MP68	sp|P56378|ATP68_HUMAN ATP synthase subunit ATP5MPL, mitochondrial OS=Homo sapiens OX=9606 GN=ATP5MPL PE=1 SV=1;sp|P56378-2|ATP68_HUMAN Isoform 2 of ATP synthase subunit ATP5MPL, mitochondrial OS=Homo sapiens OX=9606 GN=ATP5MPL	2	2	2	2	2	2	2	24.1	24.1	24.1	6.662	58	58;75	0	10.793	24.1	97490000	97490000	4	24372000	24372000	2	MLQSIIK;NIWIPMK				411	2226;2332	True;True	2317;2430	3372;3529	4392;4587	4392;4587			-1;-1
Q9NZ45	Q9NZ45	3	3	3	CDGSH iron-sulfur domain-containing protein 1	CISD1	sp|Q9NZ45|CISD1_HUMAN CDGSH iron-sulfur domain-containing protein 1 OS=Homo sapiens OX=9606 GN=CISD1 PE=1 SV=1	1	3	3	3	3	3	3	34.3	34.3	34.3	12.199	108	108	0	24.616	34.3	397970000	397970000	6	24207000	24207000	4	AMINLHIQK;HNEETGDNVGPLIIK;IVHAFDMEDLGDK				637	222;1256;1592	True;True;True	235;1304;1654	336;1818;2363;2364	452;2386;3094;3095	452;2386;3095			-1
Q9UIJ7;Q9UIJ7-2;Q9UIJ7-3	Q9UIJ7;Q9UIJ7-2;Q9UIJ7-3	4;3;3	4;3;3	4;3;3	GTP:AMP phosphotransferase AK3, mitochondrial	AK3	sp|Q9UIJ7|KAD3_HUMAN GTP:AMP phosphotransferase AK3, mitochondrial OS=Homo sapiens OX=9606 GN=AK3 PE=1 SV=4;sp|Q9UIJ7-2|KAD3_HUMAN Isoform 2 of GTP:AMP phosphotransferase AK3, mitochondrial OS=Homo sapiens OX=9606 GN=AK3;sp|Q9UIJ7-3|KAD3_HUMAN Isoform 3 of	3	4	4	4	4	4	4	19.4	19.4	19.4	25.565	227	227;157;187	0	25.96	19.4	408560000	408560000	17	24033000	24033000	4	LIPDDVMTR;TLPQAEALDR;TVGIDDLTGEPLIQR;VYNIEFNPPK				650	1867;3057;3144;3590	True;True;True;True	1940;3174;3263;3722	2808;4579;4718;5413	3669;5906;6105;6973	3669;5906;6105;6973			-1;-1;-1
Q5VTT5;Q5VTT5-2;Q5VTT5-3	Q5VTT5;Q5VTT5-2	20;20;1	20;20;1	20;20;1	Myomesin-3	MYOM3	sp|Q5VTT5|MYOM3_HUMAN Myomesin-3 OS=Homo sapiens OX=9606 GN=MYOM3 PE=1 SV=1;sp|Q5VTT5-2|MYOM3_HUMAN Isoform 2 of Myomesin-3 OS=Homo sapiens OX=9606 GN=MYOM3	3	20	20	20	20	20	20	19.4	19.4	19.4	162.19	1437	1437;1212;330	0	192.14	19.4	2327700000	2327700000	73	23669000	23669000	26	AMNQYGLSDPSEPSEPIALR;ASELVVMGDHDAAR;CPIQGLVEGQSYR;DAEAENPGAPGSPLNVR;FQWFFQR;FTVPGLR;GNPITAYTIER;GPPATLPPPAQVQAFR;ITISTDAFEDTVTIPSPPTNVHASEIR;ITNNYGLLSLEIR;LWLEVEK;STFGPSVEFTSVLKPVFAR;SVIGSGTWEAISSESPVR;SVSEAGVGESSAATEPIR;TEIAFLQTHR;TLPHSLGGAGDPRPPQAMEVHR;VGFGNDWER;VGTSEWQTVNNK;VGTSEWQTVNNKPIQGTR;VSDLHEGHFYEFR				544	226;288;365;380;912;943;1106;1119;1570;1577;2140;2907;2928;2934;2974;3056;3297;3309;3310;3484	True;True;True;True;True;True;True;True;True;True;True;True;True;True;True;True;True;True;True;True	239;302;382;397;953;985;1154;1167;1632;1639;2219;3020;3041;3047;3090;3173;3422;3434;3435;3614	340;419;420;532;547;1324;1366;1585;1599;2335;2343;3227;4368;4393;4399;4455;4456;4578;4954;4970;4971;5255;5256;5257	456;547;548;701;716;1744;1794;1795;2068;2083;3061;3069;4204;5642;5671;5677;5744;5745;5905;6408;6428;6429;6430;6779;6780;6781	456;548;701;716;1744;1794;2068;2083;3061;3069;4204;5642;5671;5677;5745;5905;6408;6428;6430;6781			-1;-1;-1
P09972	P09972	10	9	9	Fructose-bisphosphate aldolase C	ALDOC	sp|P09972|ALDOC_HUMAN Fructose-bisphosphate aldolase C OS=Homo sapiens OX=9606 GN=ALDOC PE=1 SV=2	1	10	9	9	10	9	9	30.2	30.2	30.2	39.455	364	364	0	76.108	30.2	953710000	953710000	23	23518000	23518000	13	ALQASALNAWR;CPLPRPWALTFSYGR;GILAADESVGSMAK;GVVPLAGTDGETTTQGLDGLSER;LSQIGVENTEENRR;PWALTFSYGR;RLSQIGVENTEENRR;TPSALAILENANVLAR;YTPEEIAMATVTALR;YTPEEIAMATVTALRR				196	202;367;1047;1185;2055;2482;2657;3084;3739;3740	True;True;True;True;True;False;True;True;True;True	212;384;1094;1233;2131;2585;2763;3202;3872;3873	294;534;1502;1715;1716;1717;1718;1719;1720;3089;3740;3991;4610;4611;5605;5606	399;703;1964;2251;2252;2253;2254;2255;2256;4029;4844;4845;5156;5942;5943;7209;7210	399;703;1964;2255;4029;4844;5156;5943;7209;7210			-1
P49821-2;P49821	P49821-2;P49821	6;6	6;6	6;6	NADH dehydrogenase [ubiquinone] flavoprotein 1, mitochondrial	NDUFV1	sp|P49821-2|NDUV1_HUMAN Isoform 2 of NADH dehydrogenase [ubiquinone] flavoprotein 1, mitochondrial OS=Homo sapiens OX=9606 GN=NDUFV1;sp|P49821|NDUV1_HUMAN NADH dehydrogenase [ubiquinone] flavoprotein 1, mitochondrial OS=Homo sapiens OX=9606 GN=NDUFV1 PE=1	2	6	6	6	6	6	6	14.7	14.7	14.7	49.867	455	455;464	0	42.363	14.7	580040000	580040000	22	23477000	23477000	7	GPDWILGEIK;HFRPELEER;IFTNLYGR;PAEIDSLWEISK;WSFMNKPSDGRPK;YLVVNADEGEPGTCK				384	1110;1222;1374;2418;3626;3700	True;True;True;True;True;True	1158;1270;1425;2520;3758;3833	1590;1770;2009;3664;5450;5540	2073;2074;2327;2643;4762;7016;7114	2073;2327;2643;4762;7016;7114			-1;-1
O00151	O00151	5	5	5	PDZ and LIM domain protein 1	PDLIM1	sp|O00151|PDLI1_HUMAN PDZ and LIM domain protein 1 OS=Homo sapiens OX=9606 GN=PDLIM1 PE=1 SV=4	1	5	5	5	5	5	5	23.1	23.1	23.1	36.071	329	329	0	39.139	23.1	599930000	599930000	16	23461000	23461000	6	DFEQPLAISR;MNLASEPQEVLHIGSAHNR;SAMPFTASPASSTTAR;TTQQIDLQGPGPWGFR;VTPPEGYEVVTVFPK				8	404;2233;2731;3131;3532	True;True;True;True;True	421;2327;2838;2839;3250;3662	578;3390;3391;4131;4132;4700;5320	752;4417;4418;5347;5348;6085;6849	752;4417;5347;6085;6849	2	125	-1
P35555;P35556-2;P35556	P35555	17;2;2	17;2;2	17;2;2	Fibrillin-1	FBN1	sp|P35555|FBN1_HUMAN Fibrillin-1 OS=Homo sapiens OX=9606 GN=FBN1 PE=1 SV=4	3	17	17	17	17	17	17	6.1	6.1	6.1	312.3	2871	2871;1473;2912	0	118.22	6.1	4.1363e+09	4.1363e+09	150	23055000	23055000	21	AWGHPCEMCPAQPHPCR;CDEGYESGFMMMK;CECEIGYELDR;CPPGFYTSPDGTR;CPTGYYLNEDTR;CPVGYVLR;CQCPSGMTLDATGR;GFIPNIR;GFIYKPDLK;GFQLDLR;LETCFLR;NTPEYEELCPR;PLFGAVTK;RGFIPNIR;SGNCYLDIRPR;TCVDINECLLEPR;YEDEECTLPIAGR				340	348;362;363;368;369;370;371;1007;1008;1014;1784;2398;2454;2623;2781;2963;3645	True;True;True;True;True;True;True;True;True;True;True;True;True;True;True;True;True	363;378;379;385;386;387;388;1053;1054;1061;1855;2499;2556;2729;2892;3079;3777	508;526;527;535;536;537;538;1450;1451;1460;2695;3636;3705;3936;4202;4443;5474	670;691;692;704;705;706;707;1899;1900;1901;1902;1903;1913;1914;3521;4722;4807;5079;5080;5445;5732;7042	670;691;692;704;705;706;707;1899;1903;1913;3521;4722;4807;5079;5445;5732;7042			-1;-1;-1
P12111-4;P12111-2;P12111;P12111-3;P12111-5	P12111-4;P12111-2;P12111	29;29;29;13;13	29;29;29;13;13	29;29;29;13;13	Collagen alpha-3(VI) chain	COL6A3	sp|P12111-4|CO6A3_HUMAN Isoform 4 of Collagen alpha-3(VI) chain OS=Homo sapiens OX=9606 GN=COL6A3;sp|P12111-2|CO6A3_HUMAN Isoform 2 of Collagen alpha-3(VI) chain OS=Homo sapiens OX=9606 GN=COL6A3;sp|P12111|CO6A3_HUMAN Collagen alpha-3(VI) chain OS=Homo sap	5	29	29	29	29	29	29	14.3	14.3	14.3	278.2	2570	2570;2971;3177;1036;1237	0	205.23	14.3	4.1992e+09	4.1992e+09	143	22928000	22928000	39	ALILVGLER;DSFQEVLR;FDEHQSKPEILNLVK;GFMYDRPLR;IEDGVPQHLVLVLGGK;IGDLHPQIVNLLK;ISLSPEYVFSVSTFR;LLTPITTLTSEQIQK;LLVLITGGK;LQPVLQPLPSPGVGGK;LSDAGITPLFLTR;NIDRTELQTITNDPR;NNLFTSSAGYR;QFGVAPFTIAR;QLGTVQQVISER;QSGVVPFIFQAK;SDDEVDDPAVELK;SQAPVLDAIR;SQAPVLDAIRR;SVEDAQDVSLALTQR;TELQTITNDPR;TRPEFYLNSYMNK;VAVFFSNTPTR;VAVVTYNNEVTTEIR;VGVVQFSNDVFPEFYLK;VPQIAFVITGGK;VVESLDVGQDR;VVIHFTDGADGDLADLHR;YPPPAVESDAADIVF…				223	194;504;800;1012;1344;1380;1552;1939;1940;2008;2032;2322;2362;2514;2544;2572;2737;2870;2871;2920;2976;3101;3213;3219;3311;3448;3554;3560;3709	True;True;True;True;True;True;True;True;True;True;True;True;True;True;True;True;True;True;True;True;True;True;True;True;True;True;True;True;True	203;529;837;1058;1059;1394;1431;1613;2012;2013;2082;2107;2420;2462;2618;2649;2677;2846;2983;2984;3033;3092;3219;3338;3344;3436;3578;3685;3691;3842	284;754;1180;1181;1457;1458;1952;1953;2017;2307;2891;2892;2893;3024;3059;3515;3585;3785;3821;3851;4141;4321;4322;4382;4383;4458;4634;4845;4855;4856;4972;5186;5366;5372;5550	386;387;988;1563;1564;1909;1910;1911;2559;2560;2652;2653;3027;3028;3777;3778;3779;3947;3993;4569;4659;4906;4942;4976;5360;5589;5590;5591;5657;5658;5659;5747;5970;6271;6283;6284;6431;6432;6692;6919;6926;7125	386;988;1563;1909;2560;2652;3027;3778;3779;3947;3993;4569;4659;4906;4942;4976;5360;5589;5590;5658;5747;5970;6271;6283;6431;6692;6919;6926;7125	66	1394	-1;-1;-1;-1;-1
P0DOX5;P01857	P0DOX5;P01857	6;6	6;6	3;3	Ig gamma-1 chain C region	IGHG1	sp|P0DOX5|IGG1_HUMAN Immunoglobulin gamma-1 heavy chain OS=Homo sapiens OX=9606 PE=1 SV=2;sp|P01857|IGHG1_HUMAN Immunoglobulin heavy constant gamma 1 OS=Homo sapiens OX=9606 GN=IGHG1 PE=1 SV=1	2	6	6	3	6	6	3	20.7	20.7	10	49.328	449	449;330	0	43.533	20.7	999770000	999770000	23	22842000	22842000	10	EPQVYTLPPSR;FNWYVDGVEVHNAK;GPSVFPLAPSSK;STSGGTAALGCLVK;TPEVTCVVVDVSHEDPEVK;WQQGNVFSCSVMHEALHNHYTQK				102	710;903;1123;2916;3075;3622	True;True;True;True;True;True	746;944;1171;3029;3193;3754	1052;1315;1603;4378;4599;5446	1400;1401;1402;1403;1404;1733;2087;5653;5927;7012	1403;1733;2087;5653;5927;7012			-1;-1
P00338;P00338-3;P00338-5;P00338-2;P00338-4	P00338;P00338-3;P00338-5;P00338-2;P00338-4	5;5;4;4;3	5;5;4;4;3	5;5;4;4;3	L-lactate dehydrogenase A chain	LDHA	sp|P00338|LDHA_HUMAN L-lactate dehydrogenase A chain OS=Homo sapiens OX=9606 GN=LDHA PE=1 SV=2;sp|P00338-3|LDHA_HUMAN Isoform 3 of L-lactate dehydrogenase A chain OS=Homo sapiens OX=9606 GN=LDHA;sp|P00338-5|LDHA_HUMAN Isoform 5 of L-lactate dehydrogenase A	5	5	5	5	5	5	5	15.1	15.1	15.1	36.688	332	332;361;241;274;274	0	32.767	15.1	460400000	460400000	18	22440000	22440000	5	DQLIYNLLK;FIIPNVVK;GEMMDLQHGSLFLR;LVIITAGAR;SADTLWGIQK				85	494;860;993;2113;2725	True;True;True;True;True	519;898;1038;2192;2832	742;1255;1433;3185;4124	974;1648;1880;4150;5340	974;1648;1880;4150;5340			-1;-1;-1;-1;-1
P05091;P05091-2	P05091;P05091-2	11;10	11;10	11;10	Aldehyde dehydrogenase, mitochondrial	ALDH2	sp|P05091|ALDH2_HUMAN Aldehyde dehydrogenase, mitochondrial OS=Homo sapiens OX=9606 GN=ALDH2 PE=1 SV=2;sp|P05091-2|ALDH2_HUMAN Isoform 2 of Aldehyde dehydrogenase, mitochondrial OS=Homo sapiens OX=9606 GN=ALDH2	2	11	11	11	11	11	11	29.6	29.6	29.6	56.381	517	517;470	0	88.353	29.6	589700000	589700000	23	22231000	22231000	14	AAFQLGSPWR;ANNSTYGLAAAVFTK;EAGFPPGVVNIVPGFGPTAGAAIASHEDVDK;EEIFGPVMQILK;GYFIQPTVFGDVQDGMTIAK;ILGYINTGK;TEQGPQVDETQFK;TEQGPQVDETQFKK;TFVQEDIYDEFVER;VAEQTPLTALYVANLIK;VAFTGSTEIGR				145	9;229;570;596;1194;1447;2978;2979;2990;3183;3186	True;True;True;True;True;True;True;True;True;True;True	9;242;597;625;1242;1499;3094;3095;3106;3305;3308	12;343;855;891;1729;2110;4460;4461;4480;4481;4786;4789	20;459;1141;1142;1190;1191;2267;2768;5749;5750;5781;5782;6196;6199	20;459;1142;1191;2267;2768;5749;5750;5781;6196;6199			-1;-1
P30044-2;P30044-3;P30044;P30044-4	P30044-2;P30044-3;P30044;P30044-4	4;4;4;2	4;4;4;2	4;4;4;2	Peroxiredoxin-5, mitochondrial	PRDX5	sp|P30044-2|PRDX5_HUMAN Isoform Cytoplasmic+peroxisomal of Peroxiredoxin-5, mitochondrial OS=Homo sapiens OX=9606 GN=PRDX5;sp|P30044-3|PRDX5_HUMAN Isoform 3 of Peroxiredoxin-5, mitochondrial OS=Homo sapiens OX=9606 GN=PRDX5;sp|P30044|PRDX5_HUMAN Peroxiredo	4	4	4	4	4	4	4	34.6	34.6	34.6	17.031	162	162;170;214;125	0	30.73	34.6	205670000	205670000	9	22223000	22223000	5	ETDLLLDDSLVSIFGNRR;RFSMVVQDGIVK;VGDAIPAVEVFEGEPGNK;VNLAELFK				322	751;2619;3290;3412	True;True;True;True	788;2725;3415;3541	1113;1114;3931;4947;5140	1476;1477;5074;6398;6632	1476;5074;6398;6632			-1;-1;-1;-1
P01834;P0DOX7	P01834;P0DOX7	4;3	4;3	4;3	Ig kappa chain C region	IGKC	sp|P01834|IGKC_HUMAN Immunoglobulin kappa constant OS=Homo sapiens OX=9606 GN=IGKC PE=1 SV=2;sp|P0DOX7|IGK_HUMAN Immunoglobulin kappa light chain OS=Homo sapiens OX=9606 PE=1 SV=1	2	4	4	4	4	4	4	66.4	66.4	66.4	11.765	107	107;214	0	62.172	66.4	217400000	217400000	5	21521000	21521000	7	SGTASVVCLLNNFYPR;TVAAPSVFIFPPSDEQLK;VDNALQSGNSQESVTEQDSK;VYACEVTHQGLSSPVTK				101	2787;3136;3239;3575	True;True;True;True	2898;3255;3364;3706	4208;4708;4881;4882;5393	5455;6093;6094;6095;6312;6313;6952	5455;6094;6313;6952			-1;-1
P0DP25;P0DP24;P0DP23	P0DP25;P0DP24;P0DP23	2;2;2	2;2;2	2;2;2			sp|P0DP25|CALM3_HUMAN Calmodulin-3 OS=Homo sapiens OX=9606 GN=CALM3 PE=1 SV=1;sp|P0DP24|CALM2_HUMAN Calmodulin-2 OS=Homo sapiens OX=9606 GN=CALM2 PE=1 SV=1;sp|P0DP23|CALM1_HUMAN Calmodulin-1 OS=Homo sapiens OX=9606 GN=CALM1 PE=1 SV=1	3	2	2	2	2	2	2	10.1	10.1	10.1	16.837	149	149;149;149	0	12.826	10.1	233550000	233550000	9	21364000	21364000	2	DTDSEEEIREAFR;MKDTDSEEEIREAFR				200	519;2216	True;True	544;2305	773;3354;3355	1015;4370;4371	1015;4370			-1;-1;-1
O43674;O43674-2	O43674;O43674-2	3;2	3;2	3;2	NADH dehydrogenase [ubiquinone] 1 beta subcomplex subunit 5, mitochondrial	NDUFB5	sp|O43674|NDUB5_HUMAN NADH dehydrogenase [ubiquinone] 1 beta subcomplex subunit 5, mitochondrial OS=Homo sapiens OX=9606 GN=NDUFB5 PE=1 SV=1;sp|O43674-2|NDUB5_HUMAN Isoform 2 of NADH dehydrogenase [ubiquinone] 1 beta subcomplex subunit 5, mitochondrial OS=	2	3	3	3	3	3	3	16.9	16.9	16.9	21.75	189	189;137	0	16.286	16.9	170020000	170020000	8	21253000	21253000	3	GDGPWYYYETIDK;LFVIRPSR;TMAVLQIEAEK				31	979;1806;3065	True;True;True	1021;1877;3182	1408;2723;4587	1847;3560;5914	1847;3560;5914			-1;-1
Q02218-2;Q02218;Q02218-3;Q9ULD0;Q9ULD0-3;Q9ULD0-2	Q02218-2;Q02218	16;16;7;5;4;4	16;16;7;5;4;4	16;16;7;5;4;4	2-oxoglutarate dehydrogenase, mitochondrial	OGDH	sp|Q02218-2|ODO1_HUMAN Isoform 2 of 2-oxoglutarate dehydrogenase, mitochondrial OS=Homo sapiens OX=9606 GN=OGDH;sp|Q02218|ODO1_HUMAN 2-oxoglutarate dehydrogenase, mitochondrial OS=Homo sapiens OX=9606 GN=OGDH PE=1 SV=3	6	16	16	16	16	16	16	23.6	23.6	23.6	115.51	1019	1019;1023;427;1010;801;953	0	120.14	23.6	1.7131e+09	1.7131e+09	44	21213000	21213000	20	GSLAAVAHAQSLVEAQPNVDK;HWLDSPWPGFFTLDGQPR;KPLIIFTPK;LLDTAFDLDVFK;LNVLANVIR;LVEDHLAVQSLIR;NITLSLVANPSHLEAADPVVMGK;NTNAGAPPGTAYQSPLPLSR;PLIIFTPK;QILLPFR;QNGIVLLLPHGMEGMGPEHSSARPER;SSFDEMLPGTHFQR;SWDIFFR;VFHLPTTTFIGGQESALPLR;VIPEDGPAAQNPENVK;YAELLVSQGVVNQPEYEEEISKYDK				469	1151;1295;1686;1886;1967;2106;2330;2397;2456;2531;2558;2893;2937;3276;3333;3635	True;True;True;True;True;True;True;True;True;True;True;True;True;True;True;True	1199;1345;1750;1959;2040;2185;2428;2498;2558;2636;2663;3006;3050;3401;3460;3767	1642;1887;1888;2534;2535;2827;2946;3164;3527;3634;3635;3707;3805;3835;4351;4402;4929;5009;5462	2133;2480;2481;3301;3302;3691;3856;4122;4123;4585;4719;4720;4721;4809;4926;4960;5623;5680;6374;6375;6477;7030	2133;2481;3301;3691;3856;4123;4585;4720;4809;4926;4960;5623;5680;6375;6477;7030			-1;-1;-1;-1;-1;-1
P13804-2;P13804	P13804-2;P13804	4;4	4;4	4;4	Electron transfer flavoprotein subunit alpha, mitochondrial	ETFA	sp|P13804-2|ETFA_HUMAN Isoform 2 of Electron transfer flavoprotein subunit alpha, mitochondrial OS=Homo sapiens OX=9606 GN=ETFA;sp|P13804|ETFA_HUMAN Electron transfer flavoprotein subunit alpha, mitochondrial OS=Homo sapiens OX=9606 GN=ETFA PE=1 SV=1	2	4	4	4	4	4	4	20.8	20.8	20.8	30.025	284	284;333	0	28.121	20.8	569320000	569320000	18	20880000	20880000	6	AAVDAGFVPNDMQVGQTGK;LEVAPISDIIAIK;LLYDLADQLHAAVGASR;VVPEMTEILK				240	39;1786;1944;3565	True;True;True;True	39;1857;2017;3696	46;2697;2911;2912;5377	62;3523;3818;3819;3820;6933	62;3523;3820;6933			-1;-1
Q9Y277;Q9Y277-2	Q9Y277;Q9Y277-2	1;1	1;1	1;1	Voltage-dependent anion-selective channel protein 3	VDAC3	sp|Q9Y277|VDAC3_HUMAN Voltage-dependent anion-selective channel protein 3 OS=Homo sapiens OX=9606 GN=VDAC3 PE=1 SV=1;sp|Q9Y277-2|VDAC3_HUMAN Isoform 2 of Voltage-dependent anion-selective channel protein 3 OS=Homo sapiens OX=9606 GN=VDAC3	2	1	1	1	1	1	1	7.1	7.1	7.1	30.658	283	283;284	0.0020202	7.3453	7.1	283790000	283790000	14	20270000	20270000	1	VNNASLIGLGYTQTLRPGVK				663	3417	True	3546	5145	6637	6637			-1;-1
Q96PZ0;Q96PZ0-2	Q96PZ0;Q96PZ0-2	1;1	1;1	1;1	Pseudouridylate synthase 7 homolog	PUS7	sp|Q96PZ0|PUS7_HUMAN Pseudouridylate synthase 7 homolog OS=Homo sapiens OX=9606 GN=PUS7 PE=1 SV=2;sp|Q96PZ0-2|PUS7_HUMAN Isoform 2 of Pseudouridylate synthase 7 homolog OS=Homo sapiens OX=9606 GN=PUS7	2	1	1	1	1	1	1	2.4	2.4	2.4	75.035	661	661;667	1	-2	2.4	729160000	729160000	37	19707000	19707000	0	MDFSLPPSTYATMAIR	+			592	2178	True	2259	3278	4263	4263	153;154	625;637	-1;-1
Q9NX63	Q9NX63	2	2	2	MICOS complex subunit MIC19	CHCHD3	sp|Q9NX63|MIC19_HUMAN MICOS complex subunit MIC19 OS=Homo sapiens OX=9606 GN=CHCHD3 PE=1 SV=1	1	2	2	2	2	2	2	5.3	5.3	5.3	26.152	227	227	0	12.954	5.3	316740000	316740000	13	19620000	19620000	3	VAEELALEQAK;VAEELALEQAKK				634	3175;3176	True;True	3296;3297	4769;4770;4771	6176;6177;6178	6176;6177			-1
P12110;P12110-3;P12110-2	P12110;P12110-3;P12110-2	6;5;5	6;5;5	6;5;5	Collagen alpha-2(VI) chain	COL6A2	sp|P12110|CO6A2_HUMAN Collagen alpha-2(VI) chain OS=Homo sapiens OX=9606 GN=COL6A2 PE=1 SV=4;sp|P12110-3|CO6A2_HUMAN Isoform 2C2A of Collagen alpha-2(VI) chain OS=Homo sapiens OX=9606 GN=COL6A2;sp|P12110-2|CO6A2_HUMAN Isoform 2C2A of Collagen alpha-2(VI)	3	6	6	6	6	6	6	8.9	8.9	8.9	108.58	1019	1019;828;918	0	47.482	8.9	1.0518e+09	1.0518e+09	48	19604000	19604000	6	DIASTPHELYR;DYDSLAQPGFFDR;HESENLYSIACDKPQQVR;LFAVAPNQNLK;NFVINVVNR;VGVVQYSHEGTFEAIQLDDERIDSLSSFK				222	430;543;1217;1788;2318;3312	True;True;True;True;True;True	449;569;1265;1859;2416;3437	616;617;812;1765;2699;3511;4973	802;803;1074;2322;3525;4565;6433	802;1074;2322;3525;4565;6433			-1;-1;-1
P61604	P61604	1	1	1	10 kDa heat shock protein, mitochondrial	HSPE1	sp|P61604|CH10_HUMAN 10 kDa heat shock protein, mitochondrial OS=Homo sapiens OX=9606 GN=HSPE1 PE=1 SV=2	1	1	1	1	1	1	1	6.9	6.9	6.9	10.932	102	102	0.0077399	5.6412	6.9	155070000	155070000	8	19383000	19383000	1	FLPLFDR				421	878	True	916	1284	1693	1693			-1
O76041;O76041-2	O76041	18;2	18;2	18;2	Nebulette	NEBL	sp|O76041|NEBL_HUMAN Nebulette OS=Homo sapiens OX=9606 GN=NEBL PE=1 SV=1	2	18	18	18	18	18	18	21.3	21.3	21.3	116.45	1014	1014;270	0	118.92	21.3	1.868e+09	1.868e+09	67	19337000	19337000	18	ATTLSVTPEMER;EPAVIGRPDFEHAVEASK;GFTPVVDDPVTER;GMYHFDADAVEHLHHK;GRPSLILDTPAMR;GTAISDPPELK;GVHPHIVEMDR;GVHPHIVEMDRRPGIIVDLK;HATAISDPPELK;HHYNPLESASFR;MLSNYSTIADTPEIQR;NIGAFISEAK;PSLILDTPAMR;QNQLAATLASNVK;RMPATIDSVFAGEVTQLQSEVAYK;RPGIIVDLK;TDPGSIFDLDPLEDNIQSR;YITNLLR				65	317;706;1016;1104;1141;1161;1175;1176;1209;1234;2228;2324;2471;2560;2661;2671;2967;3689	True;True;True;True;True;True;True;True;True;True;True;True;True;True;True;True;True;True	331;741;1063;1152;1189;1209;1223;1224;1257;1282;2319;2422;2573;2665;2767;2778;3083;3822	460;1044;1462;1583;1628;1685;1704;1705;1754;1788;1789;3374;3517;3723;3837;3996;4014;4447;5528	595;1391;1916;2066;2116;2214;2240;2241;2310;2355;2356;4394;4571;4827;4962;5162;5187;5736;7102	595;1391;1916;2066;2116;2214;2240;2241;2310;2355;4394;4571;4827;4962;5162;5187;5736;7102			-1;-1
P52179-2;P52179	P52179-2;P52179	29;29	29;29	29;29	Myomesin-1	MYOM1	sp|P52179-2|MYOM1_HUMAN Isoform 2 of Myomesin-1 OS=Homo sapiens OX=9606 GN=MYOM1;sp|P52179|MYOM1_HUMAN Myomesin-1 OS=Homo sapiens OX=9606 GN=MYOM1 PE=1 SV=2	2	29	29	29	29	29	29	24.7	24.7	24.7	177.7	1589	1589;1685	0	279.4	24.7	3.8282e+09	3.8282e+09	96	19333000	19333000	33	AASAYDYGSSHGLTDSSLLLDDYSSK;AINQAGVGKPSDLAGPVVAETRPGTK;ASASSSQQQASQHALSSEVSR;ASASSSQQQASQHALSSEVSRK;ATLTFSHLNK;DADAEIEGAPAAPLDVK;DSLVLQWKPPVHSGR;DYVSTEDSPRLEVESK;ENLPSDYMVPIFSGR;FDVSFGR;FEIHFDDK;FHAGASTMPLSFGVTPYGYASR;FPVTGLIEGR;FTCHGLVTGQSYIFR;HFQPEIQWYR;HVSGITDTEEERIK;IGGAEITGYYVNYR;LNEDHLLHAPEFIIK;LNEDHLLHAPEFIIKPR;MGIGFPSR;NQVPINVHANPGK;NTGIIEMFMEK;RASASSSQQQASQHALSSEVSRK;SLPFYQR;SRPSAPWTGQIIV…				397	31;159;283;284;311;378;510;551;701;808;815;852;909;933;1221;1293;1387;1955;1956;2202;2378;2395;2602;2830;2889;2950;3364;3488;3630	True;True;True;True;True;True;True;True;True;True;True;True;True;True;True;True;True;True;True;True;True;True;True;True;True;True;True;True;True	31;165;297;298;325;395;535;577;736;845;852;890;950;975;1269;1343;1438;2028;2029;2290;2479;2496;2708;2942;3002;3066;3491;3618;3762	37;215;216;412;413;414;415;453;454;545;764;825;1039;1190;1199;1245;1321;1354;1769;1885;2026;2924;2925;2926;2927;3337;3611;3632;3893;4269;4347;4428;5081;5261;5454	53;269;270;538;539;540;541;542;588;589;714;1004;1095;1385;1574;1585;1638;1741;1779;2326;2478;2663;3832;3833;3834;3835;4350;4693;4717;5026;5521;5619;5716;6563;6786;7020	53;270;540;541;588;714;1004;1095;1385;1574;1585;1638;1741;1779;2326;2478;2663;3832;3834;4350;4693;4717;5026;5521;5619;5716;6563;6786;7020			-1;-1
Q9UI09;Q9UI09-2	Q9UI09;Q9UI09-2	7;4	7;4	7;4	NADH dehydrogenase [ubiquinone] 1 alpha subcomplex subunit 12	NDUFA12	sp|Q9UI09|NDUAC_HUMAN NADH dehydrogenase [ubiquinone] 1 alpha subcomplex subunit 12 OS=Homo sapiens OX=9606 GN=NDUFA12 PE=1 SV=1;sp|Q9UI09-2|NDUAC_HUMAN Isoform 2 of NADH dehydrogenase [ubiquinone] 1 alpha subcomplex subunit 12 OS=Homo sapiens OX=9606 GN=N	2	7	7	7	7	7	7	46.2	46.2	46.2	17.114	145	145;63	0	52.978	46.2	434810000	434810000	9	19316000	19316000	8	FNVTGTPEQYVPYSTTR;GLQQITGHGGLR;IQEWIPPSTPYK;MELVQVLK;MELVQVLKR;NTFWDVDGSMVPPEWHR;RGLQQITGHGGLR				649	902;1093;1526;2191;2192;2393;2625	True;True;True;True;True;True;True	943;1140;1585;2276;2277;2494;2731	1314;1568;2250;3312;3313;3630;3938	1732;2043;2953;2954;4311;4312;4715;5082	1732;2043;2954;4311;4312;4715;5082			-1;-1
P19367-4;P19367-2;P19367;P19367-3;Q2TB90;P52789;P52790	P19367-4;P19367-2;P19367;P19367-3	9;9;9;9;1;1;1	9;9;9;9;1;1;1	9;9;9;9;1;1;1	Hexokinase-1	HK1	sp|P19367-4|HXK1_HUMAN Isoform 4 of Hexokinase-1 OS=Homo sapiens OX=9606 GN=HK1;sp|P19367-2|HXK1_HUMAN Isoform 2 of Hexokinase-1 OS=Homo sapiens OX=9606 GN=HK1;sp|P19367|HXK1_HUMAN Hexokinase-1 OS=Homo sapiens OX=9606 GN=HK1 PE=1 SV=3;sp|P19367-3|HXK1_HUMA	7	9	9	9	9	9	9	11.6	11.6	11.6	101.08	905	905;916;917;921;917;917;923	0	62.238	11.6	1.0102e+09	1.0102e+09	48	19279000	19279000	10	FLSQIESDRLALLQVR;FNTSDVSAIEK;GDFIALDLGGSSFR;ITPELLTR;LSDETLIDIMTR;MISGMYLGEIVR;MLPSFVR;MVSGMYLGELVR;QIEETLAHFHLTK				271	883;900;977;1579;2033;2215;2225;2262;2529	True;True;True;True;True;True;True;True;True	921;941;1019;1641;2108;2304;2316;2359;2634	1290;1312;1406;2345;3060;3353;3371;3426;3802	1701;1729;1845;3071;3994;3995;4369;4391;4457;4923	1701;1729;1845;3071;3994;4369;4391;4457;4923			-1;-1;-1;-1;-1;-1;-1
P11216	P11216	18	18	14	Glycogen phosphorylase, brain form	PYGB	sp|P11216|PYGB_HUMAN Glycogen phosphorylase, brain form OS=Homo sapiens OX=9606 GN=PYGB PE=1 SV=5	1	18	18	14	18	18	14	27.4	27.4	22.7	96.695	843	843	0	162.2	27.4	2259200000	2259200000	49	19224000	19224000	24	ARPEYMLPVHFYGR;DFYELEPEK;DIVNMLMHHDR;DYFFALAHTVR;EIWGVEPSDLQIPPPNIPRD;EYYDHLPELK;GLAGLGDVAEVRK;HLDHVAALFPGDVDR;HLEIIYAINQR;IGEEFLTDLSQLK;LLPLVSDEVFIRDVAK;LVTSIGDVVNHDPVVGDR;QAVDQISSGFFSPK;VAIQLNDTHPALSIPELMR;VIFLENYR;VLYPNDNFFEGK;WPVSMFEK;YEFGIFNQK				215	275;418;443;546;654;784;1066;1241;1242;1383;1926;2133;2496;3195;3325;3400;3620;3650	True;True;True;True;True;True;True;True;True;True;True;True;True;True;True;True;True;True	289;437;463;572;686;821;1113;1289;1290;1434;1999;2212;2599;3317;3450;3529;3752;3782	400;401;596;633;634;635;815;968;1159;1535;1800;1801;1802;1803;2021;2873;3220;3758;4801;4994;5127;5444;5481	525;526;527;775;827;828;829;830;1077;1291;1292;1532;2002;2368;2369;2370;2371;2657;3750;4197;4864;6212;6457;6619;7010;7052	527;775;830;1077;1292;1532;2002;2369;2371;2657;3750;4197;4864;6212;6457;6619;7010;7052			-1
O75746;O75746-2	O75746;O75746-2	13;10	13;10	11;8	Calcium-binding mitochondrial carrier protein Aralar1	SLC25A12	sp|O75746|CMC1_HUMAN Calcium-binding mitochondrial carrier protein Aralar1 OS=Homo sapiens OX=9606 GN=SLC25A12 PE=1 SV=2;sp|O75746-2|CMC1_HUMAN Isoform 2 of Calcium-binding mitochondrial carrier protein Aralar1 OS=Homo sapiens OX=9606 GN=SLC25A12	2	13	13	11	13	13	11	25.2	25.2	22.3	74.761	678	678;571	0	93.069	25.2	916290000	916290000	37	18882000	18882000	12	FGLYLPK;HLNYTEFTQFLQELQLEHAR;IADLPPANPDHIGGYR;IAPLAEGALPYNLAELQR;ILREEGPSAFWK;IVQLLAGVADQTK;LATATFAGIENK;LQVAGEITTGPR;LTLADIER;LTVNDFVR;NIFLQYASTEVDGER;QQSPGLGRPIWLQIAESAYR;YMTPEDFVQR				58	842;1245;1305;1316;1467;1600;1726;2015;2079;2098;2323;2566;3704	True;True;True;True;True;True;True;True;True;True;True;True;True	880;1293;1355;1366;1521;1662;1790;2090;2157;2177;2421;2671;3837	1234;1806;1901;1902;1915;1916;2152;2376;2603;3035;3122;3153;3516;3844;5544	1626;2374;2497;2498;2517;2518;2826;3115;3395;3962;4073;4108;4570;4969;7118	1626;2374;2497;2517;2826;3115;3395;3962;4073;4108;4570;4969;7118			-1;-1
P55809;P55809-2;Q9BYC2	P55809	6;2;1	6;2;1	6;2;1	Succinyl-CoA:3-ketoacid coenzyme A transferase 1, mitochondrial	OXCT1	sp|P55809|SCOT1_HUMAN Succinyl-CoA:3-ketoacid coenzyme A transferase 1, mitochondrial OS=Homo sapiens OX=9606 GN=OXCT1 PE=1 SV=1	3	6	6	6	6	6	6	17.7	17.7	17.7	56.157	520	520;123;517	0	48.252	17.7	498060000	498060000	25	18760000	18760000	6	AGGAGVPAFYTPTGYGTLVQEGGSPIK;FYTDPVEAVK;GGHVDLTMLGAMQVSK;GMGGAMDLVSSAK;MVSSYVGENAEFER;YGDLANWMIPGK				408	111;960;1023;1101;2264;3664	True;True;True;True;True;True	113;1002;1070;1148;2361;3796	137;1386;1469;1579;3429;5500	168;1821;1924;2060;4461;7072;7073	168;1821;1924;2060;4461;7073			-1;-1;-1
Q96M83-4;Q96M83-3;Q96M83-5;Q96M83	Q96M83-4;Q96M83-3;Q96M83-5;Q96M83	1;1;1;1	1;1;1;1	1;1;1;1	Coiled-coil domain-containing protein 7	CCDC7	sp|Q96M83-4|CCDC7_HUMAN Isoform 4 of Coiled-coil domain-containing protein 7 OS=Homo sapiens OX=9606 GN=CCDC7;sp|Q96M83-3|CCDC7_HUMAN Isoform 3 of Coiled-coil domain-containing protein 7 OS=Homo sapiens OX=9606 GN=CCDC7;sp|Q96M83-5|CCDC7_HUMAN Isoform 5 of	4	1	1	1	1	1	1	2.3	2.3	2.3	55.064	479	479;486;516;1385	0.0091185	5.6133	2.3	485280000	485280000	26	18665000	18665000	1	LVLENELQKLK				590	2117	True	2196	3191	4159	4159			-1;-1;-1;-1
O95831-3;O95831;O95831-4;O95831-2;O95831-5	O95831-3;O95831;O95831-4	7;7;4;3;2	7;7;4;3;2	7;7;4;3;2	Apoptosis-inducing factor 1, mitochondrial	AIFM1	sp|O95831-3|AIFM1_HUMAN Isoform 3 of Apoptosis-inducing factor 1, mitochondrial OS=Homo sapiens OX=9606 GN=AIFM1;sp|O95831|AIFM1_HUMAN Apoptosis-inducing factor 1, mitochondrial OS=Homo sapiens OX=9606 GN=AIFM1 PE=1 SV=1;sp|O95831-4|AIFM1_HUMAN Isoform 4 o	5	7	7	7	7	7	7	18.6	18.6	18.6	66.294	609	609;613;324;326;261	0	49.948	18.6	1.012e+09	1.012e+09	30	18409000	18409000	8	AALSASEGEEVPQDK;ALGTEVIQLFPEK;APSHVPFLLIGGGTAAFAAAR;ISGLGLTPEQK;TGGLEIDSDFGGFR;VETDHIVAAVGLEPNVELAK;VLIVSEDPELPYMRPPLSK				80	17;192;244;1547;2995;3261;3373	True;True;True;True;True;True;True	17;201;257;1608;3111;3386;3501;3502	21;282;363;2302;4487;4910;5095;5096	29;384;480;3022;5790;6352;6579;6580	29;384;480;3022;5790;6352;6579	22	167	-1;-1;-1;-1;-1
P78539-3;P78539-5;P78539-2;P78539;P78539-4	P78539-3;P78539-5;P78539-2;P78539;P78539-4	5;5;5;5;3	5;5;5;5;3	5;5;5;5;3	Sushi repeat-containing protein SRPX	SRPX	sp|P78539-3|SRPX_HUMAN Isoform 3 of Sushi repeat-containing protein SRPX OS=Homo sapiens OX=9606 GN=SRPX;sp|P78539-5|SRPX_HUMAN Isoform 5 of Sushi repeat-containing protein SRPX OS=Homo sapiens OX=9606 GN=SRPX;sp|P78539-2|SRPX_HUMAN Isoform 2 of Sushi repe	5	5	5	5	5	5	5	14.6	14.6	14.6	45.12	405	405;444;451;464;379	0	29.031	14.6	404450000	404450000	22	18384000	18384000	5	DTADGILTDVILK;IMPPALALQLR;IPLYSFSMVLVDK;LLIVSTPTAR;TAAALLDQFYEK				452	518;1490;1515;1913;2952	True;True;True;True;True	543;1548;1573;1986;3068	772;2194;2232;2860;4430	1014;2881;2928;3733;5718	1014;2881;2928;3733;5718			-1;-1;-1;-1;-1
P08574	P08574	6	6	6	Cytochrome c1, heme protein, mitochondrial	CYC1	sp|P08574|CY1_HUMAN Cytochrome c1, heme protein, mitochondrial OS=Homo sapiens OX=9606 GN=CYC1 PE=1 SV=3	1	6	6	6	6	6	6	27.7	27.7	27.7	35.422	325	325	0	52.696	27.7	1294900000	1294900000	17	17694000	17694000	13	ELAAEVEVQDGPNEDGEMFMRPGK;GLLSSLDHTSIR;GLLSSLDHTSIRR;HGGEDYVFSLLTGYCEPPTGVSLR;HLVGVCYTEDEAK;LFDYFPKPYPNSEAAR				183	659;1087;1088;1225;1253;1793	True;True;True;True;True;True	691;1134;1135;1273;1301;1864	973;1558;1559;1560;1561;1562;1563;1774;1815;2707	1298;2029;2030;2031;2032;2033;2034;2035;2036;2037;2340;2383;3535	1298;2033;2037;2340;2383;3535			-1
P11021	P11021	8	7	7	78 kDa glucose-regulated protein	HSPA5	sp|P11021|BIP_HUMAN Endoplasmic reticulum chaperone BiP OS=Homo sapiens OX=9606 GN=HSPA5 PE=1 SV=2	1	8	7	7	8	7	7	17.1	14.7	14.7	72.332	654	654	0	47.553	17.1	598410000	598410000	30	17581000	17581000	8	DAGTIAGLNVMR;FEELNMDLFR;IINEPTAAAIAYGLDK;ITPSYVAFTPEGER;NELESYAYSLK;NQLTSNPENTVFDAK;SQIFSTASDNQPTVTIK;VTHAVVTVPAYFNDAQR				210	385;814;1421;1580;2309;2375;2879;3524	True;True;False;True;True;True;True;True	402;851;1472;1642;2407;2475;2992;3654	552;1198;2065;2346;2347;3501;3607;4331;5310	721;1584;2706;3072;3073;4553;4689;5602;6837	721;1584;2706;3073;4553;4689;5602;6837			-1
Q8N0U7-2;Q8N0U7	Q8N0U7-2;Q8N0U7	1;1	1;1	1;1	Uncharacterized protein C1orf87	C1orf87	sp|Q8N0U7-2|CA087_HUMAN Isoform 2 of Uncharacterized protein C1orf87 OS=Homo sapiens OX=9606 GN=C1orf87;sp|Q8N0U7|CA087_HUMAN Uncharacterized protein C1orf87 OS=Homo sapiens OX=9606 GN=C1orf87 PE=2 SV=1	2	1	1	1	1	1	1	9.4	9.4	9.4	20.687	180	180;546	1	-2	9.4	174430000	174430000	10	17443000	17443000	1	APAPPMEPEVPEMSQSK	+			568	234	True	247	348	464	464	146;147	43;50	-1;-1
P12109	P12109	12	12	12	Collagen alpha-1(VI) chain	COL6A1	sp|P12109|CO6A1_HUMAN Collagen alpha-1(VI) chain OS=Homo sapiens OX=9606 GN=COL6A1 PE=1 SV=3	1	12	12	12	12	12	12	14.7	14.7	14.7	108.53	1028	1028	0	101.57	14.7	2.9773e+09	2.9773e+09	54	17345000	17345000	22	DQLLPPSPNNR;GLEQLLVGGSHLK;IALVITDGR;LKPYGALVDK;LLLFSDGNSQGATPAAIEK;LSIIATDHTYR;LSIIATDHTYRR;NLVWNAGALHYSDEVEIIQGLTR;TAEYDVAYGESHLFR;VAVVQYSGTGQQRPER;VFSVAITPDHLEPR;VPSYQALLR				221	495;1073;1313;1877;1915;2045;2046;2353;2954;3218;3284;3455	True;True;True;True;True;True;True;True;True;True;True;True	520;1120;1363;1950;1988;2120;2121;2452;3070;3343;3409;3585	743;1542;1543;1912;2818;2862;3072;3073;3074;3075;3572;4432;4852;4853;4854;4937;5196	975;976;977;2010;2011;2512;2513;2514;3682;3735;4007;4008;4009;4010;4643;4644;5720;6279;6280;6281;6282;6386;6704;6705	976;2011;2513;3682;3735;4008;4010;4643;5720;6280;6386;6704			-1
Q96A26	Q96A26	1	1	1	Protein FAM162A	FAM162A	sp|Q96A26|F162A_HUMAN Protein FAM162A OS=Homo sapiens OX=9606 GN=FAM162A PE=1 SV=2	1	1	1	1	1	1	1	7.1	7.1	7.1	17.342	154	154	0	13.986	7.1	154770000	154770000	9	17197000	17197000	1	HETLTSLNLEK				581	1218	True	1266	1766	2323	2323			-1
O14561	O14561	3	3	3	Acyl carrier protein, mitochondrial	NDUFAB1	sp|O14561|ACPM_HUMAN Acyl carrier protein, mitochondrial OS=Homo sapiens OX=9606 GN=NDUFAB1 PE=1 SV=3	1	3	3	3	3	3	3	15.4	15.4	15.4	17.417	156	156	0	18.909	15.4	276100000	276100000	7	16914000	16914000	5	LMCPQEIVDYIADK;LMCPQEIVDYIADKK;LSVNSHFMK				14	1946;1947;2065	True;True;True	2019;2020;2141	2914;2915;3100;3101	3822;3823;4045;4046;4047	3822;3823;4045			-1
P07437;Q9BVA1;Q13885	P07437;Q9BVA1;Q13885	15;11;11	3;1;1	2;0;0	Tubulin beta chain;Tubulin beta-2B chain;Tubulin beta-2A chain	TUBB;TUBB2B;TUBB2A	sp|P07437|TBB5_HUMAN Tubulin beta chain OS=Homo sapiens OX=9606 GN=TUBB PE=1 SV=2;sp|Q9BVA1|TBB2B_HUMAN Tubulin beta-2B chain OS=Homo sapiens OX=9606 GN=TUBB2B PE=1 SV=1;sp|Q13885|TBB2A_HUMAN Tubulin beta-2A chain OS=Homo sapiens OX=9606 GN=TUBB2A PE=1 SV=	3	15	3	2	15	3	2	43.9	12.8	9.5	49.67	444	444;445;445	0	24.041	43.9	378160000	378160000	20	16830000	16830000	5	AILVDLEPGTMDSVR;ALTVPELTQQVFDAK;EVDEQMLNVQNK;FPGQLNADLR;FPGQLNADLRK;FWEVISDEHGIDPTGTYHGDSDLQLDR;GHYTEGAELVDSVLDVVR;GHYTEGAELVDSVLDVVRK;IMNTFSVVPSPK;LAVNMVPFPR;LHFFMPGFAPLTSR;NSSYFVEWIPNNVK;RISEQFTAMFR;SGPFGQIFRPDNFVFGQSGAGNNWAK;YLTVAAVFR				164	155;214;762;905;906;954;1036;1037;1486;1730;1840;2388;2643;2783;3699	True;True;False;False;False;True;False;False;False;False;False;False;False;False;False	160;161;226;799;946;947;996;1083;1084;1543;1794;1795;1911;1912;2489;2749;2894;3832	210;211;326;1131;1317;1318;1380;1486;1487;1488;2183;2609;2610;2769;2770;3625;3974;4204;5539	263;264;265;441;1498;1735;1736;1737;1738;1814;1946;1947;1948;2867;2868;3402;3403;3621;3622;4709;4710;5137;5448;5449;5450;7113	263;441;1498;1735;1738;1814;1946;1947;2867;3402;3622;4709;5137;5449;7113	51;52;53	73;257;267	-1;-1;-1
P37802-2;P37802;Q9UI15	P37802-2;P37802	3;3;1	3;3;1	3;3;1	Transgelin-2	TAGLN2	sp|P37802-2|TAGL2_HUMAN Isoform 2 of Transgelin-2 OS=Homo sapiens OX=9606 GN=TAGLN2;sp|P37802|TAGL2_HUMAN Transgelin-2 OS=Homo sapiens OX=9606 GN=TAGLN2 PE=1 SV=3	3	3	3	3	3	3	3	16.8	16.8	16.8	24.454	220	220;199;199	0	18.288	16.8	229780000	229780000	14	16413000	16413000	3	GASQAGMTGYGMPR;NVIGLQMGTNR;TLMNLGGLAVAR				350	973;2405;3052	True;True;True	1015;2507;3169	1402;3645;4573	1840;4733;5899	1840;4733;5899			-1;-1;-1
O00217	O00217	2	2	2	NADH dehydrogenase [ubiquinone] iron-sulfur protein 8, mitochondrial	NDUFS8	sp|O00217|NDUS8_HUMAN NADH dehydrogenase [ubiquinone] iron-sulfur protein 8, mitochondrial OS=Homo sapiens OX=9606 GN=NDUFS8 PE=1 SV=1	1	2	2	2	2	2	2	10.5	10.5	10.5	23.705	210	210	0	15.657	10.5	212240000	212240000	13	16326000	16326000	2	EPATINYPFEK;GLGMTLSYLFR				9	705;1078	True;True	740;1125	1043;1548	1390;2016	1390;2016			-1
Q99755-2;Q99755-4;Q99755-3	Q99755-2;Q99755-4;Q99755-3	1;1;1	1;1;1	1;1;1			sp|Q99755-2|PI51A_HUMAN Isoform 2 of Phosphatidylinositol 4-phosphate 5-kinase type-1 alpha OS=Homo sapiens OX=9606 GN=PIP5K1A;sp|Q99755-4|PI51A_HUMAN Isoform 4 of Phosphatidylinositol 4-phosphate 5-kinase type-1 alpha OS=Homo sapiens OX=9606 GN=PIP5K1A;sp	3	1	1	1	1	1	1	3	3	3	56.052	500	500;522;549	1	-2	3	339760000	339760000	21	16179000	16179000	1	PMASEVPYASGMPIK	+			598	2460	True	2562	3711	4813	4813	155;156	36;46	-1;-1;-1
O43707;O43707-2;O43707-3;Q9H254-2;Q9H254-4;Q9H254	O43707;O43707-2	12;9;1;1;1;1	3;2;0;1;1;1	3;2;0;1;1;1	Alpha-actinin-4	ACTN4	sp|O43707|ACTN4_HUMAN Alpha-actinin-4 OS=Homo sapiens OX=9606 GN=ACTN4 PE=1 SV=2;sp|O43707-2|ACTN4_HUMAN Isoform ACTN4ISO of Alpha-actinin-4 OS=Homo sapiens OX=9606 GN=ACTN4	6	12	3	3	12	3	3	13.2	2.9	2.9	104.85	911	911;692;521;1309;2154;2564	0	18.82	13.2	3.629e+09	3.629e+09	55	16168000	16168000	7	AIMTYVSSFYHAFSGAQK;CQLEINFNTLQTK;DGLAFNALIHR;FAIQDISVEETSAK;GYEEWLLNEIR;GYEEWLLNEIRR;HEAFESDLAAHQDR;KHEAFESDLAAHQDR;LASDLLEWIR;LRLSNRPAFMPSEGK;LSNRPAFMPSEGK;TINEVENQILTR				34	158;372;423;789;1192;1193;1214;1653;1723;2025;2050;3029	False;False;True;False;False;False;False;False;False;True;True;False	164;389;442;826;1240;1241;1262;1715;1787;2100;2125;3146	214;539;603;1164;1727;1728;1760;1761;2471;2472;2473;2599;3050;3079;3080;4541	268;708;786;1538;1539;1540;1541;2265;2266;2316;2317;3230;3231;3232;3387;3979;4015;4016;4017;4018;4019;5856	268;708;786;1538;2265;2266;2317;3232;3387;3979;4019;5856			-1;-1;-1;-1;-1;-1
P23142-4	P23142-4	7	7	3	Fibulin-1	FBLN1	sp|P23142-4|FBLN1_HUMAN Isoform C of Fibulin-1 OS=Homo sapiens OX=9606 GN=FBLN1	1	7	7	3	7	7	3	14.2	14.2	5.6	74.433	683	683	0	93.826	14.2	1413900000	1413900000	29	16092000	16092000	11	CVDVDECAPPAEPCGK;IIEVEEEQEDPYLNDR;ITYYHLSFPTNIQAPAVVFR;SQETGDLDVGGLQETDK;TGYYFDGISR;VSPHSGVVALTK;VSPHSGVVALTKPVPEPR				292	375;1412;1589;2876;3003;3498;3499	True;True;True;True;True;True;True	392;1463;1651;2989;3120;3628;3629	542;2054;2358;4327;4502;4503;5276;5277;5278;5279	711;2695;3088;3089;5596;5597;5808;5809;6802;6803;6804;6805	711;2695;3088;5596;5808;6802;6805			-1
P33121-2;P33121-3;P33121	P33121-2;P33121-3;P33121	7;7;7	7;7;7	7;7;7	Long-chain-fatty-acid--CoA ligase 1	ACSL1	sp|P33121-2|ACSL1_HUMAN Isoform 2 of Long-chain-fatty-acid--CoA ligase 1 OS=Homo sapiens OX=9606 GN=ACSL1;sp|P33121-3|ACSL1_HUMAN Isoform 3 of Long-chain-fatty-acid--CoA ligase 1 OS=Homo sapiens OX=9606 GN=ACSL1;sp|P33121|ACSL1_HUMAN Long-chain-fatty-acid-	3	7	7	7	7	7	7	10	10	10	76.87	688	688;698;698	0	39.273	10	639030000	639030000	37	16050000	16050000	6	AELSLVFVDKPEK;DSGLKPFEQVK;IGFFQGDIR;MPELVDFR;MQAHELFR;VLQPTVFPVVPR;WLLDFASK				334	68;505;1385;2239;2243;3384;3615	True;True;True;True;True;True;True	68;530;1436;2333;2337;2338;3513;3747	86;755;2024;3397;3401;3402;5107;5439	110;989;2661;4424;4428;4429;6591;7004	110;989;2661;4424;4428;6591;7004	105	1	-1;-1;-1
Q8WZ42;Q8WZ42-8;Q8WZ42-13;Q8WZ42-12;Q8WZ42-2;Q8WZ42-5;Q8WZ42-3;Q8WZ42-10;Q8WZ42-9;Q8WZ42-11;Q8WZ42-4;Q8WZ42-7;Q8WZ42-6	Q8WZ42;Q8WZ42-8;Q8WZ42-13;Q8WZ42-12;Q8WZ42-2;Q8WZ42-5;Q8WZ42-3;Q8WZ42-10;Q8WZ42-9;Q8WZ42-11;Q8WZ42-4;Q8WZ42-7	478;478;478;478;477;475;465;465;465;462;462;462;60	478;478;478;478;477;475;465;465;465;462;462;462;60	478;478;478;478;477;475;465;465;465;462;462;462;60	Titin	TTN	sp|Q8WZ42|TITIN_HUMAN Titin OS=Homo sapiens OX=9606 GN=TTN PE=1 SV=4;sp|Q8WZ42-8|TITIN_HUMAN Isoform 8 of Titin OS=Homo sapiens OX=9606 GN=TTN;sp|Q8WZ42-13|TITIN_HUMAN Isoform 13 of Titin OS=Homo sapiens OX=9606 GN=TTN;sp|Q8WZ42-12|TITIN_HUMAN Isoform 12 o	13	478	478	478	478	478	478	19.6	19.6	19.6	3816	34350	34350;34475;34484;35991;34258;32900;26926;27051;27118;33423;33445;33615;5604	0	323.31	19.6	56400000000	56400000000	1856	15834000	15834000	569	AAAHLTVIEK;AADPIDPPGPPAK;AALITEENQQLSYEHIAK;ACRPIKPPGPPINPK;ADEEEWQIVTPQTGLR;AEAVATVVAAVDQAR;AEDLSATVTDVVEGQEYSFR;AENEIGIGEPSLPSRPVVAK;AETAPPNFVQR;AEWEEVTNTAVEK;AFSTQMSINEGQR;AGASFTMTVPFR;AGEPVHIPADVTGLPMPK;AGESEPSEPSDPVLCR;AGIGPPSEASDSVLMK;AGSPFTIDVPISGRPAPK;AGSSPPSKPTEYVTAR;AGTTVRFPAIIR;AGVGEHADVPGPIIVEEK;AIVEGFQPISVVWLK;ALDPLHPPGPPK;ALVPGNIFK;AMLSWEPPLEDGGSEITNYIVDKR;AMNYDEEVDETR;AMNYDEEVDETRE…				576	1;6;14;47;49;60;61;70;78;82;94;101;105;106;114;126;127;133;134;167;177;216;225;227;228;237;239;268;285;286;298;305;306;307;313;315;316;328;329;334;336;337;340;376;377;386;394;395;396;398;399;422;434;440;448;468;483;484;486;487;500;509;511;513;514;515;522;527;530;553;563;585;595;605;610;615;633;646;647;650;651;679;691;707;711;712;714;732;739;742;744;754;755;756;759;775;783;820;838;839;841;845;846;…	True;True;True;True;True;True;True;True;True;True;True;True;True;True;True;True;True;True;True;True;True;True;True;True;True;True;True;True;True;True;True;True;True;True;True;True;True;True;True;True;True;True;True;True;True;True;True;True;True;True;True;True;True;True;True;True;True;True;True;True;True;True;True;True;True;True;True;True;True;True;True;True;True;True;True;True;True;True;True;True…	1;6;14;47;49;60;61;70;78;82;94;102;107;108;117;130;131;137;138;176;186;228;238;240;241;250;252;282;299;300;312;319;320;321;327;329;330;342;343;349;351;352;355;393;394;403;411;412;413;415;416;441;453;459;468;489;508;509;511;512;525;534;536;538;539;540;547;552;555;579;590;614;624;634;639;644;663;676;677;681;682;712;724;742;747;748;750;769;776;779;781;791;792;793;796;812;820;857;876;877;879;883;884;…	1;8;17;18;57;63;77;78;88;99;103;115;123;129;130;131;144;164;165;166;175;176;177;236;248;328;339;341;342;352;354;391;416;417;431;444;445;446;456;458;459;483;484;491;493;494;497;543;544;553;554;555;565;566;567;569;570;602;622;628;642;702;729;730;732;733;750;763;765;767;768;769;776;788;789;792;827;847;879;890;905;910;916;937;954;955;959;960;1006;1019;1020;1045;1053;1054;1056;1083;1094;1097;1099;1118…	1;2;15;16;25;26;75;81;101;102;112;126;130;142;151;158;159;160;179;207;208;209;219;220;221;297;311;312;443;455;457;458;469;471;516;543;544;561;577;578;579;580;591;593;594;645;646;653;655;656;659;712;713;722;723;724;736;737;738;740;741;785;812;819;837;927;960;961;963;964;984;1003;1005;1009;1010;1011;1018;1019;1042;1043;1046;1097;1125;1175;1189;1213;1220;1226;1251;1252;1270;1271;1275;1276;1342;1359;…	1;16;26;75;81;101;102;112;126;130;142;151;159;160;179;207;209;219;221;297;311;443;455;457;458;469;471;516;543;544;561;577;578;580;591;593;594;645;646;653;655;656;659;712;713;723;736;737;738;740;741;785;812;819;837;927;960;961;963;964;984;1003;1005;1009;1010;1011;1018;1042;1046;1097;1125;1175;1189;1213;1220;1226;1251;1270;1271;1275;1276;1342;1360;1392;1405;1406;1408;1438;1453;1456;1458;1483;1484;1…	148;149;150	14975;27878;30533	-1;-1;-1;-1;-1;-1;-1;-1;-1;-1;-1;-1;-1
P09211	P09211	3	3	3	Glutathione S-transferase P	GSTP1	sp|P09211|GSTP1_HUMAN Glutathione S-transferase P OS=Homo sapiens OX=9606 GN=GSTP1 PE=1 SV=2	1	3	3	3	3	3	3	21.4	21.4	21.4	23.356	210	210	0	19.61	21.4	212510000	212510000	11	15791000	15791000	3	FQDGDLTLYQSNTILR;PPYTVVYFPVR;YISLIYTNYEAGKDDYVK				190	910;2466;3686	True;True;True	951;2568;3819	1322;3717;5525	1742;4820;7099	1742;4820;7099			-1
O75306-2;O75306	O75306-2;O75306	9;9	9;9	9;9	NADH dehydrogenase [ubiquinone] iron-sulfur protein 2, mitochondrial	NDUFS2	sp|O75306-2|NDUS2_HUMAN Isoform 2 of NADH dehydrogenase [ubiquinone] iron-sulfur protein 2, mitochondrial OS=Homo sapiens OX=9606 GN=NDUFS2;sp|O75306|NDUS2_HUMAN NADH dehydrogenase [ubiquinone] iron-sulfur protein 2, mitochondrial OS=Homo sapiens OX=9606 G	2	9	9	9	9	9	9	25.4	25.4	25.4	51.851	457	457;463	0	74.399	25.4	1.5972e+09	1.5972e+09	25	15653000	15653000	15	GEFGVYLVSDGSSRPYR;GSGIQWDLR;GSGIQWDLRK;LDELEELLTNNR;LLNIRPPPR;MHAAYIRPGGVHQDLPLGLMDDIYQFSK;NITLNFGPQHPAAHGVLR;TSMESLIHHFK;TYLQALPYFDR				50	988;1148;1149;1738;1923;2206;2329;3109;3164	True;True;True;True;True;True;True;True;True	1033;1196;1197;1803;1996;2294;2427;3227;3284	1424;1425;1426;1638;1639;2618;2619;2870;3341;3524;3525;3526;4652;4749	1871;1872;1873;2128;2129;3418;3419;3747;4354;4582;4583;4584;6005;6006;6147	1873;2128;2129;3418;3747;4354;4584;6005;6147			-1;-1
P78417-2;P78417;P78417-3	P78417-2;P78417;P78417-3	2;2;1	2;2;1	2;2;1	Glutathione S-transferase omega-1	GSTO1	sp|P78417-2|GSTO1_HUMAN Isoform 2 of Glutathione S-transferase omega-1 OS=Homo sapiens OX=9606 GN=GSTO1;sp|P78417|GSTO1_HUMAN Glutathione S-transferase omega-1 OS=Homo sapiens OX=9606 GN=GSTO1 PE=1 SV=2;sp|P78417-3|GSTO1_HUMAN Isoform 3 of Glutathione S-tr	3	2	2	2	2	2	2	13	13	13	23.708	208	208;241;213	0	12.836	13	165560000	165560000	11	15051000	15051000	2	EDPTVSALLTSEK;GSAPPGPVPEGSIR				451	589;1145	True;True	618;1193	883;1634	1179;2122	1179;2122			-1;-1;-1
Q16795	Q16795	8	8	8	NADH dehydrogenase [ubiquinone] 1 alpha subcomplex subunit 9, mitochondrial	NDUFA9	sp|Q16795|NDUA9_HUMAN NADH dehydrogenase [ubiquinone] 1 alpha subcomplex subunit 9, mitochondrial OS=Homo sapiens OX=9606 GN=NDUFA9 PE=1 SV=2	1	8	8	8	8	8	8	27.3	27.3	27.3	42.509	377	377	0	60.086	27.3	720360000	720360000	27	14917000	14917000	10	FGPIPLGSLGWK;FIHVSHLNANIK;FLNSFASMHR;IPQAIAQLSK;LPHLPGLEDLGIQATPLELK;MGSQVIIPYR;NFDFEDVFVK;SSVSGIVATVFGATGFLGR				531	847;859;877;1517;1980;2205;2314;2903	True;True;True;True;True;True;True;True	885;897;915;1575;2053;2293;2412;3016	1239;1253;1254;1283;2235;2962;2963;3340;3506;4364	1632;1646;1647;1692;2933;3872;3873;4353;4558;5638	1632;1646;1692;2933;3872;4353;4558;5638			-1
O14880	O14880	3	3	3	Microsomal glutathione S-transferase 3	MGST3	sp|O14880|MGST3_HUMAN Microsomal glutathione S-transferase 3 OS=Homo sapiens OX=9606 GN=MGST3 PE=1 SV=1	1	3	3	3	3	3	3	18.4	18.4	18.4	16.516	152	152	0	20.557	18.4	254230000	254230000	7	14532000	14532000	4	IASGLGLAWIVGR;VLYAYGYYTGEPSK;VLYAYGYYTGEPSKR				17	1319;3398;3399	True;True;True	1369;3527;3528	1920;5125;5126	2522;6616;6617;6618	2522;6617;6618			-1
P10599;P10599-2	P10599;P10599-2	2;1	2;1	2;1	Thioredoxin	TXN	sp|P10599|THIO_HUMAN Thioredoxin OS=Homo sapiens OX=9606 GN=TXN PE=1 SV=3;sp|P10599-2|THIO_HUMAN Isoform 2 of Thioredoxin OS=Homo sapiens OX=9606 GN=TXN	2	2	2	2	2	2	2	21	21	21	11.737	105	105;85	0	14.922	21	125650000	125650000	7	14522000	14522000	2	PFFHSLSEK;TAFQEALDAAGDK				203	2428;2955	True;True	2530;3071	3676;4433	4775;5721	4775;5721			-1;-1
Q02221	Q02221	2	2	2	Cytochrome c oxidase subunit 6A2, mitochondrial	COX6A2	sp|Q02221|CX6A2_HUMAN Cytochrome c oxidase subunit 6A2, mitochondrial OS=Homo sapiens OX=9606 GN=COX6A2 PE=2 SV=2	1	2	2	2	2	2	2	12.4	12.4	12.4	10.815	97	97	0	15.154	12.4	134630000	134630000	4	14513000	14513000	3	PEFRPYQHLR;PRPEFRPYQHLR				470	2426;2468	True;True	2528;2570	3673;3674;3719	4772;4773;4822	4773;4822			-1
P01024	P01024	15	15	15	Complement C3;Complement C3 beta chain;C3-beta-c;Complement C3 alpha chain;C3a anaphylatoxin;Acylation stimulating protein;Complement C3b alpha chain;Complement C3c alpha chain fragment 1;Complement C3dg fragment;Complement C3g fragment;Complement C3d fragment;Complement C3f fragment;Complement C3c alpha chain fragment 2	C3	sp|P01024|CO3_HUMAN Complement C3 OS=Homo sapiens OX=9606 GN=C3 PE=1 SV=2	1	15	15	15	15	15	15	10	10	10	187.15	1663	1663	0	127.46	10	1.8975e+09	1.8975e+09	97	14421000	14421000	24	AGDFLEANYMNLQR;APSTWLTAYVVK;DFDFVPPVVR;GYTQQLAFR;IHWESASLLR;ILLQGTPVAQMTEDAVDAER;IPIEDGSGEVVLSR;KGYTQQLAFR;LMNIFLK;QPSSAFAAFVK;RAPSTWLTAYVVK;RQGALELIK;SNLDEDIIAEENIVSR;SYTVAIAGYALAQMGR;TELRPGETLNVNFLLR				100	103;245;400;1203;1407;1458;1512;1650;1949;2562;2601;2692;2849;2949;2977	True;True;True;True;True;True;True;True;True;True;True;True;True;True;True	104;105;258;417;1251;1458;1511;1512;1570;1712;2022;2667;2707;2799;2961;3064;3065;3093	125;126;364;571;1740;2049;2124;2125;2126;2127;2128;2228;2465;2917;3839;3891;3892;4040;4291;4426;4427;4459	153;154;155;481;742;2286;2690;2784;2785;2786;2787;2788;2789;2923;2924;3224;3825;4964;5024;5025;5219;5551;5714;5715;5748	153;481;742;2286;2690;2787;2923;3224;3825;4964;5024;5219;5551;5715;5748	27;28;29	990;1181;1199	-1
P0DPI2-2;A0A0B4J2D5-2;P0DPI2;A0A0B4J2D5	P0DPI2-2;A0A0B4J2D5-2;P0DPI2;A0A0B4J2D5	2;2;2;2	2;2;2;2	2;2;2;2			sp|P0DPI2-2|GAL3A_HUMAN Isoform 2 of Glutamine amidotransferase-like class 1 domain-containing protein 3A, mitochondrial OS=Homo sapiens OX=9606 GN=GATD3A;sp|A0A0B4J2D5-2|GAL3B_HUMAN Isoform 2 of Glutamine amidotransferase-like class 1 domain-containing pr	4	2	2	2	2	2	2	21.5	21.5	21.5	24.757	237	237;237;268;268	0	20.321	21.5	185510000	185510000	13	14270000	14270000	2	GVEVTVGHEQEEGGKWPYAGTAEAIK;ITDLANLSAANHDAAIFPGGFGAAK				2	1173;1563	True;True	1221;1625	1702;2327	2238;3053	2238;3053			-1;-1;-1;-1
P62258;P62258-2;P31947-2;P27348;Q04917;P31947	P62258;P62258-2	5;4;1;1;1;1	5;4;1;1;1;1	4;3;0;0;0;0	14-3-3 protein epsilon	YWHAE	sp|P62258|1433E_HUMAN 14-3-3 protein epsilon OS=Homo sapiens OX=9606 GN=YWHAE PE=1 SV=1;sp|P62258-2|1433E_HUMAN Isoform SV of 14-3-3 protein epsilon OS=Homo sapiens OX=9606 GN=YWHAE	6	5	5	4	5	5	4	27.5	27.5	23.5	29.174	255	255;233;216;245;246;248	0	35.802	27.5	368680000	368680000	17	14193000	14193000	8	AAFDDAIAELDTLSEESYK;AASDIAMTELPPTHPIR;DSTLIMQLLR;MDDREDLVYQAK;YLAEFATGNDRK				429	7;32;512;2173;3690	True;True;True;True;True	7;32;537;2254;3823	9;10;38;766;3272;5529;5530	17;18;54;1006;1007;1008;4257;7103;7104	17;54;1006;4257;7104			-1;-1;-1;-1;-1;-1
O75112-2	O75112-2	19	2	0	LIM domain-binding protein 3	LDB3	sp|O75112-2|LDB3_HUMAN Isoform 2 of LIM domain-binding protein 3 OS=Homo sapiens OX=9606 GN=LDB3	1	19	2	0	19	2	0	44.4	3.4	0	66.67	617	617	0	14.4	44.4	388330000	388330000	26	13990000	13990000	2	AAQSQLSQGDLVVAIDGVNTDTMTHLEAQNK;DFNMPLTISR;DLAVDSASPVYQAVIK;DSALSTHKPIEVK;DYINLFSTK;GGPAYTPAGPQVPPLAR;ILAQMTGTEFMQDPDEEALRR;IMGEVMHALR;RPIPISTTAPPVQTPLPVIPHQK;SASYNLSLTLQK;SKRPIPISTTAPPVQTPLPVIPHQK;SQNKPEDEADEWAR;SQNKPEDEADEWARR;SRPQASSYSPAVAASSAPATHTSYSEGPAAPAPK;SWHPEEFTCAYCK;SYSVTLTGPGPWGFR;TPLCGHCNNVIR;VVVNSPANADYQER;VVVNSPANADYQERFNPSALK				44	30;411;451;503;549;1025;1437;1483;2673;2733;2804;2882;2883;2887;2939;2947;3081;3571;3572	False;False;False;False;False;False;False;False;False;False;False;False;False;False;False;False;False;True;True	30;428;429;471;528;575;1072;1488;1489;1539;1540;2780;2841;2915;2995;2996;3000;3053;3062;3199;3702;3703	36;586;587;645;753;822;1471;1472;2088;2089;2090;2091;2176;2177;2178;4016;4017;4134;4236;4237;4238;4335;4336;4337;4338;4339;4344;4345;4405;4424;4606;5387;5388	52;763;764;840;987;1092;1926;1927;1928;1929;1930;2734;2735;2736;2737;2738;2739;2740;2857;2858;2859;2860;5190;5191;5350;5351;5486;5487;5488;5606;5607;5608;5609;5610;5615;5616;5617;5683;5712;5936;6945;6946;6947	52;763;840;987;1092;1927;2740;2860;5191;5350;5487;5606;5610;5617;5683;5712;5936;6946;6947	8;11;12;13	25;234;240;512	-1
A6NMB1	A6NMB1	1	1	1	Sialic acid-binding Ig-like lectin 16	SIGLEC16	sp|A6NMB1|SIG16_HUMAN Sialic acid-binding Ig-like lectin 16 OS=Homo sapiens OX=9606 GN=SIGLEC16 PE=2 SV=3	1	1	1	1	1	1	1	1.5	1.5	1.5	52.991	481	481	0.0034904	6.0204	1.5	417830000	417830000	30	13928000	13928000	1	TVLENLR				4	3150	True	3269	4725	6113	6113			-1
P10909-4;P10909-6;P10909;P10909-5;P10909-2;P10909-3	P10909-4;P10909-6;P10909;P10909-5;P10909-2;P10909-3	6;6;6;6;6;4	6;6;6;6;6;4	6;6;6;6;6;4	Clusterin;Clusterin beta chain;Clusterin alpha chain	CLU	sp|P10909-4|CLUS_HUMAN Isoform 4 of Clusterin OS=Homo sapiens OX=9606 GN=CLU;sp|P10909-6|CLUS_HUMAN Isoform 6 of Clusterin OS=Homo sapiens OX=9606 GN=CLU;sp|P10909|CLUS_HUMAN Clusterin OS=Homo sapiens OX=9606 GN=CLU PE=1 SV=1;sp|P10909-5|CLUS_HUMAN Isoform	6	6	6	6	6	6	6	20.7	20.7	20.7	48.803	416	416;429;449;460;501;274	0	108.98	20.7	1277400000	1277400000	20	13812000	13812000	12	ASSIIDELFQDR;LFDSDPITVTVPVEVSR;QQTHMLDVMQDHFSR;RPHFFFPK;TLLSNLEEAKK;VTTVASHTSDSDVPSGVTEVVVK				208	299;1792;2567;2672;3050;3537	True;True;True;True;True;True	313;1863;2672;2779;3167;3667	432;433;2705;2706;3845;3846;4015;4571;5326;5327	562;563;3533;3534;4970;4971;5188;5189;5897;6856;6857;6858	563;3533;4970;5188;5897;6858			-1;-1;-1;-1;-1;-1
P15259;P18669;Q8N0Y7	P15259;P18669	3;3;1	3;3;1	3;3;1	Phosphoglycerate mutase 2;Phosphoglycerate mutase 1	PGAM2;PGAM1	sp|P15259|PGAM2_HUMAN Phosphoglycerate mutase 2 OS=Homo sapiens OX=9606 GN=PGAM2 PE=1 SV=3;sp|P18669|PGAM1_HUMAN Phosphoglycerate mutase 1 OS=Homo sapiens OX=9606 GN=PGAM1 PE=1 SV=2	3	3	3	3	3	3	3	15	15	15	28.766	253	253;254;254	0	19.571	15	486760000	486760000	14	13651000	13651000	2	ALPFWNEEIVPQIK;PMQFLGDEETVRK;VLIAAHGNSLR				255	201;2464;3370	True;True;True	211;2566;3498	293;3715;5092	398;4818;6576	398;4818;6576			-1;-1;-1
P02675	P02675	3	3	3	Fibrinogen beta chain;Fibrinopeptide B;Fibrinogen beta chain	FGB	sp|P02675|FIBB_HUMAN Fibrinogen beta chain OS=Homo sapiens OX=9606 GN=FGB PE=1 SV=2	1	3	3	3	3	3	3	10.4	10.4	10.4	55.928	491	491	0	19.119	10.4	379050000	379050000	28	13538000	13538000	3	AHYGGFTVQNEANK;EEAPSLRPAPPPISGGGYR;HQLYIDETVNSNIPTNLR				114	147;593;1271	True;True;True	152;622;1320	198;887;1851	248;1186;2433	248;1186;2433			-1
P30041	P30041	4	4	4	Peroxiredoxin-6	PRDX6	sp|P30041|PRDX6_HUMAN Peroxiredoxin-6 OS=Homo sapiens OX=9606 GN=PRDX6 PE=1 SV=3	1	4	4	4	4	4	4	24.1	24.1	24.1	25.035	224	224	0	33.282	24.1	289260000	289260000	15	13501000	13501000	5	FHDFLGDSWGILFSHPR;LPFPIIDDR;NFDEILR;PGGLLLGDVAPNFEANTTVGR				320	855;1976;2313;2441	True;True;True;True	893;2049;2411;2543	1248;1249;2958;3505;3690	1641;1642;3868;4557;4789	1642;3868;4557;4789			-1
Q9H987;Q9H987-2	Q9H987;Q9H987-2	10;9	10;9	10;9	Synaptopodin 2-like protein	SYNPO2L	sp|Q9H987|SYP2L_HUMAN Synaptopodin 2-like protein OS=Homo sapiens OX=9606 GN=SYNPO2L PE=1 SV=3;sp|Q9H987-2|SYP2L_HUMAN Isoform 2 of Synaptopodin 2-like protein OS=Homo sapiens OX=9606 GN=SYNPO2L	2	10	10	10	10	10	10	16.3	16.3	16.3	102.48	977	977;753	0	125.84	16.3	1361400000	1361400000	39	13431000	13431000	14	AATTLDEPIWR;ASEGQGSGLGGQLSEVSGR;FSTPAPQPTAEPLAPTVLAPR;GAEEEVLVTLSGGAPWGFR;GVQLFEQQR;PFQPGGGAPTPAPSIFNR;TELASAPVPSPAPPPEAPR;TGLQAHVWRPGAGHQ;TPPPVAPKPPSR;YVVEGTPGPGLGPRPR				620	37;287;930;967;1181;2437;2975;2998;3083;3746	True;True;True;True;True;True;True;True;True;True	37;301;972;1009;1229;2539;3091;3114;3201;3879	44;418;1349;1350;1395;1711;3686;4457;4491;4492;4493;4609;5614	60;545;546;1773;1774;1832;2247;4785;5746;5794;5795;5796;5940;5941;7218	60;546;1773;1832;2247;4785;5746;5794;5940;7218			-1;-1
P10809;P10809-2	P10809	7;1	7;1	7;1	60 kDa heat shock protein, mitochondrial	HSPD1	sp|P10809|CH60_HUMAN 60 kDa heat shock protein, mitochondrial OS=Homo sapiens OX=9606 GN=HSPD1 PE=1 SV=2	2	7	7	7	7	7	7	15	15	15	61.054	573	573;158	0	43.405	15	496110000	496110000	32	13271000	13271000	6	AAVEEGIVLGGGCALLR;EIGNIISDAMK;GYISPYFINTSK;IGIEIIK;ISSIQSIVPALEIANAHR;TVIIEQSWGSPK;VGLQVVAVK				207	40;641;1196;1391;1554;3146;3306	True;True;True;True;True;True;True	40;671;1244;1442;1615;3265;3431	47;949;1731;2030;2309;4720;4964	63;1264;2269;2667;3030;6108;6420	63;1264;2269;2667;3030;6108;6420			-1;-1
P60660-2;P60660;P14649	P60660-2;P60660;P14649	1;1;1	1;1;1	1;1;1	Myosin light polypeptide 6;Myosin light chain 6B	MYL6;MYL6B	sp|P60660-2|MYL6_HUMAN Isoform Smooth muscle of Myosin light polypeptide 6 OS=Homo sapiens OX=9606 GN=MYL6;sp|P60660|MYL6_HUMAN Myosin light polypeptide 6 OS=Homo sapiens OX=9606 GN=MYL6 PE=1 SV=2;sp|P14649|MYL6B_HUMAN Myosin light chain 6B OS=Homo sapiens	3	1	1	1	1	1	1	8.6	8.6	8.6	16.961	151	151;151;208	0.002079	8.0237	8.6	130760000	130760000	10	13076000	13076000	1	ALGQNPTNAEVLK				249	189	True	198	277	371	371			-1;-1;-1
P30084	P30084	5	5	5	Enoyl-CoA hydratase, mitochondrial	ECHS1	sp|P30084|ECHM_HUMAN Enoyl-CoA hydratase, mitochondrial OS=Homo sapiens OX=9606 GN=ECHS1 PE=1 SV=4	1	5	5	5	5	5	5	22.4	22.4	22.4	31.387	290	290	0	41.265	22.4	483250000	483250000	18	13028000	13028000	5	AQFAQPEILIGTIPGAGGTQR;LFYSTFATDDRK;NNTVGLIQLNRPK;SLAMEMVLTGDR;SLAMEMVLTGDRISAQDAK				326	260;1808;2366;2811;2812	True;True;True;True;True	274;1879;2466;2922;2923	382;2725;3597;3598;4249;4250	503;3563;4677;4678;5499;5500	503;3563;4678;5499;5500			-1
Q6NZI2;Q6NZI2-2;Q6NZI2-3	Q6NZI2;Q6NZI2-2	5;4;2	5;4;2	5;4;2	Polymerase I and transcript release factor	PTRF	sp|Q6NZI2|CAVN1_HUMAN Caveolae-associated protein 1 OS=Homo sapiens OX=9606 GN=CAVIN1 PE=1 SV=1;sp|Q6NZI2-2|CAVN1_HUMAN Isoform 2 of Caveolae-associated protein 1 OS=Homo sapiens OX=9606 GN=CAVIN1	3	5	5	5	5	5	5	16.9	16.9	16.9	43.476	390	390;300;198	0	64.739	16.9	663030000	663030000	16	12886000	12886000	8	IIGAVDQIQLTQAQLEER;KLEVNEAELLR;QAEMEGAVQSIQGELSK;SFTPDHVVYAR;VPPFTFHVK				547	1415;1667;2493;2773;3443	True;True;True;True;True	1466;1730;2596;2884;3573	2058;2059;2497;2498;3754;4194;5181	2699;2700;3258;3259;4860;5435;6683;6684	2699;3258;4860;5435;6683			-1;-1;-1
Q14061	Q14061	1	1	1	Cytochrome c oxidase copper chaperone	COX17	sp|Q14061|COX17_HUMAN Cytochrome c oxidase copper chaperone OS=Homo sapiens OX=9606 GN=COX17 PE=1 SV=2	1	1	1	1	1	1	1	25.4	25.4	25.4	6.9151	63	63	0	16.459	25.4	51203000	51203000	4	12801000	12801000	1	PGLVDSNPAPPESQEK				498	2444	True	2546	3693	4793	4793			-1
P68133	P68133	29	2	2	Actin, alpha skeletal muscle	ACTA1	sp|P68133|ACTS_HUMAN Actin, alpha skeletal muscle OS=Homo sapiens OX=9606 GN=ACTA1 PE=1 SV=1	1	29	2	2	29	2	2	74	5.8	5.8	42.051	377	377	0	34.78	74	712220000	712220000	20	12547000	12547000	7	AGFAGDDAPR;AGFAGDDAPRAVFPSIVGRPR;AVFPSIVGR;AVFPSIVGRPR;CPETLFQPSFIGMESAGIHETTYNSIMK;DLTDYLMK;DLYANNVMSGGTTMYPGIADR;DSYVGDEAQSK;EITALAPSTMK;FRCPETLFQPSFIGMESAGIHETTYNSIMK;GYSFVTTAER;GYSFVTTAEREIVR;GYSFVTTAEREIVRDIK;HQGVMVGMGQK;HQGVMVGMGQKDSYVGDEAQSK;IKIIAPPER;ILTERGYSFVTTAER;ILTERGYSFVTTAEREIVR;IWHHTFYNELR;IWHHTFYNELRVAPEEHPTLLTEAPLNPK;KDLYANNVMSGGTTMYPGIADR;LCYVALDFENEMATAASSSSLEK;LDLAGRDLTDYLMK;…				445	108;109;324;325;364;467;472;517;652;913;1199;1200;1201;1268;1269;1430;1471;1472;1607;1608;1634;1734;1744;2507;2508;2943;3124;3208;3708	False;False;False;False;False;False;True;False;False;False;False;False;False;False;False;False;False;False;False;False;True;False;False;False;False;False;False;False;False	110;111;338;339;380;381;487;488;495;496;542;683;684;954;955;1247;1248;1249;1317;1318;1481;1525;1526;1669;1670;1696;1799;1809;1810;2610;2611;3057;3242;3243;3333;3841	133;134;135;469;470;471;472;473;474;475;476;477;478;479;528;529;530;531;695;696;697;698;699;700;701;711;712;713;714;771;961;962;963;964;965;966;1325;1326;1327;1328;1329;1734;1735;1736;1737;1738;1847;1848;1849;2078;2157;2158;2386;2387;2388;2389;2390;2391;2392;2393;2394;2395;2396;2397;2398;2399;2400;2401;2402;2403;2404;2405;2406;2407;2408;2441;2614;2626;2627;2628;3769;3770;3771;3772;3773;3774;3775;…	162;163;164;165;166;605;606;607;608;609;610;611;612;613;614;615;616;617;618;619;620;621;622;623;624;625;626;627;628;629;630;631;632;633;634;635;636;637;638;639;640;641;693;694;695;696;697;698;699;700;915;916;917;918;919;920;921;922;923;924;925;926;940;941;942;943;944;945;1013;1277;1278;1279;1280;1281;1282;1283;1284;1285;1286;1287;1288;1289;1745;1746;1747;1748;1749;1750;1751;2272;2273;2274;2275;22…	162;166;607;629;698;920;945;1013;1278;1749;2273;2282;2283;2428;2429;2724;2832;2833;3129;3155;3194;3407;3429;4883;4894;5698;6048;6246;7124	119;120;121;122;125;126;127	178;192;271;285;301;307;327	-1
P31040;P31040-2;P31040-3	P31040;P31040-2;P31040-3	13;11;10	13;11;10	13;11;10	Succinate dehydrogenase [ubiquinone] flavoprotein subunit, mitochondrial	SDHA	sp|P31040|SDHA_HUMAN Succinate dehydrogenase [ubiquinone] flavoprotein subunit, mitochondrial OS=Homo sapiens OX=9606 GN=SDHA PE=1 SV=2;sp|P31040-2|SDHA_HUMAN Isoform 2 of Succinate dehydrogenase [ubiquinone] flavoprotein subunit, mitochondrial OS=Homo sap	3	13	13	13	13	13	13	33.4	33.4	33.4	72.691	664	664;616;519	0	105.22	33.4	1433800000	1433800000	31	12504000	12504000	19	AAFGLSEAGFNTACVTK;DHVYLQLHHLPPEQLATR;EPIPVLPTVHYNMGGIPTNYK;HTLSYVDVGTGK;LGANSLLDLVVFGR;LPGISETAMIFAGVDVTK;SHTVAAQGGINAALGNMEEDNWR;TGHSLLHTLYGR;TYFSCTSAHTSTGDGTAMITR;VPPIKPNAGEESVMNLDK;VSDSISAQYPVVDHEFDAVVVGAGGAGLR;VTLEYRPVIDK;WHFYDTVK				329	8;429;708;1283;1810;1978;2793;2997;3161;3444;3485;3528;3607	True;True;True;True;True;True;True;True;True;True;True;True;True	8;448;743;1333;1881;2051;2904;3113;3281;3574;3615;3658;3739	11;614;615;1046;1872;2727;2960;4219;4489;4490;4746;5182;5258;5316;5430;5431	19;799;800;801;1393;2460;3565;3566;3870;5466;5792;5793;6144;6685;6782;6783;6845;6995;6996	19;800;1393;2460;3565;3870;5466;5793;6144;6685;6782;6845;6996			-1;-1;-1
Q86TX2;P49753;P49753-2	Q86TX2;P49753;P49753-2	6;5;3	6;5;3	6;5;3	Acyl-coenzyme A thioesterase 1;Acyl-coenzyme A thioesterase 2, mitochondrial	ACOT1;ACOT2	sp|Q86TX2|ACOT1_HUMAN Acyl-coenzyme A thioesterase 1 OS=Homo sapiens OX=9606 GN=ACOT1 PE=1 SV=1;sp|P49753|ACOT2_HUMAN Acyl-coenzyme A thioesterase 2, mitochondrial OS=Homo sapiens OX=9606 GN=ACOT2 PE=1 SV=6;sp|P49753-2|ACOT2_HUMAN Isoform 2 of Acyl-coenzym	3	6	6	6	6	6	6	20.7	20.7	20.7	46.277	421	421;483;301	0	40.554	20.7	523210000	523210000	25	12376000	12376000	7	AATLILEPAGR;AESTFLFLVGQDDHNWK;AHAMAQVDAWK;ASLHALVGSPIIWGGEPR;GLAPEQPVTLR;TPLAVELEVLDGHDPDPGR				559	36;77;137;292;1068;3080	True;True;True;True;True;True	36;77;141;306;1115;3198	43;98;180;181;424;425;1537;4605	59;125;224;225;553;554;2004;5935	59;125;224;553;2004;5935			-1;-1;-1
P09622;P09622-3;P09622-2	P09622;P09622-3;P09622-2	7;7;6	7;7;6	7;7;6	Dihydrolipoyl dehydrogenase, mitochondrial	DLD	sp|P09622|DLDH_HUMAN Dihydrolipoyl dehydrogenase, mitochondrial OS=Homo sapiens OX=9606 GN=DLD PE=1 SV=2;sp|P09622-3|DLDH_HUMAN Isoform 3 of Dihydrolipoyl dehydrogenase, mitochondrial OS=Homo sapiens OX=9606 GN=DLD;sp|P09622-2|DLDH_HUMAN Isoform 2 of Dihyd	3	7	7	7	7	7	7	18.7	18.7	18.7	54.177	509	509;461;410	0	63.381	18.7	1169900000	1169900000	22	12267000	12267000	15	ALLNNSHYYHMAHGK;ALTGGIAHLFK;EANLAASFGK;IPNIYAIGDVVAGPMLAHK;NLGLEELGIELDPR;SEEQLKEEGIEYK;VCHAHPTLSEAFR				194	198;212;575;1516;2340;2746;3221	True;True;True;True;True;True;True	207;208;224;602;1574;2438;2857;3346	288;289;322;323;861;2233;2234;3541;4156;4157;4858;4859	392;393;435;436;437;1152;2929;2930;2931;2932;4602;5384;5385;6286;6287	393;437;1152;2932;4602;5385;6286	60	100	-1;-1;-1
P54819-6;P54819-5;P54819-2;P54819	P54819-6;P54819-5;P54819-2;P54819	1;1;1;1	1;1;1;1	1;1;1;1	Adenylate kinase 2, mitochondrial;Adenylate kinase 2, mitochondrial, N-terminally processed	AK2	sp|P54819-6|KAD2_HUMAN Isoform 6 of Adenylate kinase 2, mitochondrial OS=Homo sapiens OX=9606 GN=AK2;sp|P54819-5|KAD2_HUMAN Isoform 5 of Adenylate kinase 2, mitochondrial OS=Homo sapiens OX=9606 GN=AK2;sp|P54819-2|KAD2_HUMAN Isoform 2 of Adenylate kinase 2	4	1	1	1	1	1	1	8.4	8.4	8.4	21.636	191	191;224;232;239	0.0020492	7.662	8.4	133050000	133050000	11	12096000	12096000	1	LQAYHTQTTPLIEYYR				403	1992	True	2065	2977	3887	3887			-1;-1;-1;-1
Q96I99;Q96I99-2	Q96I99;Q96I99-2	3;3	3;3	3;3	Succinyl-CoA ligase [GDP-forming] subunit beta, mitochondrial	SUCLG2	sp|Q96I99|SUCB2_HUMAN Succinate--CoA ligase [GDP-forming] subunit beta, mitochondrial OS=Homo sapiens OX=9606 GN=SUCLG2 PE=1 SV=2;sp|Q96I99-2|SUCB2_HUMAN Isoform 2 of Succinate--CoA ligase [GDP-forming] subunit beta, mitochondrial OS=Homo sapiens OX=9606 G	2	3	3	3	3	3	3	8.6	8.6	8.6	46.51	432	432;440	0	22.737	8.6	337340000	337340000	28	12048000	12048000	3	FFVADTANEALEAAK;INFDDNAEFR;MAENLGFVGPLK				589	831;1494;2160	True;True;True	869;1552;2239	1223;2198;3248	1614;2885;4226	1614;2885;4226			-1;-1
Q9Y281-3;Q9Y281	Q9Y281-3;Q9Y281	2;2	2;2	1;1	Cofilin-2	CFL2	sp|Q9Y281-3|COF2_HUMAN Isoform 3 of Cofilin-2 OS=Homo sapiens OX=9606 GN=CFL2;sp|Q9Y281|COF2_HUMAN Cofilin-2 OS=Homo sapiens OX=9606 GN=CFL2 PE=1 SV=1	2	2	2	1	2	2	1	20.8	20.8	13.4	16.916	149	149;166	0	23.069	20.8	119420000	119420000	10	11942000	11942000	2	QILVGDIGDTVEDPYTSFVK;YALYDATYETK				664	2532;3638	True;True	2637;3770	3806;5466	4927;7034	4927;7034			-1;-1
P02647	P02647	1	1	1	Apolipoprotein A-I;Proapolipoprotein A-I;Truncated apolipoprotein A-I	APOA1	sp|P02647|APOA1_HUMAN Apolipoprotein A-I OS=Homo sapiens OX=9606 GN=APOA1 PE=1 SV=1	1	1	1	1	1	1	1	4.1	4.1	4.1	30.777	267	267	0.0018832	6.7964	4.1	508760000	508760000	18	11921000	11921000	2	THLAPYSDELR				111	3006	True	3123	4507;4508	5813;5814	5813			-1
Q92523;Q92523-2;Q92523-3;Q92523-4	Q92523;Q92523-2;Q92523-3;Q92523-4	7;6;6;5	7;6;6;5	7;6;6;5	Carnitine O-palmitoyltransferase 1, muscle isoform	CPT1B	sp|Q92523|CPT1B_HUMAN Carnitine O-palmitoyltransferase 1, muscle isoform OS=Homo sapiens OX=9606 GN=CPT1B PE=1 SV=2;sp|Q92523-2|CPT1B_HUMAN Isoform 2 of Carnitine O-palmitoyltransferase 1, muscle isoform OS=Homo sapiens OX=9606 GN=CPT1B;sp|Q92523-3|CPT1B_H	4	7	7	7	7	7	7	10.6	10.6	10.6	87.8	772	772;581;738;691	0	45.909	10.6	559730000	559730000	39	11765000	11765000	7	DTDVLQHLSDSR;ILDDPSPPQPGEEK;LLKPQDLEMQFQR;LQWDIPK;LSTSQIPQSQIR;LWLYEGAR;YLESVRPLLDDEEYYR				577	520;1440;1914;2016;2062;2141;3691	True;True;True;True;True;True;True	545;1492;1987;2091;2138;2220;3824	774;2097;2861;3036;3096;3228;5531	1016;2748;3734;3963;4036;4205;7105	1016;2748;3734;3963;4036;4205;7105			-1;-1;-1;-1
Q8N335	Q8N335	2	2	2	Glycerol-3-phosphate dehydrogenase 1-like protein	GPD1L	sp|Q8N335|GPD1L_HUMAN Glycerol-3-phosphate dehydrogenase 1-like protein OS=Homo sapiens OX=9606 GN=GPD1L PE=1 SV=1	1	2	2	2	2	2	2	5.4	5.4	5.4	38.418	351	351	0	11.53	5.4	267720000	267720000	23	11640000	11640000	2	LISDIIR;LQGPQTSAEVYR				569	1871;2002	True;True	1944;2075	2812;3003	3673;3915	3673;3915			-1
A0A0C4DH25;P01619	A0A0C4DH25;P01619	1;1	1;1	1;1	Ig kappa chain V-III region B6	IGKV3D-20	sp|A0A0C4DH25|KVD20_HUMAN Immunoglobulin kappa variable 3D-20 OS=Homo sapiens OX=9606 GN=IGKV3D-20 PE=3 SV=1;sp|P01619|KV320_HUMAN Immunoglobulin kappa variable 3-20 OS=Homo sapiens OX=9606 GN=IGKV3-20 PE=1 SV=2	2	1	1	1	1	1	1	13.8	13.8	13.8	12.515	116	116;116	0	11.808	13.8	57748000	57748000	5	11550000	11550000	2	FSGSGSGTDFTLTISR				3	923	True	965	1340	1762;1763	1762			-1;-1
P60174-3;P60174;P60174-4	P60174-3;P60174	3;3;1	3;3;1	3;3;1	Triosephosphate isomerase	TPI1	sp|P60174-3|TPIS_HUMAN Isoform 2 of Triosephosphate isomerase OS=Homo sapiens OX=9606 GN=TPI1;sp|P60174|TPIS_HUMAN Triosephosphate isomerase OS=Homo sapiens OX=9606 GN=TPI1 PE=1 SV=4	3	3	3	3	3	3	3	12.9	12.9	12.9	30.791	286	286;249;167	0	20.155	12.9	250280000	250280000	20	11504000	11504000	3	FFVGGNWK;QSLGELIGTLNAAK;VVLAYEPVWAIGTGK				415	832;2575;3561	True;True;True	870;2680;3692	1224;3855;5373	1615;4981;6927	1615;4981;6927			-1;-1;-1
P60866;P60866-2	P60866;P60866-2	1;1	1;1	1;1	40S ribosomal protein S20	RPS20	sp|P60866|RS20_HUMAN 40S ribosomal protein S20 OS=Homo sapiens OX=9606 GN=RPS20 PE=1 SV=1;sp|P60866-2|RS20_HUMAN Isoform 2 of 40S ribosomal protein S20 OS=Homo sapiens OX=9606 GN=RPS20	2	1	1	1	1	1	1	9.2	9.2	9.2	13.373	119	119;142	0.0021277	8.5213	9.2	57078000	57078000	5	11416000	11416000	1	TPVEPEVAIHR				418	3088	True	3206	4617	5951	5951			-1;-1
P05026-2;P05026	P05026-2;P05026	2;2	2;2	2;2	Sodium/potassium-transporting ATPase subunit beta-1	ATP1B1	sp|P05026-2|AT1B1_HUMAN Isoform 2 of Sodium/potassium-transporting ATPase subunit beta-1 OS=Homo sapiens OX=9606 GN=ATP1B1;sp|P05026|AT1B1_HUMAN Sodium/potassium-transporting ATPase subunit beta-1 OS=Homo sapiens OX=9606 GN=ATP1B1 PE=1 SV=1	2	2	2	2	2	2	2	9	9	9	34.893	301	301;303	0	11.03	9	135310000	135310000	12	11276000	11276000	2	VAPPGLTQIPQIQK;YNPNVLPVQCTGK				144	3210;3705	True;True	3335;3838	4842;5545	6268;7119	6268;7119			-1;-1
Q86Y39;Q86Y39-2	Q86Y39;Q86Y39-2	2;1	2;1	2;1	NADH dehydrogenase [ubiquinone] 1 alpha subcomplex subunit 11	NDUFA11	sp|Q86Y39|NDUAB_HUMAN NADH dehydrogenase [ubiquinone] 1 alpha subcomplex subunit 11 OS=Homo sapiens OX=9606 GN=NDUFA11 PE=1 SV=3;sp|Q86Y39-2|NDUAB_HUMAN Isoform 2 of NADH dehydrogenase [ubiquinone] 1 alpha subcomplex subunit 11 OS=Homo sapiens OX=9606 GN=N	2	2	2	2	2	2	2	19.9	19.9	19.9	14.852	141	141;228	0	11.76	19.9	78809000	78809000	7	11258000	11258000	2	AYSTTSIASVAGLTAAAYR;LEGWEVFAK				563	359;1770	True;True	375;1839	523;2670	688;3489	688;3489			-1;-1
P07951;P07951-2;P07951-3	P07951;P07951-2;P07951-3	12;12;8	3;3;3	1;1;1	Tropomyosin beta chain	TPM2	sp|P07951|TPM2_HUMAN Tropomyosin beta chain OS=Homo sapiens OX=9606 GN=TPM2 PE=1 SV=1;sp|P07951-2|TPM2_HUMAN Isoform 2 of Tropomyosin beta chain OS=Homo sapiens OX=9606 GN=TPM2;sp|P07951-3|TPM2_HUMAN Isoform 3 of Tropomyosin beta chain OS=Homo sapiens OX=9	3	12	3	1	12	3	1	21.8	9.2	5.3	32.85	284	284;284;248	0	21.262	21.8	221450000	221450000	16	11091000	11091000	6	ATDAEADVASLNR;ATDAEADVASLNRR;HIAEDSDRKYEEVAR;IQLVEEELDR;IQLVEEELDRAQER;IQLVEEELDRAQERLATALQK;KATDAEADVASLNR;KATDAEADVASLNRR;KLVILEGELER;LVILEGELER;RIQLVEEELDR;RIQLVEEELDRAQER				171	303;304;1236;1528;1529;1530;1630;1631;1675;2114;2641;2642	False;False;True;False;False;False;False;False;True;True;False;False	317;318;1284;1587;1588;1589;1692;1693;1738;2193;2747;2748	437;438;439;440;441;442;443;1795;2252;2253;2254;2255;2256;2257;2258;2259;2260;2261;2262;2263;2264;2265;2266;2432;2433;2434;2435;2436;2509;3186;3970;3971;3972;3973	569;570;571;572;573;574;575;576;2363;2956;2957;2958;2959;2960;2961;2962;2963;2964;2965;2966;2967;2968;2969;2970;2971;2972;2973;2974;2975;2976;2977;3183;3184;3185;3186;3187;3188;3270;4151;4152;4153;4154;5131;5132;5133;5134;5135;5136	570;572;2363;2958;2967;2977;3183;3187;3270;4152;5131;5133			-1;-1;-1
P09382	P09382	1	1	1	Galectin-1	LGALS1	sp|P09382|LEG1_HUMAN Galectin-1 OS=Homo sapiens OX=9606 GN=LGALS1 PE=1 SV=2	1	1	1	1	1	1	1	5.9	5.9	5.9	14.716	135	135	0.0051635	5.9114	5.9	99181000	99181000	9	11020000	11020000	1	SFVLNLGK				191	2775	True	2886	4196	5437	5437			-1
P22392;P22392-2;O60361;P15531;P15531-2	P22392;P22392-2;O60361;P15531;P15531-2	2;2;1;1;1	2;2;1;1;1	2;2;1;1;1	Nucleoside diphosphate kinase B;Putative nucleoside diphosphate kinase;Nucleoside diphosphate kinase A	NME2;NME2P1;NME1	sp|P22392|NDKB_HUMAN Nucleoside diphosphate kinase B OS=Homo sapiens OX=9606 GN=NME2 PE=1 SV=1;sp|P22392-2|NDKB_HUMAN Isoform 3 of Nucleoside diphosphate kinase B OS=Homo sapiens OX=9606 GN=NME2;sp|O60361|NDK8_HUMAN Putative nucleoside diphosphate kinase O	5	2	2	2	2	2	2	14.5	14.5	14.5	17.298	152	152;267;137;152;177	0	11.142	14.5	120410000	120410000	11	10947000	10947000	2	DRPFFPGLVK;TFIAIKPDGVQR				288	501;2983	True;True	526;3099	751;4469	985;5763	985;5763			-1;-1;-1;-1;-1
P09493-6;P09493-7;P09493-8	P09493-6;P09493-7;P09493-8	19;17;15	1;1;1	1;1;1	Tropomyosin alpha-1 chain	TPM1	sp|P09493-6|TPM1_HUMAN Isoform 6 of Tropomyosin alpha-1 chain OS=Homo sapiens OX=9606 GN=TPM1;sp|P09493-7|TPM1_HUMAN Isoform 7 of Tropomyosin alpha-1 chain OS=Homo sapiens OX=9606 GN=TPM1;sp|P09493-8|TPM1_HUMAN Isoform 8 of Tropomyosin alpha-1 chain OS=Hom	3	19	1	1	19	1	1	51.1	4.9	4.9	32.649	284	284;284;284	0.0020619	7.7765	51.1	183160000	183160000	17	10774000	10774000	1	AEDSLLAAEEAAAK;AEERAELSEGK;AISEELDHALNDMTSI;EAETRAEFAERSVTK;ENALDRAEQAEADK;ENALDRAEQAEADKK;HIAEDADRKYEEVAR;IQLVEEELDR;IQLVEEELDRAQER;IQLVEEELDRAQERLATALQK;KLVIIESDLER;KLVIIESDLERAEER;LVIIESDLER;LVIIESDLERAEER;LVIIESDLERAEERAELSEGK;RIQLVEEELDR;RIQLVEEELDRAQER;SIDDLEDELYAQK;YSQKEDRYEEEIK				193	62;64;162;558;698;699;1235;1528;1529;1530;1673;1674;2110;2111;2112;2641;2642;2795;3729	True;False;False;False;False;False;False;False;False;False;False;False;False;False;False;False;False;False;False	62;64;168;169;584;733;734;1283;1587;1588;1589;1736;1737;2189;2190;2191;2747;2748;2906;3862	79;81;219;220;221;222;223;224;225;833;834;1033;1034;1035;1036;1037;1790;1791;1792;1793;1794;2252;2253;2254;2255;2256;2257;2258;2259;2260;2261;2262;2263;2264;2265;2266;2504;2505;2506;2507;2508;3170;3171;3172;3173;3174;3175;3176;3177;3178;3179;3180;3181;3182;3183;3184;3970;3971;3972;3973;4224;4225;4226;4227;5575;5576	103;105;273;274;275;276;277;278;279;280;281;1103;1104;1375;1376;1377;1378;1379;1380;1381;1382;1383;2357;2358;2359;2360;2361;2362;2956;2957;2958;2959;2960;2961;2962;2963;2964;2965;2966;2967;2968;2969;2970;2971;2972;2973;2974;2975;2976;2977;3265;3266;3267;3268;3269;4129;4130;4131;4132;4133;4134;4135;4136;4137;4138;4139;4140;4141;4142;4143;4144;4145;4146;4147;4148;4149;5131;5132;5133;5134;5135;5136;…	103;105;276;1104;1377;1380;2357;2958;2967;2977;3265;3268;4129;4133;4146;5131;5133;5474;7154	50	281	-1;-1;-1
P07919	P07919	1	1	1	Cytochrome b-c1 complex subunit 6, mitochondrial	UQCRH	sp|P07919|QCR6_HUMAN Cytochrome b-c1 complex subunit 6, mitochondrial OS=Homo sapiens OX=9606 GN=UQCRH PE=1 SV=2	1	1	1	1	1	1	1	19.8	19.8	19.8	10.739	91	91	0.0020747	7.9837	19.8	63754000	63754000	6	10626000	10626000	1	SHTEEDCTEELFDFLHAR				169	2792	True	2903	4218	5465	5465			-1
Q02338	Q02338	3	3	3	D-beta-hydroxybutyrate dehydrogenase, mitochondrial	BDH1	sp|Q02338|BDH_HUMAN D-beta-hydroxybutyrate dehydrogenase, mitochondrial OS=Homo sapiens OX=9606 GN=BDH1 PE=1 SV=3	1	3	3	3	3	3	3	7.6	7.6	7.6	38.157	343	343	0	18.978	7.6	189670000	189670000	18	10537000	10537000	4	SFLPLIR;VVNISSMLGR;YEMYPLGVK				472	2767;3563;3655	True;True;True	2878;3694;3787	4182;5375;5489	5414;5415;6931;7060	5414;6931;7060			-1
P31937	P31937	3	3	3	3-hydroxyisobutyrate dehydrogenase, mitochondrial	HIBADH	sp|P31937|3HIDH_HUMAN 3-hydroxyisobutyrate dehydrogenase, mitochondrial OS=Homo sapiens OX=9606 GN=HIBADH PE=1 SV=2	1	3	3	3	3	3	3	14.6	14.6	14.6	35.329	336	336	0	24.741	14.6	231120000	231120000	13	10515000	10515000	4	MGAVFMDAPVSGGVGAAR;SPILLGSLAHQIYR;TPVGFIGLGNMGNPMAK				331	2199;2861;3089	True;True;True	2287;2974;3207	3334;4311;4618	4346;5577;5578;5952	4346;5577;5952			-1
P01859	P01859	4	2	0	Ig gamma-2 chain C region	IGHG2	sp|P01859|IGHG2_HUMAN Immunoglobulin heavy constant gamma 2 OS=Homo sapiens OX=9606 GN=IGHG2 PE=1 SV=2	1	4	2	0	4	2	0	18.4	8	0	35.9	326	326	0	13.412	18.4	136260000	136260000	13	10482000	10482000	2	EPQVYTLPPSR;GPSVFPLAPCSR;STSESTAALGCLVK;WQQGNVFSCSVMHEALHNHYTQK				103	710;1122;2915;3622	False;True;True;False	746;1170;3028;3754	1052;1602;4377;5446	1400;1401;1402;1403;1404;2086;5652;7012	1403;2086;5652;7012			-1
P02794	P02794	3	3	3	Ferritin heavy chain;Ferritin heavy chain, N-terminally processed	FTH1	sp|P02794|FRIH_HUMAN Ferritin heavy chain OS=Homo sapiens OX=9606 GN=FTH1 PE=1 SV=2	1	3	3	3	3	3	3	18	18	18	21.225	183	183	0	17.533	18	232520000	232520000	11	10388000	10388000	4	IFLQDIK;MGAPESGLAEYLFDK;NVNQSLLELHK				128	1369;2198;2409	True;True;True	1420;2286;2511	2004;3333;3650	2637;4345;4739;4740	2637;4345;4739			-1
P08123	P08123	3	3	3	Collagen alpha-2(I) chain	COL1A2	sp|P08123|CO1A2_HUMAN Collagen alpha-2(I) chain OS=Homo sapiens OX=9606 GN=COL1A2 PE=1 SV=7	1	3	3	3	3	3	3	2.3	2.3	2.3	129.31	1366	1366	0	34.327	2.3	979740000	979740000	69	10280000	10280000	5	GETGPSGPVGPAGAVGPR;GVVGPQGAR;HGNRGETGPSGPVGPAGAVGPR				174	994;1184;1228	True;True;True	1039;1232;1276	1434;1435;1714;1778	1881;1882;1883;2250;2345	1882;2250;2345			-1
P14618-2	P14618-2	14	1	1	Pyruvate kinase PKM	PKM	sp|P14618-2|KPYM_HUMAN Isoform M1 of Pyruvate kinase PKM OS=Homo sapiens OX=9606 GN=PKM	1	14	1	1	14	1	1	35.2	1.3	1.3	58.061	531	531	0.0077519	5.6412	35.2	346010000	346010000	34	10177000	10177000	1	AGKPVICATQMLESMIK;DPVQEAWAEDVDLR;GDLGIEIPAEK;GVNLPGAAVDLPAVSEK;ITLDNAYMEK;KGDVVIVLTGWRPGSGFTNTMR;KGVNLPGAAVDLPAVSEK;LDIDSPPITAR;LFEELVR;LNFSHGTHEYHAETIK;NTGIICTIGPASR;RFDEILEASDGIMVAR;TATESFASDPILYRPVAVALDTK;VNFAMNVGK				248	116;491;981;1179;1571;1642;1649;1741;1795;1960;2394;2615;2961;3409	False;False;False;False;False;False;False;False;True;False;False;False;False;False	119;516;1023;1227;1633;1704;1711;1806;1866;2033;2495;2721;3077;3538	146;737;1411;1708;2336;2452;2453;2464;2623;2709;2935;2936;2937;3631;3922;3923;3924;3925;3926;3927;4441;5137	181;968;1851;2244;3062;3207;3208;3223;3423;3537;3843;3844;3845;3846;4716;5064;5065;5066;5067;5068;5069;5070;5729;5730;6629	181;968;1851;2244;3062;3208;3223;3423;3537;3846;4716;5069;5729;6629			-1
Q12912-2;Q12912	Q12912-2;Q12912	1;1	1;1	1;1	Lymphoid-restricted membrane protein;Processed lymphoid-restricted membrane protein	LRMP	sp|Q12912-2|IRAG2_HUMAN Isoform 2 of Inositol 1,4,5-triphosphate receptor associated 2 OS=Homo sapiens OX=9606 GN=IRAG2;sp|Q12912|IRAG2_HUMAN Inositol 1,4,5-triphosphate receptor associated 2 OS=Homo sapiens OX=9606 GN=IRAG2 PE=1 SV=3	2	1	1	1	1	1	1	1.6	1.6	1.6	56.212	499	499;555	0.007657	5.6202	1.6	289360000	289360000	29	9977800	9977800	1	VTIASLPR				485	3527	True	3657	5315	6844	6844			-1;-1
Q96HC4-2;Q96HC4-3;Q96HC4-5	Q96HC4-2;Q96HC4-3	12;11;1	3;3;0	3;3;0	PDZ and LIM domain protein 5	PDLIM5	sp|Q96HC4-2|PDLI5_HUMAN Isoform 2 of PDZ and LIM domain protein 5 OS=Homo sapiens OX=9606 GN=PDLIM5;sp|Q96HC4-3|PDLI5_HUMAN Isoform 3 of PDZ and LIM domain protein 5 OS=Homo sapiens OX=9606 GN=PDLIM5	3	12	3	3	12	3	3	64.1	9.4	9.4	25.93	234	234;214;136	0	19.743	64.1	543450000	543450000	15	9896300	9896300	5	ASAAPKPEPVPVQKPTVTSVCSETSQELAEGQR;DFNMPLTISSLK;DFNMPLTISSLKDGGK;EKIPLHVFSPK;IGDVVLSIDGINAQGMTHLEAQNK;ILAQITGTEHLK;IPLHVFSPK;LIEDTEDWRPR;LRDWHHEVSAR;RLIEDTEDWRPR;SNYSVSLVGPAPWGFR;YTEFYHVPTHSDASK				587	280;412;413;655;1381;1436;1514;1856;2018;2651;2850;3732	False;False;False;True;False;False;True;False;True;False;False;False	294;430;431;432;687;1432;1487;1572;1929;2093;2757;2962;3865	408;588;589;590;969;2018;2019;2086;2087;2230;2231;2795;2796;3038;3039;3982;3983;4292;5579;5580;5581	534;765;766;767;1293;2654;2655;2732;2733;2926;2927;3655;3656;3965;3966;5146;5147;5552;7158;7159;7160	534;765;767;1293;2654;2733;2927;3656;3965;5147;5552;7159	152	26	-1;-1;-1
P17858;P17858-2	P17858;P17858-2	2;2	1;1	1;1	ATP-dependent 6-phosphofructokinase, liver type	PFKL	sp|P17858|PFKAL_HUMAN ATP-dependent 6-phosphofructokinase, liver type OS=Homo sapiens OX=9606 GN=PFKL PE=1 SV=6;sp|P17858-2|PFKAL_HUMAN Isoform 2 of ATP-dependent 6-phosphofructokinase, liver type OS=Homo sapiens OX=9606 GN=PFKL	2	2	1	1	2	1	1	3.3	2.2	2.2	85.018	780	780;827	0.0036232	6.3306	3.3	335740000	335740000	34	9874700	9874700	1	IMEVIDAITTTAQSHQR;TFVLEVMGR				265	1482;2989	True;False	1538;3105	2175;4479	2856;5779;5780	2856;5779			-1;-1
P27338;P27338-2	P27338;P27338-2	6;4	6;4	6;4	Amine oxidase [flavin-containing] B	MAOB	sp|P27338|AOFB_HUMAN Amine oxidase [flavin-containing] B OS=Homo sapiens OX=9606 GN=MAOB PE=1 SV=3;sp|P27338-2|AOFB_HUMAN Isoform 2 of Amine oxidase [flavin-containing] B OS=Homo sapiens OX=9606 GN=MAOB	2	6	6	6	6	6	6	17.3	17.3	17.3	58.762	520	520;411	0	54.694	17.3	587120000	587120000	29	9814100	9814100	8	IHFNPPLPMMR;IMDLLGDR;IYFAGTETATHWSGYMEGAVEAGER;LLHDSGLNVVVLEAR;VLGSLEALEPVHYEEK;YVDLGGSYVGPTQNR				311	1401;1478;1613;1905;3367;3742	True;True;True;True;True;True	1452;1533;1675;1978;3495;3875	2041;2042;2168;2414;2852;5088;5089;5608	2682;2683;2846;3164;3724;6572;6573;7212	2682;2846;3164;3724;6573;7212			-1;-1
O14958;O14958-2	O14958;O14958-2	4;3	4;3	4;3	Calsequestrin-2	CASQ2	sp|O14958|CASQ2_HUMAN Calsequestrin-2 OS=Homo sapiens OX=9606 GN=CASQ2 PE=1 SV=2;sp|O14958-2|CASQ2_HUMAN Isoform 2 of Calsequestrin-2 OS=Homo sapiens OX=9606 GN=CASQ2	2	4	4	4	4	4	4	10.5	10.5	10.5	46.435	399	399;328	0	24.831	10.5	434530000	434530000	17	9710100	9710100	4	AFEEAAEHFQPYIK;FFATFDK;LEVQAFER;SDPDGYEFLEILK				22	88;821;1787;2739	True;True;True;True	88;858;1858;2848	109;1206;2698;4143	136;1592;3524;5362	136;1592;3524;5362			-1;-1
P07355-2;P07355;A6NMY6	P07355-2;P07355;A6NMY6	4;4;2	4;4;2	4;4;2	Annexin A2;Putative annexin A2-like protein	ANXA2;ANXA2P2	sp|P07355-2|ANXA2_HUMAN Isoform 2 of Annexin A2 OS=Homo sapiens OX=9606 GN=ANXA2;sp|P07355|ANXA2_HUMAN Annexin A2 OS=Homo sapiens OX=9606 GN=ANXA2 PE=1 SV=2;sp|A6NMY6|AXA2L_HUMAN Putative annexin A2-like protein OS=Homo sapiens OX=9606 GN=ANXA2P2 PE=5 SV=2	3	4	4	4	4	4	4	17.9	17.9	17.9	40.411	357	357;339;339	0	30.53	17.9	321740000	321740000	24	9629700	9629700	4	AYTNFDAERDALNIETAIK;LSLEGDHSTPPSAYGSVK;QDIAFAYQR;RAEDGSVIDYELIDQDAR				162	360;2048;2500;2596	True;True;True;True	376;2123;2603;2702	524;3077;3762;3884	689;4013;4868;5016	689;4013;4868;5016			-1;-1;-1
O95299;O95299-2	O95299;O95299-2	5;5	5;5	5;5	NADH dehydrogenase [ubiquinone] 1 alpha subcomplex subunit 10, mitochondrial	NDUFA10	sp|O95299|NDUAA_HUMAN NADH dehydrogenase [ubiquinone] 1 alpha subcomplex subunit 10, mitochondrial OS=Homo sapiens OX=9606 GN=NDUFA10 PE=1 SV=1;sp|O95299-2|NDUAA_HUMAN Isoform 2 of NADH dehydrogenase [ubiquinone] 1 alpha subcomplex subunit 10, mitochondria	2	5	5	5	5	5	5	18	18	18	40.75	355	355;429	0	39.926	18	322270000	322270000	20	9554200	9554200	5	ITSAYLQDIENAYKK;LLQYSDALEHLLTTGQGVVLER;LQSWLYSSR;TFLPEMSEK;VVEDIEYLK				74	1584;1930;2013;2985;3553	True;True;True;True;True	1646;2003;2088;3101;3684	2353;2877;3033;4473;5365	3082;3754;3960;5773;6918	3082;3754;3960;5773;6918			-1;-1
P08758	P08758	3	3	3	Annexin A5	ANXA5	sp|P08758|ANXA5_HUMAN Annexin A5 OS=Homo sapiens OX=9606 GN=ANXA5 PE=1 SV=2	1	3	3	3	3	3	3	9.4	9.4	9.4	35.936	320	320	0	20.703	9.4	245760000	245760000	22	9317500	9317500	3	FITIFGTR;GTVTDFPGFDER;SEIDLFNIRK				187	865;1169;2749	True;True;True	903;1217;2860	1261;1697;4163	1656;2233;5393	1656;2233;5393			-1
Q96GE9-2;Q96GE9	Q96GE9-2;Q96GE9	1;1	1;1	1;1	Transmembrane protein 261	TMEM261	sp|Q96GE9-2|DMAC1_HUMAN Isoform 2 of Distal membrane-arm assembly complex protein 1 OS=Homo sapiens OX=9606 GN=DMAC1;sp|Q96GE9|DMAC1_HUMAN Distal membrane-arm assembly complex protein 1 OS=Homo sapiens OX=9606 GN=DMAC1 PE=1 SV=1	2	1	1	1	1	1	1	15.2	15.2	15.2	11.829	112	112;116	0.0035842	6.2151	15.2	27332000	27332000	3	9110600	9110600	1	PAPPATPGAPTSPAEHR				585	2422	True	2524	3669	4768	4768			-1;-1
P15502-7;P15502-6;P15502-12;P15502-13;P15502-5;P15502-2;P15502-1;P15502-4;P15502-10;P15502;P15502-9;P15502-8	P15502-7;P15502-6;P15502-12;P15502-13;P15502-5;P15502-2;P15502-1;P15502-4;P15502-10;P15502;P15502-9;P15502-8	2;2;2;2;2;2;2;2;2;2;2;1	2;2;2;2;2;2;2;2;2;2;2;1	2;2;2;2;2;2;2;2;2;2;2;1	Elastin	ELN	sp|P15502-7|ELN_HUMAN Isoform 7 of Elastin OS=Homo sapiens OX=9606 GN=ELN;sp|P15502-6|ELN_HUMAN Isoform 6 of Elastin OS=Homo sapiens OX=9606 GN=ELN;sp|P15502-12|ELN_HUMAN Isoform 12 of Elastin OS=Homo sapiens OX=9606 GN=ELN;sp|P15502-13|ELN_HUMAN Isoform 1	12	2	2	2	2	2	2	4.7	4.7	4.7	58.788	677	677;687;692;705;711;724;730;757;759;786;792;658	0	12.437	4.7	290500000	290500000	10	9058800	9058800	2	FPGVGVLPGVPTGAGVKPK;LPGGYGLPYTTGK				257	907;1977	True;True	948;2050	1319;2959	1739;3869	1739;3869			-1;-1;-1;-1;-1;-1;-1;-1;-1;-1;-1;-1
Q9Y6H1;Q5T1J5	Q9Y6H1;Q5T1J5	1;1	1;1	1;1	Coiled-coil-helix-coiled-coil-helix domain-containing protein 2;Putative coiled-coil-helix-coiled-coil-helix domain-containing protein CHCHD2P9, mitochondrial	CHCHD2;CHCHD2P9	sp|Q9Y6H1|CHCH2_HUMAN Coiled-coil-helix-coiled-coil-helix domain-containing protein 2 OS=Homo sapiens OX=9606 GN=CHCHD2 PE=1 SV=1;sp|Q5T1J5|CHCH9_HUMAN Putative coiled-coil-helix-coiled-coil-helix domain-containing protein CHCHD2P9, mitochondrial OS=Homo s	2	1	1	1	1	1	1	18.5	18.5	18.5	15.512	151	151;151	0.0036765	6.5727	18.5	45195000	45195000	5	9039100	9039100	1	AAPRPAPVAQPPAAAPPSAVGSSAAAPR				540	28	True	28	34	50	50			-1;-1
Q9C037-3;Q9C037-2;Q9C037	Q9C037-3;Q9C037-2;Q9C037	1;1;1	1;1;1	1;1;1	E3 ubiquitin-protein ligase TRIM4	TRIM4	sp|Q9C037-3|TRIM4_HUMAN Isoform Gamma of E3 ubiquitin-protein ligase TRIM4 OS=Homo sapiens OX=9606 GN=TRIM4;sp|Q9C037-2|TRIM4_HUMAN Isoform Beta of E3 ubiquitin-protein ligase TRIM4 OS=Homo sapiens OX=9606 GN=TRIM4;sp|Q9C037|TRIM4_HUMAN E3 ubiquitin-protei	3	1	1	1	1	1	1	3.7	3.7	3.7	34.193	294	294;474;500	1	-2	3.7	144430000	144430000	16	9026700	9026700	1	KVMHLQDVEVK	+			612	1697	True	1761	2550	3320	3320	158	149	-1;-1;-1
Q16586-2;Q16586	Q16586-2;Q16586	3;3	3;3	3;3	Alpha-sarcoglycan	SGCA	sp|Q16586-2|SGCA_HUMAN Isoform SGCA-2 of Alpha-sarcoglycan OS=Homo sapiens OX=9606 GN=SGCA;sp|Q16586|SGCA_HUMAN Alpha-sarcoglycan OS=Homo sapiens OX=9606 GN=SGCA PE=1 SV=1	2	3	3	3	3	3	3	15.2	15.2	15.2	29.354	263	263;387	0	22.037	15.2	231060000	231060000	10	8977300	8977300	4	SHDAEEVLPSTPASR;SPHHPGFLYGSATPEDR;VPLPIEGR				525	2789;2860;3441	True;True;True	2900;2973;3571	4210;4211;4310;5179	5457;5458;5576;6681	5458;5576;6681			-1;-1
P98160	P98160	33	33	33	Basement membrane-specific heparan sulfate proteoglycan core protein;Endorepellin;LG3 peptide	HSPG2	sp|P98160|PGBM_HUMAN Basement membrane-specific heparan sulfate proteoglycan core protein OS=Homo sapiens OX=9606 GN=HSPG2 PE=1 SV=4	1	33	33	33	33	33	33	11.3	11.3	11.3	468.83	4391	4391	0	260.01	11.3	3.2872e+09	3.2872e+09	185	8908500	8908500	35	AAGVPSATITWR;AELLVTEAPSKPITVTVEEQR;AFAHLQVPER;AMDFNGILTIR;AQLHGASEEPGHFSLTNAASTHTTNEGIFSPTPGELGFSSFHR;EASITVSVLHGTHSGPSYTPVPGSTRPIR;EGGQLPPGHSVQDGVLR;EQAWQRPDGQPATR;EVSEAVVDTLESEYLK;GSVYIGGAPDVATLTGGR;HPTPLALGHFHTVTLLR;IAHVELADAGQYR;IPGDQVVSVVFIK;IQVVVLSASDASPPPVK;LEGDTLIIPR;LGTVPQFPR;LHLVSPADSGEYVCR;LLSGPYFWSLPSR;LNWGHIPSHPR;LPAVEPTDQAQYLCR;LYIFQASPADAGQYVCR;MASVGLSDIAMDTTVTHATSHGR;NELLHFER;QVQF…				458	12;67;85;219;267;582;614;716;772;1159;1264;1310;1509;1537;1768;1832;1844;1934;1970;1973;2149;2169;2310;2589;2650;2667;2796;2801;2853;2942;3298;3336;3654	True;True;True;True;True;True;True;True;True;True;True;True;True;True;True;True;True;True;True;True;True;True;True;True;True;True;True;True;True;True;True;True;True	12;67;85;231;281;610;643;752;809;1207;1313;1360;1567;1596;1837;1903;1916;2007;2043;2046;2228;2249;2408;2695;2756;2774;2907;2912;2965;3056;3423;3463;3786	15;85;106;332;390;872;915;1058;1144;1683;1840;1907;1908;2225;2273;2668;2756;2776;2881;2951;2955;3236;3265;3266;3502;3873;3874;3981;4007;4228;4233;4295;4408;4955;4956;5033;5488	23;109;133;448;515;1165;1225;1410;1516;2212;2420;2505;2506;2919;2985;3487;3603;3628;3758;3861;3865;4213;4247;4248;4249;4554;5003;5004;5145;5173;5477;5478;5483;5555;5686;6409;6410;6506;7059	23;109;133;448;515;1165;1225;1410;1516;2212;2420;2506;2919;2985;3487;3603;3628;3758;3861;3865;4213;4249;4554;5003;5145;5173;5477;5483;5555;5686;6409;6506;7059			-1
P47914	P47914	1	1	1	60S ribosomal protein L29	RPL29	sp|P47914|RL29_HUMAN 60S ribosomal protein L29 OS=Homo sapiens OX=9606 GN=RPL29 PE=1 SV=2	1	1	1	1	1	1	1	9.4	9.4	9.4	17.752	159	159	0.0019268	6.9439	9.4	35379000	35379000	4	8844800	8844800	1	AQAAAPASVPAQAPK				372	256	True	270	378	498	498			-1
P16219	P16219	4	4	4	Short-chain specific acyl-CoA dehydrogenase, mitochondrial	ACADS	sp|P16219|ACADS_HUMAN Short-chain specific acyl-CoA dehydrogenase, mitochondrial OS=Homo sapiens OX=9606 GN=ACADS PE=1 SV=1	1	4	4	4	4	4	4	11.9	11.9	11.9	44.297	412	412	0	25.302	11.9	198080000	198080000	19	8833400	8833400	4	EHLFPAAQVK;ELFPIAAQVDK;GISAFLVPMPTPGLTLGK;IAMQTLDMGR				259	630;667;1054;1315	True;True;True;True	660;700;1101;1365	933;934;989;1514;1914	1247;1248;1323;1980;2516	1248;1323;1980;2516			-1
Q16891-3;Q16891-2;Q16891-4;Q16891	Q16891-3;Q16891-2;Q16891-4;Q16891	14;13;13;13	14;13;13;13	14;13;13;13	MICOS complex subunit MIC60	IMMT	sp|Q16891-3|MIC60_HUMAN Isoform 3 of MICOS complex subunit MIC60 OS=Homo sapiens OX=9606 GN=IMMT;sp|Q16891-2|MIC60_HUMAN Isoform 2 of MICOS complex subunit MIC60 OS=Homo sapiens OX=9606 GN=IMMT;sp|Q16891-4|MIC60_HUMAN Isoform 4 of MICOS complex subunit MIC	4	14	14	14	14	14	14	26.4	26.4	26.4	80.026	726	726;747;757;758	0	109.16	26.4	1423200000	1423200000	43	8735400	8735400	17	AHQLWLSVEALK;AVDEAADALLK;ELDSITPEVLPGWK;GIEQAVQSHAVAEEEAR;GIEQAVQSHAVAEEEARK;IEEVRDAMENEMR;LHNMIVDLDNVVK;LRGIEQAVQSHAVAEEEARK;LSTDDLNSLIAHAHR;QAAAHTDHLRDVLR;QTASVTLQAIAAQNAAVQAVNAHSNILK;TDHPEIGEGKPTPALSALAK;TSSAETPTIPLGSAVEAIK;VVSQYHELVVQAR				535	144;322;660;1038;1039;1349;1845;2022;2061;2489;2578;2966;3115;3568	True;True;True;True;True;True;True;True;True;True;True;True;True;True	149;336;692;1085;1086;1400;1917;2097;2137;2592;2683;3082;3233;3699	194;467;974;1489;1490;1491;1492;1982;2777;3045;3095;3748;3749;3859;4446;4659;5382;5383	244;603;1299;1949;1950;1951;1952;2610;3629;3973;4035;4853;4854;4985;5735;6013;6940;6941	244;603;1299;1950;1951;2610;3629;3973;4035;4854;4985;5735;6013;6940			-1;-1;-1;-1
Q99623;Q99623-2	Q99623;Q99623-2	6;5	6;5	6;5	Prohibitin-2	PHB2	sp|Q99623|PHB2_HUMAN Prohibitin-2 OS=Homo sapiens OX=9606 GN=PHB2 PE=1 SV=2;sp|Q99623-2|PHB2_HUMAN Isoform 2 of Prohibitin-2 OS=Homo sapiens OX=9606 GN=PHB2	2	6	6	6	6	6	6	27.8	27.8	27.8	33.296	299	299;261	0	45.028	27.8	413830000	413830000	22	8592300	8592300	5	AQVSLLIR;IGGVQQDTILAEGLHFR;IVQAEGEAEAAK;IYLTADNLVLNLQDESFTR;VLPSIVNEVLK;VLSRPNAQELPSMYQR				595	272;1389;1599;1616;3380;3390	True;True;True;True;True;True	286;1440;1661;1678;3509;3519	396;2028;2375;2417;5103;5115	521;2665;3114;3167;6587;6600	521;2665;3114;3167;6587;6600			-1;-1
A2NJV5;A0A0A0MRZ7;A0A075B6S6;A0A075B6S2;A0A075B6P5;A0A087WW87;P06310;P01615;P01614	A2NJV5;A0A0A0MRZ7;A0A075B6S6;A0A075B6S2;A0A075B6P5;A0A087WW87;P06310;P01615;P01614	1;1;1;1;1;1;1;1;1	1;1;1;1;1;1;1;1;1	1;1;1;1;1;1;1;1;1	Ig kappa chain V-II region RPMI 6410;Ig kappa chain V-II region FR;Ig kappa chain V-II region Cum	IGKV A18;IGKV2D-26;IGKV2D-30;IGKV2D-29;IGKV2D-28;IGKV2-40	sp|A2NJV5|KV229_HUMAN Immunoglobulin kappa variable 2-29 OS=Homo sapiens OX=9606 GN=IGKV2-29 PE=3 SV=2;sp|A0A0A0MRZ7|KVD26_HUMAN Immunoglobulin kappa variable 2D-26 OS=Homo sapiens OX=9606 GN=IGKV2D-26 PE=3 SV=1;sp|A0A075B6S6|KVD30_HUMAN Immunoglobulin kap	9	1	1	1	1	1	1	10.8	10.8	10.8	13.085	120	120;120;120;120;120;121;120;120;121	0.0018692	6.7517	10.8	51016000	51016000	6	8502700	8502700	1	FSGSGSGTDFTLK				1	922	True	964	1339	1761	1761			-1;-1;-1;-1;-1;-1;-1;-1;-1
Q04837	Q04837	1	1	1	Single-stranded DNA-binding protein, mitochondrial	SSBP1	sp|Q04837|SSBP_HUMAN Single-stranded DNA-binding protein, mitochondrial OS=Homo sapiens OX=9606 GN=SSBP1 PE=1 SV=1	1	1	1	1	1	1	1	6.1	6.1	6.1	17.259	148	148	0.0018484	6.6653	6.1	67314000	67314000	8	8414300	8414300	1	ISVFRPGLR				476	1557	True	1618	2316	3040	3040			-1
O43181	O43181	2	2	2	NADH dehydrogenase [ubiquinone] iron-sulfur protein 4, mitochondrial	NDUFS4	sp|O43181|NDUS4_HUMAN NADH dehydrogenase [ubiquinone] iron-sulfur protein 4, mitochondrial OS=Homo sapiens OX=9606 GN=NDUFS4 PE=1 SV=1	1	2	2	2	2	2	2	14.3	14.3	14.3	20.108	175	175	0	11.693	14.3	468760000	468760000	9	8216900	8216900	2	LDITTLTGVPEEHIK;SYGANFSWNK				30	1743;2944	True;True	1808;3058	2625;4420	3426;5708	3426;5708			-1
P00738-2;P00738	P00738-2;P00738	2;2	2;2	2;2	Haptoglobin;Haptoglobin alpha chain;Haptoglobin beta chain	HP	sp|P00738-2|HPT_HUMAN Isoform 2 of Haptoglobin OS=Homo sapiens OX=9606 GN=HP;sp|P00738|HPT_HUMAN Haptoglobin OS=Homo sapiens OX=9606 GN=HP PE=1 SV=1	2	2	2	2	2	2	2	5.5	5.5	5.5	38.451	347	347;406	0	11.686	5.5	156070000	156070000	19	8214200	8214200	2	VGYVSGWGR;VTSIQDWVQK				94	3314;3536	True;True	3439;3666	4979;5325	6442;6855	6442;6855			-1;-1
Q16134;Q16134-3	Q16134;Q16134-3	4;3	4;3	4;3	Electron transfer flavoprotein-ubiquinone oxidoreductase, mitochondrial	ETFDH	sp|Q16134|ETFD_HUMAN Electron transfer flavoprotein-ubiquinone oxidoreductase, mitochondrial OS=Homo sapiens OX=9606 GN=ETFDH PE=1 SV=2;sp|Q16134-3|ETFD_HUMAN Isoform 2 of Electron transfer flavoprotein-ubiquinone oxidoreductase, mitochondrial OS=Homo sapi	2	4	4	4	4	4	4	8.8	8.8	8.8	68.495	617	617;570	0	27.072	8.8	288140000	288140000	33	8201000	8201000	5	HHPSIRPTLEGGK;IPVPILPGLPMNNHGNYIVR;ITTHYTIYPR;VDHTVGWPLDR				521	1233;1522;1585;3231	True;True;True;True	1281;1581;1647;3356	1786;1787;2245;2354;4871	2353;2354;2948;3083;6301	2353;2948;3083;6301			-1;-1
P28289;P28289-2	P28289;P28289-2	3;2	3;2	3;2	Tropomodulin-1	TMOD1	sp|P28289|TMOD1_HUMAN Tropomodulin-1 OS=Homo sapiens OX=9606 GN=TMOD1 PE=1 SV=1;sp|P28289-2|TMOD1_HUMAN Isoform 2 of Tropomodulin-1 OS=Homo sapiens OX=9606 GN=TMOD1	2	3	3	3	3	3	3	12.5	12.5	12.5	40.569	359	359;232	0	45.481	12.5	154450000	154450000	19	8128800	8128800	3	ASNAMMNNNDLVR;LADLTGPIIPK;TLENELDELDPDNALLPAGLR				316	293;1707;3043	True;True;True	307;1771;3160	426;2565;4564	555;3337;5887	555;3337;5887			-1;-1
Q6Y288	Q6Y288	1	1	1	Beta-1,3-glucosyltransferase	B3GALTL	sp|Q6Y288|B3GLT_HUMAN Beta-1,3-glucosyltransferase OS=Homo sapiens OX=9606 GN=B3GLCT PE=1 SV=2	1	1	1	1	1	1	1	2	2	2	56.563	498	498	0.0035714	6.152	2	133660000	133660000	17	7862500	7862500	1	AEQLKKSILK				549	73	True	73	91	115	115			-1
O60220	O60220	1	1	1	Mitochondrial import inner membrane translocase subunit Tim8 A	TIMM8A	sp|O60220|TIM8A_HUMAN Mitochondrial import inner membrane translocase subunit Tim8 A OS=Homo sapiens OX=9606 GN=TIMM8A PE=1 SV=1	1	1	1	1	1	1	1	11.3	11.3	11.3	10.998	97	97	0.007764	5.6424	11.3	39262000	39262000	5	7852500	7852500	0	FIDTSQFILNR				38	858	True	896	1252	1645	1645			-1
P00367-3;P00367;P00367-2;P49448	P00367-3;P00367;P00367-2;P49448	5;5;3;3	5;5;3;3	5;5;3;3	Glutamate dehydrogenase 1, mitochondrial;Glutamate dehydrogenase 2, mitochondrial	GLUD1;GLUD2	sp|P00367-3|DHE3_HUMAN Isoform 3 of Glutamate dehydrogenase 1, mitochondrial OS=Homo sapiens OX=9606 GN=GLUD1;sp|P00367|DHE3_HUMAN Glutamate dehydrogenase 1, mitochondrial OS=Homo sapiens OX=9606 GN=GLUD1 PE=1 SV=2;sp|P00367-2|DHE3_HUMAN Isoform 2 of Gluta	4	5	5	5	5	5	5	16.7	16.7	16.7	46.575	425	425;558;391;558	0	35.698	16.7	231850000	231850000	24	7742700	7742700	5	ALASLMTYK;GFIGPGIDVPAPDMSTGER;HGGTIPIVPTAEFQDR;IIAEGANGPTTPEADK;YSTDVSVDEVK				86	174;1006;1226;1408;3730	True;True;True;True;True	183;1052;1274;1459;3863	244;1449;1775;2050;5577	305;1898;2341;2691;7156	305;1898;2341;2691;7156			-1;-1;-1;-1
Q16851-2;Q16851	Q16851-2;Q16851	5;5	5;5	5;5	UTP--glucose-1-phosphate uridylyltransferase	UGP2	sp|Q16851-2|UGPA_HUMAN Isoform 2 of UTP--glucose-1-phosphate uridylyltransferase OS=Homo sapiens OX=9606 GN=UGP2;sp|Q16851|UGPA_HUMAN UTP--glucose-1-phosphate uridylyltransferase OS=Homo sapiens OX=9606 GN=UGP2 PE=1 SV=5	2	5	5	5	5	5	5	13.9	13.9	13.9	55.676	497	497;508	0	35.358	13.9	266680000	266680000	27	7732400	7732400	4	IFNTNNLWISLAAVK;ILTTASSHEFEHTK;NENTFLDLTVQQIEHLNK;REFPTVPLVK;SFENSLGINVPR				533	1370;1473;2311;2611;2763	True;True;True;True;True	1421;1527;2409;2717;2874	2005;2159;3503;3916;4178	2638;2834;4555;5058;5410	2638;2834;4555;5058;5410			-1;-1
P00156	P00156	1	1	1	Cytochrome b	MT-CYB	sp|P00156|CYB_HUMAN Cytochrome b OS=Homo sapiens OX=9606 GN=MT-CYB PE=1 SV=2	1	1	1	1	1	1	1	2.4	2.4	2.4	42.717	380	380	0.0035088	6.0334	2.4	45810000	45810000	6	7634900	7634900	1	DVNYGWIIR				83	535	True	560	800	1056	1056			-1
P06733;P06733-2	P06733;P06733-2	3;2	2;2	2;2	Alpha-enolase	ENO1	sp|P06733|ENOA_HUMAN Alpha-enolase OS=Homo sapiens OX=9606 GN=ENO1 PE=1 SV=2;sp|P06733-2|ENOA_HUMAN Isoform MBP-1 of Alpha-enolase OS=Homo sapiens OX=9606 GN=ENO1	2	3	2	2	3	2	2	9.2	5.1	5.1	47.168	434	434;341	0	16.438	9.2	226160000	226160000	22	7612400	7612400	2	AAVPSGASTGIYEALELR;IGAEVYHNLK;YISPDQLADLYK				155	43;1378;3687	False;True;True	43;1429;3820	51;52;2014;2015;5526	67;68;69;2649;2650;7100	67;2650;7100			-1;-1
P29692-3;P29692;P29692-2;P29692-4	P29692-3;P29692;P29692-2	3;3;2;1	3;3;2;1	3;3;2;1	Elongation factor 1-delta	EEF1D	sp|P29692-3|EF1D_HUMAN Isoform 3 of Elongation factor 1-delta OS=Homo sapiens OX=9606 GN=EEF1D;sp|P29692|EF1D_HUMAN Elongation factor 1-delta OS=Homo sapiens OX=9606 GN=EEF1D PE=1 SV=5;sp|P29692-2|EF1D_HUMAN Isoform 2 of Elongation factor 1-delta OS=Homo s	4	3	3	3	3	3	3	12.8	12.8	12.8	28.558	257	257;281;647;262	0	20.337	12.8	113220000	113220000	15	7547900	7547900	2	ATNFLAHEK;GVVQELQQAISK;IASLEVENQSLR				318	314;1186;1320	True;True;True	328;1234;1370	457;1721;1921	592;2257;2523	592;2257;2523			-1;-1;-1;-1
P41222	P41222	1	1	1	Prostaglandin-H2 D-isomerase	PTGDS	sp|P41222|PTGDS_HUMAN Prostaglandin-H2 D-isomerase OS=Homo sapiens OX=9606 GN=PTGDS PE=1 SV=1	1	1	1	1	1	1	1	8.4	8.4	8.4	21.029	190	190	0	11.799	8.4	60021000	60021000	8	7502700	7502700	1	TMLLQPAGSLGSYSYR				359	3069	True	3187	4593	5921	5921			-1
O75438;O75438-2	O75438;O75438-2	2;1	2;1	2;1	NADH dehydrogenase [ubiquinone] 1 beta subcomplex subunit 1	NDUFB1	sp|O75438|NDUB1_HUMAN NADH dehydrogenase [ubiquinone] 1 beta subcomplex subunit 1 OS=Homo sapiens OX=9606 GN=NDUFB1 PE=1 SV=1;sp|O75438-2|NDUB1_HUMAN Isoform 2 of NADH dehydrogenase [ubiquinone] 1 beta subcomplex subunit 1 OS=Homo sapiens OX=9606 GN=NDUFB1	2	2	2	2	2	2	2	34.5	34.5	34.5	6.9611	58	58;105	0	11.784	34.5	156750000	156750000	3	7485700	7485700	2	RELQPSEEVTWK;VNLLQIVR				54	2612;3414	True;True	2718;3543	3917;5142	5059;6634	5059;6634			-1;-1
P00387-2;P00387;P00387-3	P00387-2;P00387;P00387-3	5;5;5	5;5;5	5;5;5	NADH-cytochrome b5 reductase 3;NADH-cytochrome b5 reductase 3 membrane-bound form;NADH-cytochrome b5 reductase 3 soluble form	CYB5R3	sp|P00387-2|NB5R3_HUMAN Isoform 2 of NADH-cytochrome b5 reductase 3 OS=Homo sapiens OX=9606 GN=CYB5R3;sp|P00387|NB5R3_HUMAN NADH-cytochrome b5 reductase 3 OS=Homo sapiens OX=9606 GN=CYB5R3 PE=1 SV=3;sp|P00387-3|NB5R3_HUMAN Isoform 3 of NADH-cytochrome b5 r	3	5	5	5	5	5	5	26.3	26.3	26.3	31.628	278	278;301;334	0	37.025	26.3	419510000	419510000	13	7478200	7478200	8	DILLRPELEELR;FALPSPQHILGLPVGQHIYLSAR;LIDREIISHDTR;LWYTLDR;SVGMIAGGTGITPMLQVIR				87	441;791;1855;2143;2926	True;True;True;True;True	460;828;1928;2222;3039	629;1166;1167;2793;2794;3230;4390	820;1543;1544;1545;3653;3654;4207;5668	820;1544;3654;4207;5668			-1;-1;-1
P22352	P22352	2	2	2	Glutathione peroxidase 3	GPX3	sp|P22352|GPX3_HUMAN Glutathione peroxidase 3 OS=Homo sapiens OX=9606 GN=GPX3 PE=1 SV=2	1	2	2	2	2	2	2	11.5	11.5	11.5	25.552	226	226	0	12.156	11.5	78258000	78258000	11	7114400	7114400	2	FLVGPDGIPIMR;QEPGENSEILPTLK				287	888;2504	True;True	927;2607	1297;3766	1712;4872	1712;4872			-1
O43676	O43676	1	1	1	NADH dehydrogenase [ubiquinone] 1 beta subcomplex subunit 3	NDUFB3	sp|O43676|NDUB3_HUMAN NADH dehydrogenase [ubiquinone] 1 beta subcomplex subunit 3 OS=Homo sapiens OX=9606 GN=NDUFB3 PE=1 SV=3	1	1	1	1	1	1	1	7.1	7.1	7.1	11.402	98	98	0.0065253	5.7798	7.1	42160000	42160000	6	7026700	7026700	1	MELPDYR				32	2188	True	2272	3300	4291	4291			-1
P63104-2;P63104	P63104-2;P63104	2;2	1;1	1;1	14-3-3 protein zeta/delta	YWHAZ	sp|P63104-2|1433Z_HUMAN Isoform 2 of 14-3-3 protein zeta/delta OS=Homo sapiens OX=9606 GN=YWHAZ;sp|P63104|1433Z_HUMAN 14-3-3 protein zeta/delta OS=Homo sapiens OX=9606 GN=YWHAZ PE=1 SV=1	2	2	1	1	2	1	1	12.9	7.1	7.1	19.333	170	170;245	0.0076805	5.6269	12.9	63184000	63184000	9	7020500	7020500	1	DSTLIMQLLR;FLIPNASQAESK				439	512;874	False;True	537;912	766;1280	1006;1007;1008;1689	1006;1689			-1;-1
Q9Y2R0	Q9Y2R0	1	1	1	Cytochrome c oxidase assembly factor 3 homolog, mitochondrial	COA3	sp|Q9Y2R0|COA3_HUMAN Cytochrome c oxidase assembly factor 3 homolog, mitochondrial OS=Homo sapiens OX=9606 GN=COA3 PE=1 SV=1	1	1	1	1	1	1	1	9.4	9.4	9.4	11.731	106	106	0.0049342	5.8105	9.4	41608000	41608000	6	6934700	6934700	1	LTPEQLHSMR				666	2087	True	2165	3133	4087	4087			-1
Q9H223	Q9H223	5	5	3	EH domain-containing protein 4	EHD4	sp|Q9H223|EHD4_HUMAN EH domain-containing protein 4 OS=Homo sapiens OX=9606 GN=EHD4 PE=1 SV=1	1	5	5	3	5	5	3	10.7	10.7	7	61.174	541	541	0	38.78	10.7	225860000	225860000	30	6903300	6903300	5	AGGADAVQTVTGGLR;EGADEEEWVVAK;IILLFDAHK;LFEAEAQDLFR;YLLEQDFPGMR				616	110;611;1419;1794;3694	True;True;True;True;True	112;640;1470;1865;3827	136;911;2063;2708;5534	167;1221;2704;3536;7108	167;1221;2704;3536;7108			-1
P68366-2;P68366	P68366-2;P68366	11;11	3;3	3;3	Tubulin alpha-4A chain	TUBA4A	sp|P68366-2|TBA4A_HUMAN Isoform 2 of Tubulin alpha-4A chain OS=Homo sapiens OX=9606 GN=TUBA4A;sp|P68366|TBA4A_HUMAN Tubulin alpha-4A chain OS=Homo sapiens OX=9606 GN=TUBA4A PE=1 SV=1	2	11	3	3	11	3	3	31.9	7.9	7.9	48.328	433	433;448	0	18.756	31.9	163030000	163030000	22	6819500	6819500	3	AFVHWYVGEGMEEGEFSEAR;AFVHWYVGEGMEEGEFSEAREDMAALEK;AVCMLSNTTAIAEAWAR;AVFVDLEPTVIDEIR;DVNAAIAAIK;EIIDPVLDR;FDLMYAK;IHFPLATYAPVISAEK;LDHKFDLMYAK;NLDIERPTYTNLNR;VGINYQPPTVVPGGDLAK				447	97;98;321;326;533;643;804;1402;1740;2337;3302	False;False;False;True;True;True;False;False;False;False;False	97;98;99;335;340;558;673;841;1453;1805;2435;3427	118;119;120;465;466;480;798;951;1186;2043;2622;3535;3536;4960	145;146;147;601;602;642;1054;1266;1570;2684;3422;4595;4596;6415;6416	145;147;601;642;1054;1266;1570;2684;3422;4596;6416	128	398	-1;-1
Q06830	Q06830	3	2	2	Peroxiredoxin-1	PRDX1	sp|Q06830|PRDX1_HUMAN Peroxiredoxin-1 OS=Homo sapiens OX=9606 GN=PRDX1 PE=1 SV=1	1	3	2	2	3	2	2	18.6	13.1	13.1	22.11	199	199	0	11.286	18.6	101910000	101910000	15	6793800	6793800	2	QGGLGPMNIPLVSDPK;QITVNDLPVGR;TIAQDYGVLK				479	2518;2535;3015	True;False;True	2622;2640;3132	3789;3809;3810;4521	4910;4930;4931;5832	4910;4931;5832			-1
Q86TD4-1;Q86TD4;Q86TD4-3	Q86TD4-1;Q86TD4;Q86TD4-3	7;7;6	7;7;6	7;7;6	Sarcalumenin	SRL	sp|Q86TD4-1|SRCA_HUMAN Isoform 2 of Sarcalumenin OS=Homo sapiens OX=9606 GN=SRL;sp|Q86TD4|SRCA_HUMAN Sarcalumenin OS=Homo sapiens OX=9606 GN=SRL PE=1 SV=3;sp|Q86TD4-3|SRCA_HUMAN Isoform 3 of Sarcalumenin OS=Homo sapiens OX=9606 GN=SRL	3	7	7	7	7	7	7	9	9	9	100.79	932	932;473;431	0	48.819	9	489660000	489660000	37	6760100	6760100	8	DFFGINPISSFK;FGQNFLEK;LIGIEVPHK;TLMLNEDKPSDDYSAVLQR;VTFVDTPGIIENR;VTFVDTPGIIENRK;YQLYTGAEPTTSEFTVLMHGPK				557	405;849;1860;3051;3512;3513;3715	True;True;True;True;True;True;True	422;887;1933;3168;3642;3643;3848	579;1242;2800;2801;4572;5293;5294;5556	753;1635;3660;3661;5898;6819;6820;7131	753;1635;3660;5898;6819;6820;7131			-1;-1;-1
Q53GG5;Q53GG5-2;Q53GG5-3	Q53GG5;Q53GG5-2	3;2;1	3;2;1	3;2;1	PDZ and LIM domain protein 3	PDLIM3	sp|Q53GG5|PDLI3_HUMAN PDZ and LIM domain protein 3 OS=Homo sapiens OX=9606 GN=PDLIM3 PE=1 SV=1;sp|Q53GG5-2|PDLI3_HUMAN Isoform 2 of PDZ and LIM domain protein 3 OS=Homo sapiens OX=9606 GN=PDLIM3	3	3	3	3	3	3	3	11	11	11	39.232	364	364;316;189	0	20.034	11	282570000	282570000	16	6741000	6741000	3	LSGGIDFNQPLVITR;PFVIPGR;VLQGMVDDGSDDRPAGTR				537	2043;2438;3382	True;True;True	2118;2540;3511	3070;3687;5105	4005;4786;6589	4005;4786;6589			-1;-1;-1
P03891	P03891	1	1	1	NADH-ubiquinone oxidoreductase chain 2	MT-ND2	sp|P03891|NU2M_HUMAN NADH-ubiquinone oxidoreductase chain 2 OS=Homo sapiens OX=9606 GN=MT-ND2 PE=1 SV=2	1	1	1	1	1	1	1	2.6	2.6	2.6	38.96	347	347	0.0034843	6.0166	2.6	53376000	53376000	8	6671900	6671900	1	WAIIEEFTK				130	3593	True	3725	5416	6977	6977			-1
Q96GE4-2;Q96GE4	Q96GE4-2;Q96GE4	1;1	1;1	1;1	Centrosomal protein of 95 kDa	CEP95	sp|Q96GE4-2|CEP95_HUMAN Isoform 2 of Centrosomal protein of 95 kDa OS=Homo sapiens OX=9606 GN=CEP95;sp|Q96GE4|CEP95_HUMAN Centrosomal protein of 95 kDa OS=Homo sapiens OX=9606 GN=CEP95 PE=1 SV=1	2	1	1	1	1	1	1	2.1	2.1	2.1	76.674	657	657;821	1	-2	2.1	185890000	185890000	28	6639000	6639000	1	MWKQQIAQVEQLKK	+			584	2268	True	2365	3434	4466	4466	151	422	-1;-1
P63261;P60709;Q6S8J3;A5A3E0;P0CG38;Q562R1;Q9BYX7;P0CG39	P63261;P60709	20;20;9;8;7;5;4;4	7;7;3;2;2;0;2;2	7;7;3;2;2;0;2;2	Actin, cytoplasmic 2;Actin, cytoplasmic 2, N-terminally processed;Actin, cytoplasmic 1;Actin, cytoplasmic 1, N-terminally processed	ACTG1;ACTB	sp|P63261|ACTG_HUMAN Actin, cytoplasmic 2 OS=Homo sapiens OX=9606 GN=ACTG1 PE=1 SV=1;sp|P60709|ACTB_HUMAN Actin, cytoplasmic 1 OS=Homo sapiens OX=9606 GN=ACTB PE=1 SV=1	8	20	7	7	20	7	7	64.3	36.5	36.5	41.792	375	375;375;1075;1075;1075;376;375;1038	0	107.45	64.3	1.0718e+09	1.0718e+09	20	6599000	6599000	15	AGFAGDDAPR;AGFAGDDAPRAVFPSIVGRPR;AVFPSIVGR;AVFPSIVGRPR;DLTDYLMK;DLYANTVLSGGTTMYPGIADR;DSYVGDEAQSK;EITALAPSTMK;EKLCYVALDFEQEMATAASSSSLEK;HQGVMVGMGQK;HQGVMVGMGQKDSYVGDEAQSK;IKIIAPPER;IWHHTFYNELR;LDLAGRDLTDYLMK;MTQIMFETFNTPAMYVAIQAVLSLYASGR;QEYDESGPSIVHR;QEYDESGPSIVHRK;SYELPDGQVITIGNER;TTGIVMDSGDGVTHTVPIYEGYALPHAILR;VAPEEHPVLLTEAPLNPK				416	108;109;324;325;467;473;517;652;656;1268;1269;1430;1607;1744;2256;2509;2510;2943;3125;3209	False;False;False;False;False;True;False;False;True;False;False;False;False;False;True;True;True;False;True;True	110;111;338;339;487;488;497;542;683;684;688;1317;1318;1481;1669;1809;1810;2351;2612;2613;3057;3244;3334	133;134;135;469;470;471;472;473;474;475;476;477;478;479;695;696;697;698;699;700;701;715;771;961;962;963;964;965;966;970;1847;1848;1849;2078;2386;2387;2388;2389;2390;2391;2392;2393;2394;2395;2396;2397;2398;2399;2400;2401;2402;2403;2404;2405;2626;2627;2628;3417;3776;3777;3778;4409;4410;4411;4412;4413;4414;4415;4416;4417;4418;4419;4690;4691;4692;4693;4841	162;163;164;165;166;605;606;607;608;609;610;611;612;613;614;615;616;617;618;619;620;621;622;623;624;625;626;627;628;629;630;631;632;633;634;635;636;637;638;639;640;641;915;916;917;918;919;920;921;922;923;924;925;926;946;1013;1277;1278;1279;1280;1281;1282;1283;1284;1285;1286;1287;1288;1289;1294;1295;2428;2429;2430;2724;3128;3129;3130;3131;3132;3133;3134;3135;3136;3137;3138;3139;3140;3141;3142;3143…	162;166;607;629;920;946;1013;1278;1294;2428;2429;2724;3129;3429;4444;4895;4896;5698;6075;6267	119;120	190;325	-1;-1;-1;-1;-1;-1;-1;-1
Q16762	Q16762	1	1	1	Thiosulfate sulfurtransferase	TST	sp|Q16762|THTR_HUMAN Thiosulfate sulfurtransferase OS=Homo sapiens OX=9606 GN=TST PE=1 SV=4	1	1	1	1	1	1	1	6.4	6.4	6.4	33.429	297	297	0.0020284	7.3708	6.4	104510000	104510000	16	6531700	6531700	1	FLGTEPEPDAVGLDSGHIR				528	873	True	911	1279	1688	1688			-1
Q15124;Q15124-2	Q15124;Q15124-2	6;4	6;4	6;4	Phosphoglucomutase-like protein 5	PGM5	sp|Q15124|PGM5_HUMAN Phosphoglucomutase-like protein 5 OS=Homo sapiens OX=9606 GN=PGM5 PE=1 SV=2;sp|Q15124-2|PGM5_HUMAN Isoform 2 of Phosphoglucomutase-like protein 5 OS=Homo sapiens OX=9606 GN=PGM5	2	6	6	6	6	6	6	12.5	12.5	12.5	62.224	567	567;387	0	37.515	12.5	414930000	414930000	32	6469300	6469300	6	DLEALVTDK;IDAMHGVMGPYVR;SFIGQQFAVGSHVYSVAK;SMPTSMALDR;TIEEYAICPDLR;TIFDFHAIK				517	453;1328;2766;2848;3020;3023	True;True;True;True;True;True	473;1378;2877;2960;3137;3140	647;1929;4181;4290;4527;4534	846;2531;5413;5550;5839;5848	846;2531;5413;5550;5839;5848			-1;-1
P61626	P61626	1	1	1	Lysozyme C	LYZ	sp|P61626|LYSC_HUMAN Lysozyme C OS=Homo sapiens OX=9606 GN=LYZ PE=1 SV=1	1	1	1	1	1	1	1	8.1	8.1	8.1	16.537	148	148	0.003643	6.3656	8.1	58187000	58187000	9	6465200	6465200	0	STDYGIFQINSR				422	2906	True	3019	4367	5641	5641			-1
P47755-2;P52907;P47755	P47755-2;P52907;P47755	1;1;1	1;1;1	1;1;1	F-actin-capping protein subunit alpha-2;F-actin-capping protein subunit alpha-1	CAPZA2;CAPZA1	sp|P47755-2|CAZA2_HUMAN Isoform 2 of F-actin-capping protein subunit alpha-2 OS=Homo sapiens OX=9606 GN=CAPZA2;sp|P52907|CAZA1_HUMAN F-actin-capping protein subunit alpha-1 OS=Homo sapiens OX=9606 GN=CAPZA1 PE=1 SV=3;sp|P47755|CAZA2_HUMAN F-actin-capping p	3	1	1	1	1	1	1	5.8	5.8	5.8	19.775	172	172;286;286	0.0036101	6.3008	5.8	57995000	57995000	9	6443900	6443900	1	LLLNNDNLLR				370	1917	True	1990	2864	3737	3737			-1;-1;-1
P30046;P30046-2;A6NHG4	P30046;P30046-2;A6NHG4	4;3;3	4;3;3	4;3;3	D-dopachrome decarboxylase;D-dopachrome decarboxylase-like protein	DDT;DDTL	sp|P30046|DOPD_HUMAN D-dopachrome decarboxylase OS=Homo sapiens OX=9606 GN=DDT PE=1 SV=3;sp|P30046-2|DOPD_HUMAN Isoform 2 of D-dopachrome decarboxylase OS=Homo sapiens OX=9606 GN=DDT;sp|A6NHG4|DDTL_HUMAN D-dopachrome decarboxylase-like protein OS=Homo sapi	3	4	4	4	4	4	4	36.4	36.4	36.4	12.712	118	118;107;134	0	23.271	36.4	91512000	91512000	7	6441100	6441100	3	FFPLESWQIGK;PFLELDTNLPANR;PFLELDTNLPANRVPAGLEK;SHSAHFFEFLTK				323	827;2433;2434;2790	True;True;True;True	865;2535;2536;2901	1219;3681;3682;4212	1610;4780;4781;5459	1610;4780;4781;5459			-1;-1;-1
P12814-2;P12814;P12814-3;P12814-4	P12814-2;P12814;P12814-3;P12814-4	19;19;19;19	9;9;9;9	6;6;6;6	Alpha-actinin-1	ACTN1	sp|P12814-2|ACTN1_HUMAN Isoform 2 of Alpha-actinin-1 OS=Homo sapiens OX=9606 GN=ACTN1;sp|P12814|ACTN1_HUMAN Alpha-actinin-1 OS=Homo sapiens OX=9606 GN=ACTN1 PE=1 SV=2;sp|P12814-3|ACTN1_HUMAN Isoform 3 of Alpha-actinin-1 OS=Homo sapiens OX=9606 GN=ACTN1;sp|	4	19	9	6	19	9	6	22.7	13.9	9.4	102.71	887	887;892;914;930	0	117.63	22.7	1362800000	1362800000	52	6389200	6389200	11	AGTQIENIEEDFR;AGTQIENIEEDFRDGLK;AIMTYVSSFYHAFSGAQK;CQLEINFNTLQTK;DYETATLSEIK;FAIQDISVEETSAK;GISQEQMNEFR;GYEEWLLNEIR;GYEEWLLNEIRR;HEAFESDLAAHQDR;ISIEMHGTLEDQLSHLR;KHEAFESDLAAHQDR;LASDLLEWIR;LLETIDQLYLEYAK;LSNRPAFMPSEGR;LVSIGAEEIVDGNVK;RTIPWLENR;TINEVENQILTR;TIPWLENR				227	130;131;158;372;545;789;1055;1192;1193;1214;1550;1653;1723;1897;2051;2129;2702;3029;3031	False;True;True;False;True;False;True;False;False;False;True;False;True;True;True;False;False;True;False	134;135;164;389;571;826;1102;1240;1241;1262;1611;1715;1787;1970;2126;2208;2809;3146;3148	169;170;171;172;173;214;539;814;1164;1515;1727;1728;1760;1761;2305;2471;2472;2473;2599;2843;3081;3213;3214;3215;3216;4061;4541;4545;4546	212;213;214;215;216;217;268;708;1076;1538;1539;1540;1541;1981;2265;2266;2316;2317;3025;3230;3231;3232;3387;3715;4020;4190;4191;4192;4193;5247;5856;5864;5865;5866;5867	212;215;268;708;1076;1538;1981;2265;2266;2317;3025;3232;3387;3715;4020;4190;5247;5856;5865			-1;-1;-1;-1
P55268	P55268	11	11	11	Laminin subunit beta-2	LAMB2	sp|P55268|LAMB2_HUMAN Laminin subunit beta-2 OS=Homo sapiens OX=9606 GN=LAMB2 PE=1 SV=2	1	11	11	11	11	11	11	9.7	9.7	9.7	195.98	1798	1798	0	105.59	9.7	595030000	595030000	93	6338900	6338900	10	AETVQAALEEAQR;AGNSLAASTAEETAGSAQGR;DTEQTLYQVQER;EIGEATEHLTQLEADLTDVQDENFNANHALSGLER;LGIVQGIVGAR;LHTLGDNLLDPR;LQEGQTLEFLVASVPK;LQELEGTYEENER;SLADVDAILAR;VLVLEMFSGGDAAALER;YSEIEPSTEGEVIYR				406	79;124;521;640;1821;1846;1999;2000;2806;3396;3727	True;True;True;True;True;True;True;True;True;True;True	79;128;546;670;1892;1918;2072;2073;2917;3525;3860	100;162;775;948;2739;2778;3000;3001;4242;5122;5573	127;205;1017;1263;3579;3630;3912;3913;5492;6613;7152	127;205;1017;1263;3579;3630;3912;3913;5492;6613;7152			-1
P14923	P14923	5	5	5	Junction plakoglobin	JUP	sp|P14923|PLAK_HUMAN Junction plakoglobin OS=Homo sapiens OX=9606 GN=JUP PE=1 SV=3	1	5	5	5	5	5	5	8.3	8.3	8.3	81.744	745	745	0	35.502	8.3	421620000	421620000	46	6230500	6230500	5	ALMGSPQLVAAVVR;CTTSILHNLSHHR;LNYGIPAIVK;LVQLLVK;SAIVHLINYQDDAELATR				252	200;374;1971;2125;2728	True;True;True;True;True	210;391;2044;2204;2835	292;541;2952;3208;4128	397;710;3862;4183;5344	397;710;3862;4183;5344			-1
P02679-2;P02679	P02679-2;P02679	6;6	6;6	6;6	Fibrinogen gamma chain	FGG	sp|P02679-2|FIBG_HUMAN Isoform Gamma-A of Fibrinogen gamma chain OS=Homo sapiens OX=9606 GN=FGG;sp|P02679|FIBG_HUMAN Fibrinogen gamma chain OS=Homo sapiens OX=9606 GN=FGG PE=1 SV=3	2	6	6	6	6	6	6	19.9	19.9	19.9	49.496	437	437;453	0	48.043	19.9	696280000	696280000	27	6190000	6190000	6	AIQLTYNPDESSKPNMIDAATLK;IHLISTQSAIPYALR;LTIGEGQQHHLGGAK;VELEDWNGR;YEASILTHDSSIR;YLQEIYNSNNQK				115	161;1404;2076;3253;3644;3697	True;True;True;True;True;True	167;1455;2154;3378;3776;3830	218;2045;3119;4900;5473;5537	272;2686;4070;6341;7041;7111	272;2686;4070;6341;7041;7111			-1;-1
P51970	P51970	5	5	5	NADH dehydrogenase [ubiquinone] 1 alpha subcomplex subunit 8	NDUFA8	sp|P51970|NDUA8_HUMAN NADH dehydrogenase [ubiquinone] 1 alpha subcomplex subunit 8 OS=Homo sapiens OX=9606 GN=NDUFA8 PE=1 SV=3	1	5	5	5	5	5	5	41.9	41.9	41.9	20.105	172	172	0	34.817	41.9	448900000	448900000	9	6149200	6149200	6	CALDFFR;LGWVRPDLGELSK;PGIVELPTLEELKVDEVK;PRPDPSPEIEGDLQPATHGSR;TDRPLPENPYHSR				396	361;1835;2443;2467;2969	True;True;True;True;True	377;1906;2545;2569;3085	525;2762;2763;3692;3718;4449;4450	690;3613;3614;4792;4821;5738;5739	690;3613;4792;4821;5739			-1
P03886	P03886	1	1	1	NADH-ubiquinone oxidoreductase chain 1	MT-ND1	sp|P03886|NU1M_HUMAN NADH-ubiquinone oxidoreductase chain 1 OS=Homo sapiens OX=9606 GN=MT-ND1 PE=1 SV=1	1	1	1	1	1	1	1	6.3	6.3	6.3	35.66	318	318	0.0049505	5.8138	6.3	36845000	36845000	6	6140800	6140800	1	KGPNVVGPYGLLQPFADAMK				129	1645	True	1707	2457	3212	3212			-1
P13533	P13533	109	4	4	Myosin-6	MYH6	sp|P13533|MYH6_HUMAN Myosin-6 OS=Homo sapiens OX=9606 GN=MYH6 PE=1 SV=5	1	109	4	4	109	4	4	40	2.6	2.6	223.73	1939	1939	0	31.095	40	1.5599e+09	1.5599e+09	101	6050000	6050000	5	AGLLGLLEEMR;AGLLGLLEEMRDER;AGLLGLLEEMRDERLSR;AITDAAMMAEELK;AITDAAMMAEELKK;AQLEFNQIK;AQLEFNQIKAEIER;AVVEQTER;DIDDLELTLAK;DLEEATLQHEATAAALR;DLEEATLQHEATAAALRK;DLEEATLQHEATAAALRKK;DPLNETVVALYQK;DTQIQLDDAVR;EALISQLTR;EALISQLTRGK;EARSLSTELFK;EKSEFKLELDDVTSNMEQIIK;ELEEISERLEEAGGATSVQIEMNK;EMNERLEDEEEMNAELTAK;ENQSILITGESGAGK;EQDTSAHLER;EQYEEETEAK;FIRIHFGATGK;GFPNRILYGDFR;GSSFQTVSALHR;GSSFQTVSALHRENLNK;G…				233	119;120;121;163;164;265;266;343;431;455;456;457;488;526;573;574;581;657;663;696;702;717;730;864;1013;1155;1156;1167;1205;1206;1211;1272;1273;1347;1348;1400;1465;1466;1475;1626;1627;1647;1648;1651;1652;1664;1665;1678;1679;1680;1690;1699;1708;1709;1710;1711;1722;1760;1763;1775;1782;1783;1937;1993;2007;2010;2011;2089;2182;2197;2249;2263;2282;2294;2295;2296;2333;2343;2344;2349;2354;2363;2364;2462;249…	False;False;False;False;False;False;False;False;False;False;False;False;True;False;False;False;False;False;False;False;False;False;False;False;False;False;False;False;False;False;False;False;False;False;False;False;False;False;False;False;False;False;False;False;False;False;False;False;False;True;False;False;False;False;False;False;False;False;False;False;False;False;False;False;False;False;False…	122;123;124;125;170;171;172;173;279;280;358;450;475;476;477;513;551;600;601;609;689;695;696;731;737;753;767;902;1060;1203;1204;1215;1253;1254;1259;1321;1322;1323;1398;1399;1451;1519;1520;1529;1688;1689;1709;1710;1713;1714;1726;1727;1728;1741;1742;1743;1744;1754;1763;1772;1773;1774;1775;1786;1827;1828;1831;1832;1844;1845;1853;1854;2010;2066;2080;2081;2084;2085;2086;2167;2168;2264;2265;2283;2284;22…	150;151;152;153;154;155;156;157;158;159;226;227;228;229;230;231;232;233;388;389;500;618;619;649;650;651;652;653;654;655;656;657;658;734;785;786;787;858;859;860;871;971;979;980;981;982;983;984;985;1030;1031;1040;1059;1081;1260;1459;1676;1677;1678;1679;1680;1693;1694;1695;1742;1743;1744;1745;1746;1747;1748;1749;1750;1751;1756;1757;1852;1853;1854;1855;1856;1857;1858;1859;1957;1958;1959;1960;1961;196…	185;186;187;188;189;190;191;192;193;194;195;196;197;198;199;200;201;202;282;283;284;285;286;287;288;289;290;291;292;293;294;509;510;511;512;513;514;662;804;805;806;807;808;848;849;850;851;852;853;854;855;856;857;858;859;860;861;862;863;864;865;866;867;868;869;870;871;872;965;1034;1035;1036;1037;1038;1039;1040;1041;1145;1146;1147;1148;1149;1150;1151;1164;1296;1304;1305;1306;1307;1308;1309;1310;131…	185;199;202;284;290;510;514;662;805;855;866;872;965;1036;1145;1151;1164;1296;1306;1373;1387;1411;1436;1654;1912;2205;2209;2226;2294;2305;2313;2437;2446;2605;2608;2680;2822;2825;2837;3178;3180;3216;3222;3225;3228;3253;3255;3282;3291;3293;3308;3324;3339;3343;3360;3362;3376;3463;3475;3498;3512;3520;3761;3889;3933;3949;3956;4093;4281;4331;4436;4458;4483;4510;4519;4521;4588;4606;4607;4630;4645;4661;46…	0;1;64;70;71;74;76;77;78;79;82;84;85;86;87;88	165;389;436;440;494;778;934;984;1069;1165;1237;1431;1620;1627;1766;1767	-1
Q9UKZ9	Q9UKZ9	2	2	2	Procollagen C-endopeptidase enhancer 2	PCOLCE2	sp|Q9UKZ9|PCOC2_HUMAN Procollagen C-endopeptidase enhancer 2 OS=Homo sapiens OX=9606 GN=PCOLCE2 PE=1 SV=1	1	2	2	2	2	2	2	4.3	4.3	4.3	45.716	415	415	0	13.752	4.3	132160000	132160000	22	6007100	6007100	2	IMPNSFIMMFK;VVVLNFR				655	1489;3570	True;True	1547;3701	2193;5386	2880;6944	2880;6944			-1
P36871-3;P36871;P36871-2	P36871-3;P36871;P36871-2	3;3;3	3;3;3	3;3;3	Phosphoglucomutase-1	PGM1	sp|P36871-3|PGM1_HUMAN Isoform 3 of Phosphoglucomutase-1 OS=Homo sapiens OX=9606 GN=PGM1;sp|P36871|PGM1_HUMAN Phosphoglucomutase-1 OS=Homo sapiens OX=9606 GN=PGM1 PE=1 SV=3;sp|P36871-2|PGM1_HUMAN Isoform 2 of Phosphoglucomutase-1 OS=Homo sapiens OX=9606 GN	3	3	3	3	3	3	3	9.9	9.9	9.9	40.282	365	365;562;580	0	20.766	9.9	126090000	126090000	21	6004400	6004400	3	IALYETPTGWK;LSGTGSAGATIR;YDYEEVEAEGANK				347	1314;2044;3643	True;True;True	1364;2119;3775	1913;3071;5472	2515;4006;7040	2515;4006;7040			-1;-1;-1
P00167-2;P00167-3;P00167	P00167-2;P00167-3;P00167	1;1;1	1;1;1	1;1;1	Cytochrome b5	CYB5A	sp|P00167-2|CYB5_HUMAN Isoform 2 of Cytochrome b5 OS=Homo sapiens OX=9606 GN=CYB5A;sp|P00167-3|CYB5_HUMAN Isoform 3 of Cytochrome b5 OS=Homo sapiens OX=9606 GN=CYB5A;sp|P00167|CYB5_HUMAN Cytochrome b5 OS=Homo sapiens OX=9606 GN=CYB5A PE=1 SV=2	3	1	1	1	1	1	1	21.4	21.4	21.4	11.268	98	98;124;134	0.0020408	7.4583	21.4	35929000	35929000	6	5988100	5988100	1	EQAGGDATENFEDVGHSTDAR				84	715	True	751	1057	1409	1409			-1;-1;-1
Q8NDY3;Q8NDY3-2	Q8NDY3;Q8NDY3-2	2;1	2;1	2;1	[Protein ADP-ribosylarginine] hydrolase-like protein 1	ADPRHL1	sp|Q8NDY3|ARHL1_HUMAN [Protein ADP-ribosylarginine] hydrolase-like protein 1 OS=Homo sapiens OX=9606 GN=ADPRHL1 PE=2 SV=1;sp|Q8NDY3-2|ARHL1_HUMAN Isoform 2 of [Protein ADP-ribosylarginine] hydrolase-like protein 1 OS=Homo sapiens OX=9606 GN=ADPRHL1	2	2	2	2	2	2	2	7.1	7.1	7.1	40.104	354	354;272	0	13.426	7.1	113380000	113380000	19	5967200	5967200	2	AAMLLGSVGDALGYR;LEDLGAALYR				573	21;1762	True;True	21;1830	25;2658	33;3471	33;3471			-1;-1
Q15063-3;Q15063-5;Q15063;Q15063-7;Q15063-6;Q15063-4;Q15063-2	Q15063-3;Q15063-5;Q15063;Q15063-7;Q15063-6;Q15063-4;Q15063-2	5;5;5;4;4;4;4	5;5;5;4;4;4;4	5;5;5;4;4;4;4	Periostin	POSTN	sp|Q15063-3|POSTN_HUMAN Isoform 3 of Periostin OS=Homo sapiens OX=9606 GN=POSTN;sp|Q15063-5|POSTN_HUMAN Isoform 5 of Periostin OS=Homo sapiens OX=9606 GN=POSTN;sp|Q15063|POSTN_HUMAN Periostin OS=Homo sapiens OX=9606 GN=POSTN PE=1 SV=2;sp|Q15063-7|POSTN_HUM	7	5	5	5	5	5	5	10	10	10	87.253	781	781;809;836;721;749;751;779	0	41.186	10	315630000	315630000	35	5961700	5961700	5	AAAITSDILEALGR;EGETITEVIHGEPIIK;GLESNVNVELLNALHSHMINK;LILQNHILK;VGLNELYNGQILETIGGK				515	2;612;1074;1865;3304	True;True;True;True;True	2;641;1121;1938;3429	2;912;1544;2806;4962	3;1222;2012;3667;6418	3;1222;2012;3667;6418			-1;-1;-1;-1;-1;-1;-1
P11047;Q9Y6N6	P11047	9;1	9;1	9;1	Laminin subunit gamma-1	LAMC1	sp|P11047|LAMC1_HUMAN Laminin subunit gamma-1 OS=Homo sapiens OX=9606 GN=LAMC1 PE=1 SV=3	2	9	9	9	9	9	9	8.2	8.2	8.2	177.6	1609	1609;1575	0	68.979	8.2	702310000	702310000	74	5961100	5961100	8	EAEREVMDLLR;EAQQALGSAAADATEAK;FHTSRPESFAIYK;LHEATDYPWRPALTPFEFQK;LSAEDLVLEGAGLR;NTIEETGNLAEQAR;SQECYFDPELYR;TEQQTADQLLAR;VSVPLIAQGNSYPSETTVK				211	557;580;857;1837;2031;2396;2874;2980;3503	True;True;True;True;True;True;True;True;True	583;608;895;1908;2106;2497;2987;3096;3633	832;870;1251;2765;2766;3058;3633;4325;4462;5283	1102;1163;1644;3617;3618;3992;4718;5594;5751;6809	1102;1163;1644;3618;3992;4718;5594;5751;6809			-1;-1
P16403;P10412;P16402	P16403;P10412;P16402	2;1;1	2;1;1	2;1;1	Histone H1.2;Histone H1.4;Histone H1.3	HIST1H1C;HIST1H1E;HIST1H1D	sp|P16403|H12_HUMAN Histone H1.2 OS=Homo sapiens OX=9606 GN=H1-2 PE=1 SV=2;sp|P10412|H14_HUMAN Histone H1.4 OS=Homo sapiens OX=9606 GN=H1-4 PE=1 SV=2;sp|P16402|H13_HUMAN Histone H1.3 OS=Homo sapiens OX=9606 GN=H1-3 PE=1 SV=2	3	2	2	2	2	2	2	13.6	13.6	13.6	21.364	213	213;219;221	0	12.291	13.6	77991000	77991000	9	5892500	5892500	2	KASGPPVSELITK;SETAPAAPAAAPPAEK				260	1629;2757	True;True	1691;2868	2431;4172	3182;5403	3182;5403			-1;-1;-1
P23327	P23327	11	11	11	Sarcoplasmic reticulum histidine-rich calcium-binding protein	HRC	sp|P23327|SRCH_HUMAN Sarcoplasmic reticulum histidine-rich calcium-binding protein OS=Homo sapiens OX=9606 GN=HRC PE=1 SV=1	1	11	11	11	11	11	11	26	26	26	80.243	699	699	0	138.69	26	1.6108e+09	1.6108e+09	30	5881800	5881800	27	AEVGAPLSPDHSEEEEEEEEGLEEDEPR;EEDEEVSAELGHQAPSHR;EEVEAVSGEHHHHVPDHR;FTIIPNPLDR;FTIIPNPLDRR;HQGHGIEEDEDVSDGHHHRDPSHR;KEEVEAVSGEHHHHVPDHR;SHSHQDEDEDEVVSSEHHHHILR;VGDEGVSGEEVFAEHGGQAR;VPREEDEEVSAELGHQAPSHR;WHQGPQHVHHGLVDEEEEEEEITVQFGHYVASHQPR				295	80;594;600;936;937;1267;1635;2791;3291;3453;3608	True;True;True;True;True;True;True;True;True;True;True	80;623;629;978;979;1316;1697;2902;3416;3583;3740	101;888;889;898;899;900;1357;1358;1359;1843;1844;1845;1846;2442;2443;2444;4213;4214;4215;4216;4217;4948;5192;5193;5432	128;1187;1188;1203;1204;1205;1206;1207;1782;1783;1784;2423;2424;2425;2426;2427;3195;3196;3197;3198;5460;5461;5462;5463;5464;6399;6700;6701;6997	128;1187;1205;1782;1783;2423;3196;5464;6399;6701;6997			-1
Q99714	Q99714	1	1	1	3-hydroxyacyl-CoA dehydrogenase type-2	HSD17B10	sp|Q99714|HCD2_HUMAN 3-hydroxyacyl-CoA dehydrogenase type-2 OS=Homo sapiens OX=9606 GN=HSD17B10 PE=1 SV=3	1	1	1	1	1	1	1	3.1	3.1	3.1	26.923	261	261	0.0034783	6.0013	3.1	82028000	82028000	14	5859100	5859100	1	DLAPIGIR				596	450	True	470	644	839	839			-1
P19105;O14950;P24844	P19105;O14950;P24844	2;2;1	2;2;1	2;2;1	Myosin regulatory light chain 12A;Myosin regulatory light chain 12B;Myosin regulatory light polypeptide 9	MYL12A;MYL12B;MYL9	sp|P19105|ML12A_HUMAN Myosin regulatory light chain 12A OS=Homo sapiens OX=9606 GN=MYL12A PE=1 SV=2;sp|O14950|ML12B_HUMAN Myosin regulatory light chain 12B OS=Homo sapiens OX=9606 GN=MYL12B PE=1 SV=2;sp|P24844|MYL9_HUMAN Myosin regulatory light polypeptide	3	2	2	2	2	2	2	13.5	13.5	13.5	19.794	171	171;172;172	0	11.416	13.5	57171000	57171000	9	5814100	5814100	2	EDLHDMLASLGK;FTDEEVDELYR				21	587;934	True;True	616;976	881;1355	1177;1780	1177;1780			-1;-1;-1
Q9Y2Q3;Q9Y2Q3-3;Q9Y2Q3-2;Q9Y2Q3-4	Q9Y2Q3;Q9Y2Q3-3;Q9Y2Q3-2;Q9Y2Q3-4	6;5;5;4	6;5;5;4	6;5;5;4	Glutathione S-transferase kappa 1	GSTK1	sp|Q9Y2Q3|GSTK1_HUMAN Glutathione S-transferase kappa 1 OS=Homo sapiens OX=9606 GN=GSTK1 PE=1 SV=3;sp|Q9Y2Q3-3|GSTK1_HUMAN Isoform 3 of Glutathione S-transferase kappa 1 OS=Homo sapiens OX=9606 GN=GSTK1;sp|Q9Y2Q3-2|GSTK1_HUMAN Isoform 2 of Glutathione S-tr	4	6	6	6	6	6	6	38.5	38.5	38.5	25.497	226	226;214;282;183	0	43.258	38.5	202460000	202460000	15	5783400	5783400	7	DFLSVMLEK;FLTAVNLEHPEMLEK;HHLQIPIHFPK;MELLAHLLGEK;NEDITEPQSILAAAEK;YGAFGLPITVAHVDGQTHMLFGSDR				665	409;885;1232;2186;2305;3663	True;True;True;True;True;True	426;924;1280;2270;2403;3795	584;1294;1785;3298;3497;5498;5499	760;1709;2352;4289;4547;7070;7071	760;1709;2352;4289;4547;7070			-1;-1;-1;-1
Q99959-2;Q99959	Q99959-2;Q99959	8;7	8;7	8;7	Plakophilin-2	PKP2	sp|Q99959-2|PKP2_HUMAN Isoform 1 of Plakophilin-2 OS=Homo sapiens OX=9606 GN=PKP2;sp|Q99959|PKP2_HUMAN Plakophilin-2 OS=Homo sapiens OX=9606 GN=PKP2 PE=1 SV=2	2	8	8	8	8	8	8	14.5	14.5	14.5	92.755	837	837;881	0	90.375	14.5	486990000	486990000	49	5738500	5738500	9	AAPGAPAEYGYIR;AHLTVGQAAAGGSGNLLTER;DLLNTGGIQK;EQYQDVPMPEEK;QITGLLWNLSSNDK;TAISLLR;TSSVPEYVYNLHLVENDFVGGR;TVLGQQILGQLDSSSLALPSEAK				601	25;141;460;731;2534;2956;3118;3151	True;True;True;True;True;True;True;True	25;145;480;768;2639;3072;3236;3270	31;186;187;661;1082;3808;4434;4662;4726;4727	47;234;235;875;1437;4929;5722;6016;6114;6115	47;235;875;1437;4929;5722;6016;6114			-1;-1
P62263	P62263	1	1	1	40S ribosomal protein S14	RPS14	sp|P62263|RS14_HUMAN 40S ribosomal protein S14 OS=Homo sapiens OX=9606 GN=RPS14 PE=1 SV=3	1	1	1	1	1	1	1	6.6	6.6	6.6	16.273	151	151	0.0049917	5.832	6.6	22851000	22851000	4	5712800	5712800	1	ELGITALHIK				430	668	True	701	990	1324	1324			-1
P08603;Q02985-2;Q02985;Q03591;P08603-2	P08603	3;1;1;1;1	3;1;1;1;1	3;1;1;1;1	Complement factor H	CFH	sp|P08603|CFAH_HUMAN Complement factor H OS=Homo sapiens OX=9606 GN=CFH PE=1 SV=4	5	3	3	3	3	3	3	2.4	2.4	2.4	139.09	1231	1231;269;330;330;449	0	16.942	2.4	363020000	363020000	61	5680700	5680700	2	EIMENYNIALR;IDVHLVPDR;RPYFPVAVGK				185	649;1341;2684	True;True;True	679;680;1391;2791	957;958;1944;4029	1273;1274;2548;5203	1274;2548;5203	59	1174	-1;-1;-1;-1;-1
P49773	P49773	1	1	1	Histidine triad nucleotide-binding protein 1	HINT1	sp|P49773|HINT1_HUMAN Histidine triad nucleotide-binding protein 1 OS=Homo sapiens OX=9606 GN=HINT1 PE=1 SV=2	1	1	1	1	1	1	1	11.1	11.1	11.1	13.802	126	126	0.0020325	7.3865	11.1	45277000	45277000	8	5659600	5659600	1	AQVARPGGDTIFGK				383	271	True	285	395	520	520			-1
A0A075B6K5;P80748	A0A075B6K5;P80748	1;1	1;1	1;1	Ig lambda chain V-III region LOI	IGLV3-9	sp|A0A075B6K5|LV39_HUMAN Immunoglobulin lambda variable 3-9 OS=Homo sapiens OX=9606 GN=IGLV3-9 PE=3 SV=1;sp|P80748|LV321_HUMAN Immunoglobulin lambda variable 3-21 OS=Homo sapiens OX=9606 GN=IGLV3-21 PE=1 SV=2	2	1	1	1	1	1	1	13.9	13.9	13.9	12.332	115	115;117	0	11.856	13.9	33804000	33804000	6	5634000	5634000	1	FSGSNSGNTATLTISR				0	924	True	966	1341	1764	1764			-1;-1
P13807-2;P13807	P13807-2;P13807	6;6	6;6	6;6	Glycogen [starch] synthase, muscle	GYS1	sp|P13807-2|GYS1_HUMAN Isoform 2 of Glycogen [starch] synthase, muscle OS=Homo sapiens OX=9606 GN=GYS1;sp|P13807|GYS1_HUMAN Glycogen [starch] synthase, muscle OS=Homo sapiens OX=9606 GN=GYS1 PE=1 SV=2	2	6	6	6	6	6	6	9.2	9.2	9.2	76.482	673	673;737	0	39.692	9.2	272380000	272380000	32	5608500	5608500	6	GADVFLEALAR;LPVATIFTTHATLLGR;LSDLLDWK;LYESLLVGSLPDMNK;RLPVATIFTTHATLLGR;VGGIYTVLQTK				241	965;1987;2035;2147;2655;3299	True;True;True;True;True;True	1007;2060;2110;2226;2761;3424	1392;2972;3062;3234;3989;4957	1828;3882;3997;4211;5154;6411	1828;3882;3997;4211;5154;6411			-1;-1
Q96RQ3	Q96RQ3	4	4	4	Methylcrotonoyl-CoA carboxylase subunit alpha, mitochondrial	MCCC1	sp|Q96RQ3|MCCA_HUMAN Methylcrotonoyl-CoA carboxylase subunit alpha, mitochondrial OS=Homo sapiens OX=9606 GN=MCCC1 PE=1 SV=3	1	4	4	4	4	4	4	6.5	6.5	6.5	80.472	725	725	0	32.814	6.5	184760000	184760000	33	5598700	5598700	4	IIEEAPAPGIK;LVVWAADR;QEGIIFIGPPPSAIR;SEQEFQEQLESAR				594	1411;2137;2502;2756	True;True;True;True	1462;2216;2605;2867	2053;3224;3764;4171	2694;4201;4870;5402	2694;4201;4870;5402			-1
P30038;P30038-3;P30038-2	P30038;P30038-3;P30038-2	3;3;2	3;3;2	3;3;2	Delta-1-pyrroline-5-carboxylate dehydrogenase, mitochondrial	ALDH4A1	sp|P30038|AL4A1_HUMAN Delta-1-pyrroline-5-carboxylate dehydrogenase, mitochondrial OS=Homo sapiens OX=9606 GN=ALDH4A1 PE=1 SV=3;sp|P30038-3|AL4A1_HUMAN Isoform 3 of Delta-1-pyrroline-5-carboxylate dehydrogenase, mitochondrial OS=Homo sapiens OX=9606 GN=ALD	3	3	3	3	3	3	3	8	8	8	61.719	563	563;512;503	0	18.254	8	182600000	182600000	30	5400600	5400600	1	ASGTNDKPGGPHYILR;SADVESVVSGTLR;VANEPVLAFTQGSPER				319	290;2726;3207	True;True;True	304;2833;3332	422;4125;4821	550;5341;6237	550;5341;6237			-1;-1;-1
P15311;P35241-4;P35241;P35241-5	P15311;P35241-4;P35241;P35241-5	4;3;3;3	4;3;3;3	1;0;0;0	Ezrin;Radixin	EZR;RDX	sp|P15311|EZRI_HUMAN Ezrin OS=Homo sapiens OX=9606 GN=EZR PE=1 SV=4;sp|P35241-4|RADI_HUMAN Isoform 4 of Radixin OS=Homo sapiens OX=9606 GN=RDX;sp|P35241|RADI_HUMAN Radixin OS=Homo sapiens OX=9606 GN=RDX PE=1 SV=1;sp|P35241-5|RADI_HUMAN Isoform 5 of Radixin	4	4	4	1	4	4	1	5.6	5.6	2.2	69.412	586	586;447;583;604	0	24.733	5.6	234030000	234030000	32	5397000	5397000	4	APDFVFYAPR;IGFPWSEIR;KAPDFVFYAPR;QLLTLSSELSQAR				256	238;1386;1628;2550	True;True;True;True	251;1437;1690;2655	353;2025;2430;3827	470;2662;3181;4948	470;2662;3181;4948			-1;-1;-1;-1
P82909	P82909	4	4	4	28S ribosomal protein S36, mitochondrial	MRPS36	sp|P82909|RT36_HUMAN 28S ribosomal protein S36, mitochondrial OS=Homo sapiens OX=9606 GN=MRPS36 PE=1 SV=2	1	4	4	4	4	4	4	57.3	57.3	57.3	11.466	103	103	0	31.627	57.3	382610000	382610000	5	5393700	5393700	6	DNPKPNVSEALR;SAGLPSHSSVISQHSK;SPDLLMYQGPPDTAEIIK;VVQVVKPHTPLIR				454	482;2727;2854;3567	True;True;True;True	507;2834;2966;3698	728;4126;4127;4296;5380;5381	959;5342;5343;5556;6938;6939	959;5343;5556;6939			-1
Q9UBY9;Q9UBY9-2	Q9UBY9;Q9UBY9-2	4;3	4;3	4;3	Heat shock protein beta-7	HSPB7	sp|Q9UBY9|HSPB7_HUMAN Heat shock protein beta-7 OS=Homo sapiens OX=9606 GN=HSPB7 PE=1 SV=1;sp|Q9UBY9-2|HSPB7_HUMAN Isoform 2 of Heat shock protein beta-7 OS=Homo sapiens OX=9606 GN=HSPB7	2	4	4	4	4	4	4	47.6	47.6	47.6	18.61	170	170;175	0	28.857	47.6	572890000	572890000	11	5350800	5350800	6	ALSMFSDDFGSFMRPHSEPLAFPARPGGAGNIK;ARRHPHTEHVQQTFR;DFSPEDIIVTTSNNHIEVR;LAADGTVMNTFAHK				645	208;278;415;1703	True;True;True;True	218;292;434;1767	311;404;592;2558;2559;2560	419;530;769;770;3329;3330;3331	419;530;769;3331			-1;-1
O00422;O00422-2	O00422;O00422-2	1;1	1;1	1;1	Histone deacetylase complex subunit SAP18	SAP18	sp|O00422|SAP18_HUMAN Histone deacetylase complex subunit SAP18 OS=Homo sapiens OX=9606 GN=SAP18 PE=1 SV=1;sp|O00422-2|SAP18_HUMAN Isoform 2 of Histone deacetylase complex subunit SAP18 OS=Homo sapiens OX=9606 GN=SAP18	2	1	1	1	1	1	1	9.2	9.2	9.2	17.561	153	153;172	1	-2	9.2	57997000	57997000	11	5272500	5272500	1	MAVESRVTQEEIKK	+			11	2171	True	2252	3269	4253	4253	3	1	-1;-1
P35222	P35222	7	7	7	Catenin beta-1	CTNNB1	sp|P35222|CTNB1_HUMAN Catenin beta-1 OS=Homo sapiens OX=9606 GN=CTNNB1 PE=1 SV=1	1	7	7	7	7	7	7	10.9	10.9	10.9	85.496	781	781	0	45.057	10.9	265000000	265000000	42	5241400	5241400	6	LHYGLPVVVK;LIILASGGPQALVNIMR;LLHPPSHWPLIK;LVQLLVR;NEGVATYAAAVLFR;SPQMVSAIVR;TSMGGTQQQFVEGVR				337	1848;1861;1907;2126;2307;2867;3110	True;True;True;True;True;True;True	1920;1934;1980;2205;2405;2980;3228	2782;2802;2854;3209;3499;4318;4653	3639;3662;3726;4184;4551;5586;6007	3639;3662;3726;4184;4551;5586;6007			-1
O15304-2;O15304	O15304-2;O15304	1;1	1;1	1;1	Apoptosis regulatory protein Siva	SIVA1	sp|O15304-2|SIVA_HUMAN Isoform 2 of Apoptosis regulatory protein Siva OS=Homo sapiens OX=9606 GN=SIVA1;sp|O15304|SIVA_HUMAN Apoptosis regulatory protein Siva OS=Homo sapiens OX=9606 GN=SIVA1 PE=1 SV=2	2	1	1	1	1	1	1	15.5	15.5	15.5	11.778	110	110;175	1	-2	15.5	31278000	31278000	6	5213100	5213100	1	MPKRSCPFADVAPLQLK	+			27	2240	True	2334	3398	4425	4425	5	1	-1;-1
Q9Y6C9	Q9Y6C9	3	3	3	Mitochondrial carrier homolog 2	MTCH2	sp|Q9Y6C9|MTCH2_HUMAN Mitochondrial carrier homolog 2 OS=Homo sapiens OX=9606 GN=MTCH2 PE=1 SV=1	1	3	3	3	3	3	3	11.9	11.9	11.9	33.331	303	303	0	17.588	11.9	132410000	132410000	14	5187700	5187700	2	EVSSSFDHVIK;GLFTGLTPR;SAATLITHPFHVITLR				675	774;1077;2722	True;True;True	811;1124;2829	1146;1547;4120	1518;2015;5336	1518;2015;5336			-1
P08865	P08865	2	2	2	40S ribosomal protein SA	RPSA	sp|P08865|RSSA_HUMAN 40S ribosomal protein SA OS=Homo sapiens OX=9606 GN=RPSA PE=1 SV=4	1	2	2	2	2	2	2	10.5	10.5	10.5	32.854	295	295	0	14.031	10.5	115720000	115720000	13	5175300	5175300	2	FAAATGATPIAGR;FTPGTFTNQIQAAFREPR				188	785;940	True;True	822;982	1160;1362	1533;1787	1533;1787			-1
P02763	P02763	1	1	1	Alpha-1-acid glycoprotein 1	ORM1	sp|P02763|A1AG1_HUMAN Alpha-1-acid glycoprotein 1 OS=Homo sapiens OX=9606 GN=ORM1 PE=1 SV=1	1	1	1	1	1	1	1	7.5	7.5	7.5	23.511	201	201	0.0019724	7.0176	7.5	118910000	118910000	10	5170200	5170200	2	YVGGQEHFAHLLILR				122	3744	True	3877	5611;5612	7215;7216	7216			-1
Q86WU2-2;Q86WU2	Q86WU2-2;Q86WU2	2;2	2;2	2;2	Probable D-lactate dehydrogenase, mitochondrial	LDHD	sp|Q86WU2-2|LDHD_HUMAN Isoform 2 of Probable D-lactate dehydrogenase, mitochondrial OS=Homo sapiens OX=9606 GN=LDHD;sp|Q86WU2|LDHD_HUMAN Probable D-lactate dehydrogenase, mitochondrial OS=Homo sapiens OX=9606 GN=LDHD PE=1 SV=1	2	2	2	2	2	2	2	5.8	5.8	5.8	52.144	484	484;507	0	17.753	5.8	205580000	205580000	20	5104900	5104900	3	AVLDPQGLMNPGK;AVVGGSHVSTAAVVR				562	330;344	True;True	344;359	485;501;502	647;663;664	647;663			-1;-1
P13637;P13637-2;P13637-3;Q13733;P54707;P54707-2	P13637;P13637-2;P13637-3	3;3;3;1;1;1	3;3;3;1;1;1	0;0;0;0;0;0	Sodium/potassium-transporting ATPase subunit alpha-3	ATP1A3	sp|P13637|AT1A3_HUMAN Sodium/potassium-transporting ATPase subunit alpha-3 OS=Homo sapiens OX=9606 GN=ATP1A3 PE=1 SV=3;sp|P13637-2|AT1A3_HUMAN Isoform 2 of Sodium/potassium-transporting ATPase subunit alpha-3 OS=Homo sapiens OX=9606 GN=ATP1A3;sp|P13637-3|A	6	3	3	0	3	3	0	3.9	3.9	0	111.75	1013	1013;1024;1026;1029;1039;1045	0	28.449	3.9	224380000	224380000	44	5099500	5099500	3	GVGIISEGNETVEDIAAR;LNIPVSQVNPR;VAEIPFNSTNK				235	1174;1961;3178	True;True;True	1222;2034;3300	1703;2938;4774	2239;3847;6181	2239;3847;6181			-1;-1;-1;-1;-1;-1
P84157-2;P84157-3;P84157	P84157-2;P84157-3;P84157	1;1;1	1;1;1	1;1;1	Matrix-remodeling-associated protein 7	MXRA7	sp|P84157-2|MXRA7_HUMAN Isoform 2 of Matrix-remodeling-associated protein 7 OS=Homo sapiens OX=9606 GN=MXRA7;sp|P84157-3|MXRA7_HUMAN Isoform 3 of Matrix-remodeling-associated protein 7 OS=Homo sapiens OX=9606 GN=MXRA7;sp|P84157|MXRA7_HUMAN Matrix-remodelin	3	1	1	1	1	1	1	10.6	10.6	10.6	17.493	170	170;177;204	0	29.882	10.6	30373000	30373000	6	5062200	5062200	1	GPSSEGPEEEDGEGFSFK				456	1121	True	1169	1601	2085	2085			-1;-1;-1
O95182	O95182	3	3	3	NADH dehydrogenase [ubiquinone] 1 alpha subcomplex subunit 7	NDUFA7	sp|O95182|NDUA7_HUMAN NADH dehydrogenase [ubiquinone] 1 alpha subcomplex subunit 7 OS=Homo sapiens OX=9606 GN=NDUFA7 PE=1 SV=3	1	3	3	3	3	3	3	29.2	29.2	29.2	12.551	113	113	0	23.777	29.2	262830000	262830000	7	5054500	5054500	4	ALVSGKPAESSAVAATEK;RTQPPPKLPVGPSHK;TQPPPKLPVGPSHK				72	218;2706;3097	True;True;True	230;2813;3215	330;331;4065;4626	446;447;5251;5961	447;5251;5961			-1
Q8IZL2	Q8IZL2	1	1	1	Mastermind-like protein 2	MAML2	sp|Q8IZL2|MAML2_HUMAN Mastermind-like protein 2 OS=Homo sapiens OX=9606 GN=MAML2 PE=1 SV=2	1	1	1	1	1	1	1	1	1	1	125.2	1156	1156	0.001845	6.6628	1	168530000	168530000	34	4956600	4956600	1	KQTLQRQIMEQK				567	1689	True	1753	2539	3306	3306			-1
Q9BX68	Q9BX68	1	1	1	Histidine triad nucleotide-binding protein 2, mitochondrial	HINT2	sp|Q9BX68|HINT2_HUMAN Histidine triad nucleotide-binding protein 2, mitochondrial OS=Homo sapiens OX=9606 GN=HINT2 PE=1 SV=1	1	1	1	1	1	1	1	9.2	9.2	9.2	17.162	163	163	0.0049751	5.8219	9.2	54170000	54170000	11	4924500	4924500	1	DVAPQAPVHFLVIPK				610	529	True	554	791	1045	1045			-1
P59998-4;P59998;P59998-3;P59998-2	P59998-4;P59998;P59998-3;P59998-2	1;1;1;1	1;1;1;1	1;1;1;1	Actin-related protein 2/3 complex subunit 4	ARPC4	sp|P59998-4|ARPC4_HUMAN Isoform 4 of Actin-related protein 2/3 complex subunit 4 OS=Homo sapiens OX=9606 GN=ARPC4;sp|P59998|ARPC4_HUMAN Actin-related protein 2/3 complex subunit 4 OS=Homo sapiens OX=9606 GN=ARPC4 PE=1 SV=3;sp|P59998-3|ARPC4_HUMAN Isoform 3	4	1	1	1	1	1	1	10.3	10.3	10.3	9.5522	78	78;168;187;625	0.0064412	5.7245	10.3	19695000	19695000	4	4923800	4923800	1	AENFFILR				414	71	True	71	89	113	113			-1;-1;-1;-1
P08174-2	P08174-2	2	2	2			sp|P08174-2|DAF_HUMAN Isoform 1 of Complement decay-accelerating factor OS=Homo sapiens OX=9606 GN=CD55	1	2	2	2	2	2	2	6.1	6.1	6.1	48.717	440	440	0	12.857	6.1	126740000	126740000	26	4874700	4874700	2	LLSGSRPVTQAGMR;SFHFSLPSSWYYR				176	1935;2765	True;True	2008;2876	2882;4180	3759;5412	3759;5412			-1
O75915	O75915	2	2	2	PRA1 family protein 3	ARL6IP5	sp|O75915|PRAF3_HUMAN PRA1 family protein 3 OS=Homo sapiens OX=9606 GN=ARL6IP5 PE=1 SV=1	1	2	2	2	2	2	2	15.4	15.4	15.4	21.614	188	188	0	13.178	15.4	45443000	45443000	5	4868400	4868400	2	MDVNIAPLR;RTPMGIVLDALEQQEEGINR				61	2181;2705	True;True	2263;2812	3286;4064	4274;5250	4274;5250	17	1	-1
P15121	P15121	2	2	2	Aldose reductase	AKR1B1	sp|P15121|ALDR_HUMAN Aldo-keto reductase family 1 member B1 OS=Homo sapiens OX=9606 GN=AKR1B1 PE=1 SV=3	1	2	2	2	2	2	2	12.3	12.3	12.3	35.853	316	316	0	11.632	12.3	146470000	146470000	18	4851100	4851100	2	GIVVTAYSPLGSPDRPWAKPEDPSLLEDPR;REELFIVSK				254	1060;2610	True;True	1107;2716	1523;3915	1989;5057	1989;5057			-1
Q13510-3;Q13510;Q13510-2	Q13510-3;Q13510;Q13510-2	2;2;2	2;2;2	2;2;2	Acid ceramidase;Acid ceramidase subunit alpha;Acid ceramidase subunit beta	ASAH1	sp|Q13510-3|ASAH1_HUMAN Isoform 3 of Acid ceramidase OS=Homo sapiens OX=9606 GN=ASAH1;sp|Q13510|ASAH1_HUMAN Acid ceramidase OS=Homo sapiens OX=9606 GN=ASAH1 PE=1 SV=5;sp|Q13510-2|ASAH1_HUMAN Isoform 2 of Acid ceramidase OS=Homo sapiens OX=9606 GN=ASAH1	3	2	2	2	2	2	2	5.4	5.4	5.4	44.045	389	389;395;411	0	13.807	5.4	111460000	111460000	23	4846300	4846300	2	ESLDVYELDAK;WYVVQTNYDR				493	741;3634	True;True	778;3766	1096;5461	1455;7029	1455;7029			-1;-1;-1
Q14185	Q14185	1	1	1	Dedicator of cytokinesis protein 1	DOCK1	sp|Q14185|DOCK1_HUMAN Dedicator of cytokinesis protein 1 OS=Homo sapiens OX=9606 GN=DOCK1 PE=1 SV=2	1	1	1	1	1	1	1	0.6	0.6	0.6	215.34	1865	1865	0.0051813	5.9256	0.6	485280000	485280000	101	4804800	4804800	1	LTQNVDLLGLLK				502	2091	True	2170	3144	4099	4099			-1
P23142;P23142-2;P23142-3	P23142;P23142-2;P23142-3	6;4;4	2;0;0	2;0;0	Fibulin-1	FBLN1	sp|P23142|FBLN1_HUMAN Fibulin-1 OS=Homo sapiens OX=9606 GN=FBLN1 PE=1 SV=4;sp|P23142-2|FBLN1_HUMAN Isoform A of Fibulin-1 OS=Homo sapiens OX=9606 GN=FBLN1;sp|P23142-3|FBLN1_HUMAN Isoform B of Fibulin-1 OS=Homo sapiens OX=9606 GN=FBLN1	3	6	2	2	6	2	2	13.4	5	5	77.213	703	703;566;601	0	14.736	13.4	146270000	146270000	31	4718500	4718500	2	AITPPHPASQANIIFDITEGNLR;CVDVDECAPPAEPCGK;EFTRPEEIIFLR;IIEVEEEQEDPYLNDR;SQETGDLDVGGLQETDK;TGYYFDGISR				291	165;375;609;1412;2876;3003	True;False;True;False;False;False	174;392;638;1463;2989;3120	234;542;909;2054;4327;4502;4503	295;711;1219;2695;5596;5597;5808;5809	295;711;1219;2695;5596;5808			-1;-1;-1
Q15056-2;Q15056	Q15056-2;Q15056	1;1	1;1	1;1	Eukaryotic translation initiation factor 4H	EIF4H	sp|Q15056-2|IF4H_HUMAN Isoform Short of Eukaryotic translation initiation factor 4H OS=Homo sapiens OX=9606 GN=EIF4H;sp|Q15056|IF4H_HUMAN Eukaryotic translation initiation factor 4H OS=Homo sapiens OX=9606 GN=EIF4H PE=1 SV=5	2	1	1	1	1	1	1	10.1	10.1	10.1	25.2	228	228;248	0.0020833	8.0403	10.1	56598000	56598000	12	4716500	4716500	1	TVATPLNQVANPNSAIFGGARPR				514	3139	True	3258	4711	6098	6098			-1;-1
P20340-4;Q9NRW1-2;Q9NRW1;P20340-2;P20340;Q14964	P20340-4;Q9NRW1-2;Q9NRW1;P20340-2;P20340;Q14964	1;1;1;1;1;1	1;1;1;1;1;1	1;1;1;1;1;1	Ras-related protein Rab-6A;Ras-related protein Rab-6B;Ras-related protein Rab-39A	RAB6A;RAB6B;RAB39A	sp|P20340-4|RAB6A_HUMAN Isoform 4 of Ras-related protein Rab-6A OS=Homo sapiens OX=9606 GN=RAB6A;sp|Q9NRW1-2|RAB6B_HUMAN Isoform 2 of Ras-related protein Rab-6B OS=Homo sapiens OX=9606 GN=RAB6B;sp|Q9NRW1|RAB6B_HUMAN Ras-related protein Rab-6B OS=Homo sapie	6	1	1	1	1	1	1	6.3	6.3	6.3	19.934	175	175;195;208;208;208;217	0.0065147	5.7786	6.3	51131000	51131000	11	4648300	4648300	1	LQLWDTAGQER				277	2006	True	2079	3007	3920	3920			-1;-1;-1;-1;-1;-1
Q16777;Q6FI13	Q16777;Q6FI13	5;5	1;1	1;1	Histone H2A type 2-C;Histone H2A type 2-A	HIST2H2AC;HIST2H2AA3	sp|Q16777|H2A2C_HUMAN Histone H2A type 2-C OS=Homo sapiens OX=9606 GN=H2AC20 PE=1 SV=4;sp|Q6FI13|H2A2A_HUMAN Histone H2A type 2-A OS=Homo sapiens OX=9606 GN=H2AC18 PE=1 SV=3	2	5	1	1	5	1	1	55	22.5	22.5	13.988	129	129;130	0.0021459	8.8821	55	22949000	22949000	5	4589800	4589800	1	AGLQFPVGR;HLQLAIR;HLQLAIRNDEELNK;VGAGAPVYMAAVLEYLTAEILELAGNAAR;VTIAQGGVLPNIQAVLLPK				530	122;1249;1250;3287;3525	False;False;False;True;False	126;1297;1298;3412;3655	160;1810;1811;4940;5311;5312	203;2378;2379;6389;6838;6839;6840;6841	203;2378;2379;6389;6839			-1;-1
P14543-2;P14543	P14543-2;P14543	6;6	6;6	6;6	Nidogen-1	NID1	sp|P14543-2|NID1_HUMAN Isoform 2 of Nidogen-1 OS=Homo sapiens OX=9606 GN=NID1;sp|P14543|NID1_HUMAN Nidogen-1 OS=Homo sapiens OX=9606 GN=NID1 PE=1 SV=3	2	6	6	6	6	6	6	7.5	7.5	7.5	122.02	1114	1114;1247	0	46.353	7.5	295380000	295380000	48	4588800	4588800	6	ALEGLQYPFAVTSYGK;IYTYQWR;QDLGSPEGIAVDHLGR;RVLFETDLVNPR;VLFETDLVNPR;VPQIPFGSSVHIEPYTELYHYSTSVITSSSTR				246	182;1619;2501;2712;3357;3449	True;True;True;True;True;True	191;1681;2604;2819;3484;3579	254;2420;3763;4094;5062;5187	318;3170;4869;5298;6540;6693	318;3170;4869;5298;6540;6693			-1;-1
O43837-2;O43837	O43837-2;O43837	3;3	3;3	3;3	Isocitrate dehydrogenase [NAD] subunit beta, mitochondrial	IDH3B	sp|O43837-2|IDH3B_HUMAN Isoform A of Isocitrate dehydrogenase [NAD] subunit beta, mitochondrial OS=Homo sapiens OX=9606 GN=IDH3B;sp|O43837|IDH3B_HUMAN Isocitrate dehydrogenase [NAD] subunit beta, mitochondrial OS=Homo sapiens OX=9606 GN=IDH3B PE=1 SV=2	2	3	3	3	3	3	3	13.1	13.1	13.1	41.887	383	383;385	0	38.303	13.1	343830000	343830000	20	4577400	4577400	5	AAAVPVEFQEHHLSEVQNMASEEK;EQTEGEYSSLEHESAR;HNNLDLVIIR				36	4;727;1258	True;True;True	4;764;1306	4;1077;1078;1820;1821	6;1432;1433;2388;2389	6;1433;2388			-1;-1
Q13326	Q13326	1	1	1	Gamma-sarcoglycan	SGCG	sp|Q13326|SGCG_HUMAN Gamma-sarcoglycan OS=Homo sapiens OX=9606 GN=SGCG PE=1 SV=4	1	1	1	1	1	1	1	6.5	6.5	6.5	32.379	291	291	0.0021008	8.1148	6.5	82042000	82042000	18	4557900	4557900	1	VTGPEGALFEHSVETPLVR				489	3522	True	3652	5308	6835	6835			-1
Q5TB80-2;Q5TB80	Q5TB80-2;Q5TB80	1;1	1;1	1;1	Centrosomal protein of 162 kDa	CEP162	sp|Q5TB80-2|CE162_HUMAN Isoform 2 of Centrosomal protein of 162 kDa OS=Homo sapiens OX=9606 GN=CEP162;sp|Q5TB80|CE162_HUMAN Centrosomal protein of 162 kDa OS=Homo sapiens OX=9606 GN=CEP162 PE=1 SV=2	2	1	1	1	1	1	1	0.8	0.8	0.8	153.06	1327	1327;1403	0.0050167	5.8447	0.8	327440000	327440000	72	4547800	4547800	1	SLRTMEQQFQK				541	2838	True	2950	4278	5535	5535			-1;-1
P02545-5;P02545-4;P02545;P02545-2;P02545-6;P02545-3	P02545-5;P02545-4;P02545;P02545-2;P02545-6;P02545-3	6;6;6;5;5;5	6;6;6;5;5;5	6;6;6;5;5;5	Prelamin-A/C;Lamin-A/C	LMNA	sp|P02545-5|LMNA_HUMAN Isoform 5 of Prelamin-A/C OS=Homo sapiens OX=9606 GN=LMNA;sp|P02545-4|LMNA_HUMAN Isoform 4 of Prelamin-A/C OS=Homo sapiens OX=9606 GN=LMNA;sp|P02545|LMNA_HUMAN Prelamin-A/C OS=Homo sapiens OX=9606 GN=LMNA PE=1 SV=1;sp|P02545-2|LMNA_H	6	6	6	6	6	6	6	14.5	14.5	14.5	62.852	565	565;574;664;572;614;634	0	45.993	14.5	374840000	374840000	33	4545100	4545100	6	AGQVVTIWAAGAGATHSPPTDLVWK;IDSLSAQLSQLQK;IRIDSLSAQLSQLQK;LRDLEDSLAR;SVGGSGGGSFGDNLVTR;TALINSTGEEVAMRK				110	125;1340;1540;2017;2925;2957	True;True;True;True;True;True	129;1390;1599;2092;3038;3073	163;1943;2277;3037;4389;4435	206;2547;2989;3964;5667;5723	206;2547;2989;3964;5667;5723			-1;-1;-1;-1;-1;-1
P26440;P26440-2	P26440;P26440-2	2;1	2;1	2;1	Isovaleryl-CoA dehydrogenase, mitochondrial	IVD	sp|P26440|IVD_HUMAN Isovaleryl-CoA dehydrogenase, mitochondrial OS=Homo sapiens OX=9606 GN=IVD PE=1 SV=2;sp|P26440-2|IVD_HUMAN Isoform 2 of Isovaleryl-CoA dehydrogenase, mitochondrial OS=Homo sapiens OX=9606 GN=IVD	2	2	2	2	2	2	2	5.2	5.2	5.2	46.65	426	426;396	0	11.142	5.2	99865000	99865000	22	4539300	4539300	2	FLQEHLAPK;LYEIGAGTSEVRR				307	879;2146	True;True	917;2225	1285;3233	1694;4210	1694;4210			-1;-1
Q9HCP6	Q9HCP6	2	2	2	Protein-cysteine N-palmitoyltransferase HHAT-like protein	HHATL	sp|Q9HCP6|HHATL_HUMAN Protein-cysteine N-palmitoyltransferase HHAT-like protein OS=Homo sapiens OX=9606 GN=HHATL PE=1 SV=1	1	2	2	2	2	2	2	4.8	4.8	4.8	56.703	504	504	0	12.974	4.8	99183000	99183000	22	4508300	4508300	2	ESVRPGWEYIGR;FHAQVSQVEPVR				626	747;854	True;True	784;892	1104;1247	1463;1640	1463;1640			-1
P62879;Q9HAV0	P62879;Q9HAV0	2;1	1;1	1;1	Guanine nucleotide-binding protein G(I)/G(S)/G(T) subunit beta-2;Guanine nucleotide-binding protein subunit beta-4	GNB2;GNB4	sp|P62879|GBB2_HUMAN Guanine nucleotide-binding protein G(I)/G(S)/G(T) subunit beta-2 OS=Homo sapiens OX=9606 GN=GNB2 PE=1 SV=3;sp|Q9HAV0|GBB4_HUMAN Guanine nucleotide-binding protein subunit beta-4 OS=Homo sapiens OX=9606 GN=GNB4 PE=1 SV=3	2	2	1	1	2	1	1	7.4	4.1	4.1	37.331	340	340;340	0.0018904	6.815	7.4	57904000	57904000	13	4454200	4454200	1	IYAMHWGTDSR;SELEQLRQEAEQLR				437	1610;2754	False;True	1672;2865	2410;4168	3159;5399	3159;5399			-1;-1
P62736;P63267;P63267-2	P62736;P63267;P63267-2	29;27;22	1;1;0	1;1;0	Actin, aortic smooth muscle;Actin, gamma-enteric smooth muscle	ACTA2;ACTG2	sp|P62736|ACTA_HUMAN Actin, aortic smooth muscle OS=Homo sapiens OX=9606 GN=ACTA2 PE=1 SV=1;sp|P63267|ACTH_HUMAN Actin, gamma-enteric smooth muscle OS=Homo sapiens OX=9606 GN=ACTG2 PE=1 SV=1;sp|P63267-2|ACTH_HUMAN Isoform 2 of Actin, gamma-enteric smooth m	3	29	1	1	29	1	1	74.8	2.9	2.9	42.009	377	377;376;333	0.0050847	5.8759	74.8	88913000	88913000	20	4445700	4445700	1	AGFAGDDAPR;AGFAGDDAPRAVFPSIVGRPR;AVFPSIVGR;AVFPSIVGRPR;CPETLFQPSFIGMESAGIHETTYNSIMK;DLTDYLMK;DLYANNVLSGGTTMYPGIADR;DLYANNVLSGGTTMYPGIADRMQK;DSYVGDEAQSK;EITALAPSTMK;FRCPETLFQPSFIGMESAGIHETTYNSIMK;GYSFVTTAER;GYSFVTTAEREIVR;GYSFVTTAEREIVRDIK;HQGVMVGMGQK;HQGVMVGMGQKDSYVGDEAQSK;IKIIAPPER;ILTERGYSFVTTAER;ILTERGYSFVTTAEREIVR;IWHHSFYNELR;KDLYANNVLSGGTTMYPGIADR;LCYVALDFENEMATAASSSSLEK;LDLAGRDLTDYLMK;QEYDE…				433	108;109;324;325;364;467;470;471;517;652;913;1199;1200;1201;1268;1269;1430;1471;1472;1606;1633;1734;1744;2507;2508;2943;3124;3208;3708	False;False;False;False;False;False;False;False;False;False;False;False;False;False;False;False;False;False;False;True;False;False;False;False;False;False;False;False;False	110;111;338;339;380;381;487;488;491;492;493;494;542;683;684;954;955;1247;1248;1249;1317;1318;1481;1525;1526;1668;1695;1799;1809;1810;2610;2611;3057;3242;3243;3333;3841	133;134;135;469;470;471;472;473;474;475;476;477;478;479;528;529;530;531;695;696;697;698;699;700;701;704;705;706;707;708;709;710;771;961;962;963;964;965;966;1325;1326;1327;1328;1329;1734;1735;1736;1737;1738;1847;1848;1849;2078;2157;2158;2385;2439;2440;2614;2626;2627;2628;3769;3770;3771;3772;3773;3774;3775;4409;4410;4411;4412;4413;4414;4415;4416;4417;4418;4419;4669;4670;4671;4672;4673;4674;4675;467…	162;163;164;165;166;605;606;607;608;609;610;611;612;613;614;615;616;617;618;619;620;621;622;623;624;625;626;627;628;629;630;631;632;633;634;635;636;637;638;639;640;641;693;694;695;696;697;698;699;700;915;916;917;918;919;920;921;922;923;924;925;926;929;930;931;932;933;934;935;936;937;938;939;1013;1277;1278;1279;1280;1281;1282;1283;1284;1285;1286;1287;1288;1289;1745;1746;1747;1748;1749;1750;1751;22…	162;166;607;629;698;920;932;939;1013;1278;1749;2273;2282;2283;2428;2429;2724;2832;2833;3127;3191;3407;3429;4883;4894;5698;6048;6246;7124	119;120;121;122;123;124;125	178;192;271;285;307;315;327	-1;-1;-1
P03915	P03915	1	1	1	NADH-ubiquinone oxidoreductase chain 5	MT-ND5	sp|P03915|NU5M_HUMAN NADH-ubiquinone oxidoreductase chain 5 OS=Homo sapiens OX=9606 GN=MT-ND5 PE=1 SV=2	1	1	1	1	1	1	1	1.8	1.8	1.8	67.026	603	603	0.002045	7.5783	1.8	53259000	53259000	12	4438300	4438300	1	MILLTLTGQPR				132	2212	True	2301	3350	4366	4366			-1
P03950	P03950	1	1	1	Angiogenin	ANG	sp|P03950|ANGI_HUMAN Angiogenin OS=Homo sapiens OX=9606 GN=ANG PE=1 SV=1	1	1	1	1	1	1	1	10.9	10.9	10.9	16.55	147	147	0.002004	7.3091	10.9	67958000	67958000	8	4367200	4367200	2	YTHFLTQHYDAKPQGR				133	3734	True	3867	5583;5584	7163;7164	7163			-1
Q9NX14;Q9NX14-2	Q9NX14;Q9NX14-2	1;1	1;1	1;1	NADH dehydrogenase [ubiquinone] 1 beta subcomplex subunit 11, mitochondrial	NDUFB11	sp|Q9NX14|NDUBB_HUMAN NADH dehydrogenase [ubiquinone] 1 beta subcomplex subunit 11, mitochondrial OS=Homo sapiens OX=9606 GN=NDUFB11 PE=1 SV=1;sp|Q9NX14-2|NDUBB_HUMAN Isoform 2 of NADH dehydrogenase [ubiquinone] 1 beta subcomplex subunit 11, mitochondrial	2	1	1	1	1	1	1	15	15	15	17.316	153	153;163	0.0021692	9.8201	15	43652000	43652000	10	4365200	4365200	1	RPPEPTTPWQEDPEPEDENLYEK				633	2677	True	2784	4021	5195	5195			-1;-1
Q9BQ69	Q9BQ69	1	1	1	O-acetyl-ADP-ribose deacetylase MACROD1	MACROD1	sp|Q9BQ69|MACD1_HUMAN ADP-ribose glycohydrolase MACROD1 OS=Homo sapiens OX=9606 GN=MACROD1 PE=1 SV=2	1	1	1	1	1	1	1	7.1	7.1	7.1	35.505	325	325	0.0021786	10.146	7.1	65373000	65373000	15	4358200	4358200	0	YVIHTVGPIAYGEPSASQAAELR				603	3745	True	3878	5613	7217	7217			-1
O14907	O14907	1	1	1	Tax1-binding protein 3	TAX1BP3	sp|O14907|TX1B3_HUMAN Tax1-binding protein 3 OS=Homo sapiens OX=9606 GN=TAX1BP3 PE=1 SV=2	1	1	1	1	1	1	1	13.7	13.7	13.7	13.735	124	124	0.0019455	6.9758	13.7	21758000	21758000	5	4351500	4351500	1	VSEGGPAEIAGLQIGDK				19	3487	True	3617	5260	6785	6785			-1
Q14714-2;Q14714	Q14714-2;Q14714	1;1	1;1	1;1	Sarcospan	SSPN	sp|Q14714-2|SSPN_HUMAN Isoform 2 of Sarcospan OS=Homo sapiens OX=9606 GN=SSPN;sp|Q14714|SSPN_HUMAN Sarcospan OS=Homo sapiens OX=9606 GN=SSPN PE=2 SV=3	2	1	1	1	1	1	1	13.6	13.6	13.6	14.126	132	132;243	0	11.484	13.6	21642000	21642000	5	4328400	4328400	1	QGGPPAADAAGPDDMEPK				507	2519	True	2623	3790	4911	4911			-1;-1
O95817	O95817	5	5	5	BAG family molecular chaperone regulator 3	BAG3	sp|O95817|BAG3_HUMAN BAG family molecular chaperone regulator 3 OS=Homo sapiens OX=9606 GN=BAG3 PE=1 SV=3	1	5	5	5	5	5	5	15.7	15.7	15.7	61.594	575	575	0	33.773	15.7	198830000	198830000	34	4321400	4321400	7	AAPSTAPAEATPPKPGEAEAPPK;QCGQVAAAAAAQPPASHGPER;SSTPLHSPSPIR;THYPAQQGEYQTHQPVYHK;VHTVVDRPQQPMTHR				79	29;2499;2902;3012;3320	True;True;True;True;True	29;2602;3015;3129;3445	35;3761;4363;4517;4985;4986;4987	51;4867;5637;5825;6448;6449;6450	51;4867;5637;5825;6449			-1
P13645	P13645	3	3	3	Keratin, type I cytoskeletal 10	KRT10	sp|P13645|K1C10_HUMAN Keratin, type I cytoskeletal 10 OS=Homo sapiens OX=9606 GN=KRT10 PE=1 SV=6	1	3	3	3	3	3	3	8.2	8.2	8.2	58.826	584	584	0	29.307	8.2	112110000	112110000	26	4311800	4311800	2	ALEESNYELEGK;ELTTEIDNNIEQISSYK;GSLGGGFSSGGFSGGSFSR				237	181;685;1152	True;True;True	190;718;1200	253;1012;1643	317;1348;2134	317;1348;2134			-1
P26447	P26447	1	1	1	Protein S100-A4	S100A4	sp|P26447|S10A4_HUMAN Protein S100-A4 OS=Homo sapiens OX=9606 GN=S100A4 PE=1 SV=1	1	1	1	1	1	1	1	10.9	10.9	10.9	11.728	101	101	0.0064516	5.7372	10.9	25812000	25812000	6	4302000	4302000	1	ALDVMVSTFHK				308	179	True	188	251	315	315			-1
P56181;P56181-2	P56181;P56181-2	2;1	2;1	2;1	NADH dehydrogenase [ubiquinone] flavoprotein 3, mitochondrial	NDUFV3	sp|P56181|NDUV3_HUMAN NADH dehydrogenase [ubiquinone] flavoprotein 3, mitochondrial OS=Homo sapiens OX=9606 GN=NDUFV3 PE=1 SV=2;sp|P56181-2|NDUV3_HUMAN Isoform 2 of NADH dehydrogenase [ubiquinone] flavoprotein 3, mitochondrial OS=Homo sapiens OX=9606 GN=ND	2	2	2	2	2	2	2	24.1	24.1	24.1	11.94	108	108;473	0	17.378	24.1	157020000	157020000	7	4296300	4296300	3	FRMPQPSSGR;KPAPVPAEPFDNTTYK				410	916;1682	True;True	958;1746	1333;2528;2529	1755;3295;3296	1755;3296			-1;-1
P18428	P18428	2	2	2	Lipopolysaccharide-binding protein	LBP	sp|P18428|LBP_HUMAN Lipopolysaccharide-binding protein OS=Homo sapiens OX=9606 GN=LBP PE=1 SV=3	1	2	2	2	2	2	2	4	4	4	53.383	481	481	0	11.544	4	102200000	102200000	15	4284600	4284600	2	ITLPDFTGDLR;SFRPFVPR				268	1574;2772	True;True	1636;2883	2340;4193	3066;5434	3066;5434			-1
P13489	P13489	1	1	1	Ribonuclease inhibitor	RNH1	sp|P13489|RINI_HUMAN Ribonuclease inhibitor OS=Homo sapiens OX=9606 GN=RNH1 PE=1 SV=2	1	1	1	1	1	1	1	2.4	2.4	2.4	49.973	461	461	0.003663	6.4535	2.4	108950000	108950000	26	4190300	4190300	1	VNPALAELNLR				232	3419	True	3548	5148	6640	6640			-1
Q5RI15;Q5RI15-2	Q5RI15;Q5RI15-2	1;1	1;1	1;1	Cytochrome c oxidase protein 20 homolog	COX20	sp|Q5RI15|COX20_HUMAN Cytochrome c oxidase assembly protein COX20, mitochondrial OS=Homo sapiens OX=9606 GN=COX20 PE=1 SV=2;sp|Q5RI15-2|COX20_HUMAN Isoform 2 of Cytochrome c oxidase assembly protein COX20, mitochondrial OS=Homo sapiens OX=9606 GN=COX20	2	1	1	1	1	1	1	11	11	11	13.291	118	118;130	0.0019231	6.9384	11	25138000	25138000	6	4189700	4189700	1	AAPPEPGEPEERK				539	27	True	27	33	49	49			-1;-1
Q14894	Q14894	4	4	4	Ketimine reductase mu-crystallin	CRYM	sp|Q14894|CRYM_HUMAN Ketimine reductase mu-crystallin OS=Homo sapiens OX=9606 GN=CRYM PE=1 SV=1	1	4	4	4	4	4	4	20.1	20.1	20.1	33.775	314	314	0	30.513	20.1	408210000	408210000	14	4126500	4126500	4	GYLGVMPAYSAAEDALTTK;PGAHINAVGASRPDWR;SLGMAVEDTVAAK;VPAFLSAAEVEEHLR				510	1197;2439;2820;3428	True;True;True;True	1245;2541;2932;3558	1732;3688;4259;5164	2270;4787;5509;6664	2270;4787;5509;6664			-1
P43681-2;P43681	P43681-2;P43681	1;1	1;1	1;1	Neuronal acetylcholine receptor subunit alpha-4	CHRNA4	sp|P43681-2|ACHA4_HUMAN Isoform 2 of Neuronal acetylcholine receptor subunit alpha-4 OS=Homo sapiens OX=9606 GN=CHRNA4;sp|P43681|ACHA4_HUMAN Neuronal acetylcholine receptor subunit alpha-4 OS=Homo sapiens OX=9606 GN=CHRNA4 PE=1 SV=2	2	1	1	1	1	1	1	2	2	2	60.993	556	556;627	1	-2	2	111230000	111230000	27	4119500	4119500	0	AKIDLVNMHSR	+			364	170	True	179	240	301	301	110	123	-1;-1
Q9HCC0-2;Q9HCC0	Q9HCC0-2;Q9HCC0	3;3	3;3	3;3	Methylcrotonoyl-CoA carboxylase beta chain, mitochondrial	MCCC2	sp|Q9HCC0-2|MCCB_HUMAN Isoform 2 of Methylcrotonoyl-CoA carboxylase beta chain, mitochondrial OS=Homo sapiens OX=9606 GN=MCCC2;sp|Q9HCC0|MCCB_HUMAN Methylcrotonoyl-CoA carboxylase beta chain, mitochondrial OS=Homo sapiens OX=9606 GN=MCCC2 PE=1 SV=1	2	3	3	3	3	3	3	5.5	5.5	5.5	57.518	525	525;563	0	16.82	5.5	105380000	105380000	26	4053200	4053200	3	FLYIWPNAR;TDFGIFR;VWDDGIIDPADTR				625	889;2965;3573	True;True;True	928;3081;3704	1298;4445;5389	1713;5734;6948	1713;5734;6948			-1;-1
P21397;P21397-2	P21397;P21397-2	3;2	3;2	3;2	Amine oxidase [flavin-containing] A	MAOA	sp|P21397|AOFA_HUMAN Amine oxidase [flavin-containing] A OS=Homo sapiens OX=9606 GN=MAOA PE=1 SV=1;sp|P21397-2|AOFA_HUMAN Isoform 2 of Amine oxidase [flavin-containing] A OS=Homo sapiens OX=9606 GN=MAOA	2	3	3	3	3	3	3	8.5	8.5	8.5	59.681	527	527;394	0	17.138	8.5	182880000	182880000	28	4044800	4044800	2	DVPAVEITHTFWER;IFFAGTETATK;NEHVDYVDVGGAYVGPTQNR				280	536;1366;2308	True;True;True	561;1417;2406	801;2001;3500	1057;2633;4552	1057;2633;4552			-1;-1
Q9UBQ7	Q9UBQ7	2	2	2	Glyoxylate reductase/hydroxypyruvate reductase	GRHPR	sp|Q9UBQ7|GRHPR_HUMAN Glyoxylate reductase/hydroxypyruvate reductase OS=Homo sapiens OX=9606 GN=GRHPR PE=1 SV=1	1	2	2	2	2	2	2	12.8	12.8	12.8	35.668	328	328	0	11.969	12.8	60410000	60410000	15	4027300	4027300	2	IAAAGLDVTSPEPLPTNHPLLTLK;VISTMSVGIDHLALDEIK				643	1299;3337	True;True	1349;3464	1894;5034	2489;6507	2489;6507			-1
Q9HBL7	Q9HBL7	1	1	1	Plasminogen receptor (KT)	PLGRKT	sp|Q9HBL7|PLRKT_HUMAN Plasminogen receptor (KT) OS=Homo sapiens OX=9606 GN=PLGRKT PE=1 SV=1	1	1	1	1	1	1	1	6.1	6.1	6.1	17.201	147	147	0.007837	5.6572	6.1	35779000	35779000	9	3975500	3975500	1	QLIMQSEMR				624	2545	True	2650	3822	4943	4943			-1
P07910-4;P07910-2;P07910;P07910-3;P0DMR1;O60812;B7ZW38;B2RXH8	P07910-4;P07910-2;P07910;P07910-3;P0DMR1;O60812;B7ZW38;B2RXH8	2;2;2;1;1;1;1;1	2;2;2;1;1;1;1;1	2;2;2;1;1;1;1;1	Heterogeneous nuclear ribonucleoproteins C1/C2;Heterogeneous nuclear ribonucleoprotein C-like 4;Heterogeneous nuclear ribonucleoprotein C-like 1;Heterogeneous nuclear ribonucleoprotein C-like 3;Heterogeneous nuclear ribonucleoprotein C-like 2	HNRNPC;HNRNPCL4;HNRNPCL1;HNRNPCL3;HNRNPCL2	sp|P07910-4|HNRPC_HUMAN Isoform 4 of Heterogeneous nuclear ribonucleoproteins C1/C2 OS=Homo sapiens OX=9606 GN=HNRNPC;sp|P07910-2|HNRPC_HUMAN Isoform C1 of Heterogeneous nuclear ribonucleoproteins C1/C2 OS=Homo sapiens OX=9606 GN=HNRNPC;sp|P07910|HNRPC_HUM	8	2	2	2	2	2	2	9.2	9.2	9.2	27.821	250	250;293;306;226;293;293;293;293	0	12.045	9.2	63561000	63561000	16	3972500	3972500	1	GFAFVQYVNER;VFIGNLNTLVVK				168	998;3277	True;True	1044;3402	1441;4930	1890;6376	1890;6376			-1;-1;-1;-1;-1;-1;-1;-1
P35527	P35527	7	7	7	Keratin, type I cytoskeletal 9	KRT9	sp|P35527|K1C9_HUMAN Keratin, type I cytoskeletal 9 OS=Homo sapiens OX=9606 GN=KRT9 PE=1 SV=3	1	7	7	7	7	7	7	23.3	23.3	23.3	62.064	623	623	0	105.07	23.3	389890000	389890000	26	3956700	3956700	7	DIENQYETQITQIEHEVSSSGQEVQSSAK;EIETYHNLLEGGQEDFESSGAGK;GGSGGSHGGGSGFGGESGGSYGGGEEASGSGGGYGGGSGK;HGVQELEIELQSQLSK;NYSPYYNTIDDLK;TLLDIDNTR;TLNDMRQEYEQLIAK				339	435;639;1028;1230;2416;3047;3054	True;True;True;True;True;True;True	454;669;1075;1278;2518;3164;3171	623;947;1475;1780;1781;3662;4568;4575;4576	813;1262;1933;2347;2348;4759;5893;5901;5902	813;1262;1933;2347;4759;5893;5901			-1
P50995-2;P50995	P50995-2;P50995	3;3	3;3	3;3	Annexin A11	ANXA11	sp|P50995-2|ANX11_HUMAN Isoform 2 of Annexin A11 OS=Homo sapiens OX=9606 GN=ANXA11;sp|P50995|ANX11_HUMAN Annexin A11 OS=Homo sapiens OX=9606 GN=ANXA11 PE=1 SV=1	2	3	3	3	3	3	3	7.8	7.8	7.8	51.242	472	472;505	0	20.814	7.8	201180000	201180000	19	3926700	3926700	3	AHLVAVFNEYQR;SETDLLDIR;SLYHDISGDTSGDYRK				389	142;2758;2845	True;True;True	146;2869;2957	188;4173;4287	236;5404;5547	236;5404;5547			-1;-1
Q9P2R7-2;Q9P2R7	Q9P2R7-2;Q9P2R7	5;5	5;5	5;5	Succinyl-CoA ligase [ADP-forming] subunit beta, mitochondrial	SUCLA2	sp|Q9P2R7-2|SUCB1_HUMAN Isoform 2 of Succinate--CoA ligase [ADP-forming] subunit beta, mitochondrial OS=Homo sapiens OX=9606 GN=SUCLA2;sp|Q9P2R7|SUCB1_HUMAN Succinate--CoA ligase [ADP-forming] subunit beta, mitochondrial OS=Homo sapiens OX=9606 GN=SUCLA2 P	2	5	5	5	5	5	5	17.5	17.5	17.5	48.039	441	441;463	0	35.764	17.5	288980000	288980000	27	3910900	3910900	7	IFDLQDWTQEDERDK;ILACDDLDEAAR;LHGGTPANFLDVGGGATVHQVTEAFK;LYSLFLK;MGFPPNIVESAAENMVK				642	1365;1435;1842;2154;2200	True;True;True;True;True	1416;1486;1914;2233;2288	2000;2085;2773;2774;3241;3335	2632;2731;3625;3626;4218;4347;4348	2632;2731;3625;4218;4348			-1;-1
P07900-2;P07900;Q14568	P07900-2;P07900	6;6;2	3;3;1	3;3;1	Heat shock protein HSP 90-alpha	HSP90AA1	sp|P07900-2|HS90A_HUMAN Isoform 2 of Heat shock protein HSP 90-alpha OS=Homo sapiens OX=9606 GN=HSP90AA1;sp|P07900|HS90A_HUMAN Heat shock protein HSP 90-alpha OS=Homo sapiens OX=9606 GN=HSP90AA1 PE=1 SV=5	3	6	3	3	6	3	3	8.2	3.7	3.7	98.16	854	854;732;343	0	27.183	8.2	184950000	184950000	41	3906000	3906000	3	ADLINNLGTIAK;ALLFVPR;EGLELPEDEEEK;ELHINLIPNK;GVVDSEDLPLNISR;NPDDITNEEYGEFYK				167	53;197;616;670;1183;2367	False;True;False;True;False;True	53;206;645;703;1231;2467	69;287;917;992;1713;3599	93;391;1227;1326;2249;4679	93;391;1227;1326;2249;4679			-1;-1;-1
P07360	P07360	1	1	1	Complement component C8 gamma chain	C8G	sp|P07360|CO8G_HUMAN Complement component C8 gamma chain OS=Homo sapiens OX=9606 GN=C8G PE=1 SV=3	1	1	1	1	1	1	1	10.4	10.4	10.4	22.277	202	202	0.0021598	9.2745	10.4	46391000	46391000	12	3865900	3865900	1	AEATTLHVAPQGTAMAVSTFR				163	59	True	59	76	100	100			-1
Q16082	Q16082	4	4	4	Heat shock protein beta-2	HSPB2	sp|Q16082|HSPB2_HUMAN Heat shock protein beta-2 OS=Homo sapiens OX=9606 GN=HSPB2 PE=1 SV=2	1	4	4	4	4	4	4	38.5	38.5	38.5	20.232	182	182	0	31.285	38.5	299140000	299140000	8	3839200	3839200	3	AALSHDGILNLEAPR;FGEGLLPEEILTPTLYHGYYVRPR;SVPHAHPATAEYEFANPSR;TYVLPADVDPWR				520	18;834;2933;3168	True;True;True;True	18;872;3046;3288	22;1226;4398;4754	30;1617;5676;6154	30;1617;5676;6154			-1
P02787	P02787	4	4	4	Serotransferrin	TF	sp|P02787|TRFE_HUMAN Serotransferrin OS=Homo sapiens OX=9606 GN=TF PE=1 SV=3	1	4	4	4	4	4	4	7	7	7	77.063	698	698	0	25.553	7	258920000	258920000	41	3783000	3783000	5	DCHLAQVPSHTVVAR;EFQLFSSPHGK;EGYYGYTGAFR;MYLGYEYVTAIR				125	390;603;627;2270	True;True;True;True	407;632;657;2367	559;560;903;930;3436;3437	728;729;1211;1244;4468;4469	728;1211;1244;4468			-1
P25786;P25786-2	P25786;P25786-2	1;1	1;1	1;1	Proteasome subunit alpha type-1	PSMA1	sp|P25786|PSA1_HUMAN Proteasome subunit alpha type-1 OS=Homo sapiens OX=9606 GN=PSMA1 PE=1 SV=1;sp|P25786-2|PSA1_HUMAN Isoform Long of Proteasome subunit alpha type-1 OS=Homo sapiens OX=9606 GN=PSMA1	2	1	1	1	1	1	1	4.2	4.2	4.2	29.555	263	263;269	0.0035026	6.0294	4.2	64077000	64077000	17	3769300	3769300	1	FVFDRPLPVSR				305	946	True	988	1369	1798	1798			-1;-1
P00740-2;P00740	P00740-2;P00740	3;3	3;3	3;3	Coagulation factor IX;Coagulation factor IXa light chain;Coagulation factor IXa heavy chain	F9	sp|P00740-2|FA9_HUMAN Isoform 2 of Coagulation factor IX OS=Homo sapiens OX=9606 GN=F9;sp|P00740|FA9_HUMAN Coagulation factor IX OS=Homo sapiens OX=9606 GN=F9 PE=1 SV=2	2	3	3	3	3	3	3	9.7	9.7	9.7	47.617	423	423;461	0	22.154	9.7	112500000	112500000	18	3747700	3747700	4	IIPHHNYNAAINK;ITVVAGEHNIEETEHTEQK;SALVLQYLR				95	1423;1586;2730	True;True;True	1474;1648;2837	2069;2070;2355;4130	2711;2712;3084;5346	2711;3084;5346			-1;-1
Q9NY65	Q9NY65	7	1	1	Tubulin alpha-8 chain	TUBA8	sp|Q9NY65|TBA8_HUMAN Tubulin alpha-8 chain OS=Homo sapiens OX=9606 GN=TUBA8 PE=1 SV=1	1	7	1	1	7	1	1	21.2	3.3	3.3	50.093	449	449	0.0021368	8.853	21.2	78414000	78414000	21	3734000	3734000	1	AFVHWYVGEGMEEGEFSEAR;AVCMLSNTTAIAEAWAR;AVMIDLEPTVVDEVR;FDLMYAK;LDHKFDLMYAK;NLDIERPTYTNLNR;VGINYQPPTVVPGGDLAK				635	97;321;333;804;1740;2337;3302	False;False;True;False;False;False;False	97;98;335;348;841;1805;2435;3427	118;119;465;466;490;1186;2622;3535;3536;4960	145;146;601;602;652;1570;3422;4595;4596;6415;6416	145;601;652;1570;3422;4596;6416	128	413	-1
Q6UXV4	Q6UXV4	1	1	1	MICOS complex subunit MIC27	APOOL	sp|Q6UXV4|MIC27_HUMAN MICOS complex subunit MIC27 OS=Homo sapiens OX=9606 GN=APOOL PE=1 SV=1	1	1	1	1	1	1	1	4.5	4.5	4.5	29.159	268	268	0.0020964	8.0951	4.5	51803000	51803000	14	3700200	3700200	1	LGSSSEIEVPAK				548	1830	True	1901	2754	3601	3601			-1
P08133-2;P08133	P08133-2;P08133	8;8	8;8	8;8	Annexin A6	ANXA6	sp|P08133-2|ANXA6_HUMAN Isoform 2 of Annexin A6 OS=Homo sapiens OX=9606 GN=ANXA6;sp|P08133|ANXA6_HUMAN Annexin A6 OS=Homo sapiens OX=9606 GN=ANXA6 PE=1 SV=3	2	8	8	8	8	8	8	16.1	16.1	16.1	72.423	641	641;673	0	52.196	16.1	392360000	392360000	42	3684200	3684200	8	DAFVAIVQSVK;EAILDIITSR;EDAQVAAEILEIADTPSGDK;GLGTDEDTIIDIITHR;ILISLATGHR;ILISLATGHREEGGENLDQAR;SEIDLLNIRR;WGTDEAQFIYILGNR				175	381;571;586;1079;1452;1453;2750;3606	True;True;True;True;True;True;True;True	398;598;615;1126;1505;1506;2861;3738	548;856;880;1549;1550;2118;2119;4164;5429	717;1143;1176;2017;2018;2019;2777;2778;5394;6994	717;1143;1176;2017;2777;2778;5394;6994			-1;-1
P49189-2;P49189;P49189-3	P49189-2;P49189;P49189-3	1;1;1	1;1;1	1;1;1	4-trimethylaminobutyraldehyde dehydrogenase	ALDH9A1	sp|P49189-2|AL9A1_HUMAN Isoform 2 of 4-trimethylaminobutyraldehyde dehydrogenase OS=Homo sapiens OX=9606 GN=ALDH9A1;sp|P49189|AL9A1_HUMAN 4-trimethylaminobutyraldehyde dehydrogenase OS=Homo sapiens OX=9606 GN=ALDH9A1 PE=1 SV=3;sp|P49189-3|AL9A1_HUMAN Isofo	3	1	1	1	1	1	1	2.8	2.8	2.8	46.454	424	424;494;518	0.0050336	5.8507	2.8	73618000	73618000	20	3680900	3680900	1	MGPLINRPHLER				377	2204	True	2292	3339	4352	4352			-1;-1;-1
Q00765	Q00765	1	1	1	Receptor expression-enhancing protein 5	REEP5	sp|Q00765|REEP5_HUMAN Receptor expression-enhancing protein 5 OS=Homo sapiens OX=9606 GN=REEP5 PE=1 SV=3	1	1	1	1	1	1	1	4.2	4.2	4.2	21.493	189	189	0.0063898	5.7103	4.2	22022000	22022000	6	3670400	3670400	1	IIRPFFLK				463	1425	True	1476	2072	2714	2714			-1
E9PAV3;E9PAV3-2;Q13765	E9PAV3;E9PAV3-2	3;3;1	3;3;1	3;3;1	Nascent polypeptide-associated complex subunit alpha, muscle-specific form	NACA	sp|E9PAV3|NACAM_HUMAN Nascent polypeptide-associated complex subunit alpha, muscle-specific form OS=Homo sapiens OX=9606 GN=NACA PE=1 SV=1;sp|E9PAV3-2|NACAM_HUMAN Isoform skNAC-2 of Nascent polypeptide-associated complex subunit alpha, muscle-specific form	3	3	3	3	3	3	3	2	2	2	205.42	2078	2078;925;215	0	18.143	2	423460000	423460000	106	3639600	3639600	3	IEDLSQQAQLAAAEK;SVIPPLPSR;TISVDHSSTGASYPSQR				7	1345;2929;3034	True;True;True	1395;3042;3151	1954;4394;4550	2561;5672;5871	2561;5672;5871			-1;-1;-1
P10515	P10515	3	3	3	Dihydrolipoyllysine-residue acetyltransferase component of pyruvate dehydrogenase complex, mitochondrial	DLAT	sp|P10515|ODP2_HUMAN Dihydrolipoyllysine-residue acetyltransferase component of pyruvate dehydrogenase complex, mitochondrial OS=Homo sapiens OX=9606 GN=DLAT PE=1 SV=3	1	3	3	3	3	3	3	6.3	6.3	6.3	68.996	647	647	0	20.114	6.3	123110000	123110000	34	3621000	3621000	3	GVETIANDVVSLATK;ISVNDFIIK;VPLPSLSPTMQAGTIAR				202	1172;1558;3442	True;True;True	1220;1619;3572	1701;2317;5180	2237;3041;6682	2237;3041;6682			-1
Q7Z4W1	Q7Z4W1	2	2	2	L-xylulose reductase	DCXR	sp|Q7Z4W1|DCXR_HUMAN L-xylulose reductase OS=Homo sapiens OX=9606 GN=DCXR PE=1 SV=2	1	2	2	2	2	2	2	7.4	7.4	7.4	25.913	244	244	0	11.936	7.4	104990000	104990000	15	3619900	3619900	3	MELFLAGR;VMALELGPHK				555	2185;3405	True;True	2269;3534	3297;5132;5133	4288;6624;6625	4288;6624			-1
Q14112-2;Q14112	Q14112-2;Q14112	7;7	7;7	7;7	Nidogen-2	NID2	sp|Q14112-2|NID2_HUMAN Isoform 2 of Nidogen-2 OS=Homo sapiens OX=9606 GN=NID2;sp|Q14112|NID2_HUMAN Nidogen-2 OS=Homo sapiens OX=9606 GN=NID2 PE=1 SV=3	2	7	7	7	7	7	7	8.7	8.7	8.7	140.86	1274	1274;1375	0	70.799	8.7	289110000	289110000	61	3609000	3609000	6	AGLELGAEPETIVNSGLISPEGLAIDHIR;ELYHYSDSTVTSTSSR;HPSFPTTQQLNVDR;HSGQFTDEYLPEQR;ITQTAEGLDPENYLSIK;MVYWTDVAGR;VLFYTDLVNPR				500	117;690;1263;1277;1583;2267;3359	True;True;True;True;True;True;True	120;723;1312;1327;1645;2364;3486	147;1018;1839;1865;2352;3433;5064	182;1358;2419;2453;3081;4465;6542	182;1358;2419;2453;3081;4465;6542			-1;-1
P30101	P30101	4	4	4	Protein disulfide-isomerase A3	PDIA3	sp|P30101|PDIA3_HUMAN Protein disulfide-isomerase A3 OS=Homo sapiens OX=9606 GN=PDIA3 PE=1 SV=4	1	4	4	4	4	4	4	8.9	8.9	8.9	56.782	505	505	0	24.48	8.9	128200000	128200000	29	3606700	3606700	4	ELSDFISYLQR;FVMQEEFSR;IFRDGEEAGAYDGPR;YGVSGYPTLK				328	680;948;1373;3679	True;True;True;True	713;990;1424;3811	1007;1371;2008;5515	1343;1800;2642;7089	1343;1800;2642;7089			-1
Q9Y4J8-8;O60941-2;Q9Y4J8-15;Q9Y4J8-14;Q9Y4J8-2;Q9Y4J8-13;O60941;O60941-7;O60941-4;Q9Y4J8-3;Q9Y4J8-4;Q9Y4J8-12;O60941-5;O60941-3;O60941-6;Q9Y4J8-5;Q9Y4J8-16;Q9Y4J8-11;Q9Y4J8-10;Q9Y4J8-6;Q9Y4J8	Q9Y4J8-8;O60941-2;Q9Y4J8-15;Q9Y4J8-14;Q9Y4J8-2;Q9Y4J8-13;O60941;O60941-7;O60941-4;Q9Y4J8-3;Q9Y4J8-4;Q9Y4J8-12;O60941-5;O60941-3;O60941-6;Q9Y4J8-5;Q9Y4J8-16;Q9Y4J8-11;Q9Y4J8-10;Q9Y4J8-6;Q9Y4J8	1;1;1;1;1;1;1;1;1;1;1;1;1;1;1;1;1;1;1;1;1	1;1;1;1;1;1;1;1;1;1;1;1;1;1;1;1;1;1;1;1;1	1;1;1;1;1;1;1;1;1;1;1;1;1;1;1;1;1;1;1;1;1	Dystrobrevin alpha;Dystrobrevin beta	DTNA;DTNB	sp|Q9Y4J8-8|DTNA_HUMAN Isoform 8 of Dystrobrevin alpha OS=Homo sapiens OX=9606 GN=DTNA;sp|O60941-2|DTNB_HUMAN Isoform 2 of Dystrobrevin beta OS=Homo sapiens OX=9606 GN=DTNB;sp|Q9Y4J8-15|DTNA_HUMAN Isoform 15 of Dystrobrevin alpha OS=Homo sapiens OX=9606 GN	21	1	1	1	1	1	1	7.8	7.8	7.8	22.108	192	192;567;724;690;686;683;627;609;597;570;567;320;560;558;545;513;510;452;395;391;743	0	11.406	7.8	65995000	65995000	13	3584100	3584100	2	LRLEHEQASQPTPEK				41	2024	True	2099	3048;3049	3977;3978	3977			-1;-1;-1;-1;-1;-1;-1;-1;-1;-1;-1;-1;-1;-1;-1;-1;-1;-1;-1;-1;-1
Q15582	Q15582	3	3	3	Transforming growth factor-beta-induced protein ig-h3	TGFBI	sp|Q15582|BGH3_HUMAN Transforming growth factor-beta-induced protein ig-h3 OS=Homo sapiens OX=9606 GN=TGFBI PE=1 SV=1	1	3	3	3	3	3	3	5.3	5.3	5.3	74.68	683	683	0	20.675	5.3	110840000	110840000	31	3575400	3575400	3	EGVYTVFAPTNEAFR;LTLLAPLNSVFK;YGTLFTMDR				519	625;2082;3672	True;True;True	655;2160;3804	928;3125;5508	1242;4076;7081	1242;4076;7081			-1
P51452;P51452-2	P51452;P51452-2	2;1	2;1	2;1	Dual specificity protein phosphatase 3	DUSP3	sp|P51452|DUS3_HUMAN Dual specificity protein phosphatase 3 OS=Homo sapiens OX=9606 GN=DUSP3 PE=1 SV=1;sp|P51452-2|DUS3_HUMAN Isoform 2 of Dual specificity protein phosphatase 3 OS=Homo sapiens OX=9606 GN=DUSP3	2	2	2	2	2	2	2	14.6	14.6	14.6	20.478	185	185;144	0	13.122	14.6	67096000	67096000	9	3535700	3535700	2	IYVGNASVAQDIPK;LGITHVLNAAEGR				391	1620;1820	True;True	1682;1891	2421;2738	3171;3578	3171;3578			-1;-1
Q9UHP9	Q9UHP9	3	3	3	Small muscular protein	SMPX	sp|Q9UHP9|SMPX_HUMAN Small muscular protein OS=Homo sapiens OX=9606 GN=SMPX PE=2 SV=3	1	3	3	3	3	3	3	43.2	43.2	43.2	9.5589	88	88	0	22.479	43.2	210810000	210810000	5	3426000	3426000	3	AIQANINIPMGAFRPGAGQPPR;KLPGPAVNLSEIQNIK;LPGPAVNLSEIQNIK				647	160;1670;1979	True;True;True	166;1733;2052	217;2501;2961	271;3262;3871	271;3262;3871			-1
Q9BXR6	Q9BXR6	1	1	1	Complement factor H-related protein 5	CFHR5	sp|Q9BXR6|FHR5_HUMAN Complement factor H-related protein 5 OS=Homo sapiens OX=9606 GN=CFHR5 PE=1 SV=1	1	1	1	1	1	1	1	1.6	1.6	1.6	64.419	569	569	0.0018622	6.7368	1.6	78181000	78181000	23	3399200	3399200	1	AMISSPPFR				611	223	True	236	337	453	453			-1
P02790	P02790	3	3	3	Hemopexin	HPX	sp|P02790|HEMO_HUMAN Hemopexin OS=Homo sapiens OX=9606 GN=HPX PE=1 SV=2	1	3	3	3	3	3	3	7.8	7.8	7.8	51.676	462	462	0	21.03	7.8	99940000	99940000	23	3356600	3356600	3	FDPVRGEVPPRYPR;NFPSPVDAAFR;YYCFQGNQFLR				126	806;2317;3749	True;True;True	843;2415;3882	1188;3510;5618	1572;4564;7222	1572;4564;7222			-1
P12236;P05141	P12236;P05141	8;4	2;1	2;1	ADP/ATP translocase 3;ADP/ATP translocase 3, N-terminally processed;ADP/ATP translocase 2;ADP/ATP translocase 2, N-terminally processed	SLC25A6;SLC25A5	sp|P12236|ADT3_HUMAN ADP/ATP translocase 3 OS=Homo sapiens OX=9606 GN=SLC25A6 PE=1 SV=4;sp|P05141|ADT2_HUMAN ADP/ATP translocase 2 OS=Homo sapiens OX=9606 GN=SLC25A5 PE=1 SV=7	2	8	2	2	8	2	2	23.5	8.1	8.1	32.866	298	298;298	0	13.881	23.5	66794000	66794000	20	3339700	3339700	3	EQGVLSFWR;GADIMYTGTVDCWR;GADIMYTGTVDCWRK;GAWSNVLR;GMGGAFVLVLYDELK;KGADIMYTGTVDCWR;LLLQVQHASK;YFPTQALNFAFK				225	722;962;963;974;1100;1641;1921;3661	True;False;False;False;True;False;False;False	758;1004;1005;1016;1147;1703;1994;3793	1065;1388;1389;1390;1403;1578;2451;2868;5496	1420;1823;1824;1825;1841;1842;2058;2059;3206;3743;3744;3745;7068	1420;1823;1825;1842;2059;3206;3745;7068			-1;-1
Q15149-7;Q15149-8;Q15149-9;Q15149-5;Q15149-4;Q15149-6;Q15149-3;Q15149-2;Q15149;P58107	Q15149-7;Q15149-8;Q15149-9;Q15149-5;Q15149-4;Q15149-6;Q15149-3;Q15149-2;Q15149	34;34;34;34;34;34;34;34;34;3	34;34;34;34;34;34;34;34;34;3	34;34;34;34;34;34;34;34;34;3	Plectin	PLEC	sp|Q15149-7|PLEC_HUMAN Isoform 7 of Plectin OS=Homo sapiens OX=9606 GN=PLEC;sp|Q15149-8|PLEC_HUMAN Isoform 8 of Plectin OS=Homo sapiens OX=9606 GN=PLEC;sp|Q15149-9|PLEC_HUMAN Isoform 9 of Plectin OS=Homo sapiens OX=9606 GN=PLEC;sp|Q15149-5|PLEC_HUMAN Isofo	10	34	34	34	34	34	34	10.2	10.2	10.2	512.6	4515	4515;4525;4533;4547;4547;4551;4570;4574;4684;5088	0	224.54	10.2	1.4798e+09	1.4798e+09	279	3339300	3339300	30	AALAHSEEVTASQVAATK;AGVVGPELHEQLLSAEK;APVPASELLASGVLSR;AQAEAQQPTFDALRDELR;AYSDPSTGEPATYGELQQR;EAQAVPATLPELEATK;ESADPLGAWLQDAR;GFFDPNTEENLTYLQLMER;GFFDPNTHENLTYLQLLER;GLHQSIEEFR;GYFSEEMNR;LAAEQELIR;LAQGHTTVDELAR;LFNAIIHR;LGFHLPLEVAYQR;LLDAQLATGGIVDPR;LLDPEDVDVPQPDEK;LLEAQIATGGIIDPVHSHR;LLEAQIATGGVIDPVHSHR;LLFNDVQTLK;LLLWSQR;LQEAGILSAEELQR;LSFSGLR;LSYTQLLR;LTAEDLFEAR;QQGLASYDYVR;RQEQIQAMPLADSQAVR;SL…				518	13;136;251;257;356;578;738;999;1000;1081;1195;1705;1720;1800;1817;1882;1885;1890;1891;1899;1922;1996;2041;2067;2069;2564;2690;2817;2885;2897;2940;3229;3621;3696	True;True;True;True;True;True;True;True;True;True;True;True;True;True;True;True;True;True;True;True;True;True;True;True;True;True;True;True;True;True;True;True;True;True	13;140;265;271;372;606;775;1045;1046;1128;1243;1769;1784;1871;1888;1955;1958;1963;1964;1972;1995;2069;2116;2143;2145;2669;2797;2929;2998;3010;3054;3354;3753;3829	16;179;372;373;379;517;868;1093;1442;1443;1552;1730;2562;2589;2715;2735;2823;2826;2832;2833;2845;2869;2997;3068;3103;3105;3842;4037;4256;4341;4355;4406;4869;5445;5536	24;223;492;493;499;679;1161;1452;1891;1892;2021;2268;3333;3372;3544;3575;3687;3690;3696;3697;3717;3746;3909;4003;4049;4051;4967;5216;5506;5612;5627;5684;6299;7011;7110	24;223;492;499;679;1161;1452;1891;1892;2021;2268;3333;3372;3544;3575;3687;3690;3696;3697;3717;3746;3909;4003;4049;4051;4967;5216;5506;5612;5627;5684;6299;7011;7110			-1;-1;-1;-1;-1;-1;-1;-1;-1;-1
P02792	P02792	1	1	1	Ferritin light chain	FTL	sp|P02792|FRIL_HUMAN Ferritin light chain OS=Homo sapiens OX=9606 GN=FTL PE=1 SV=2	1	1	1	1	1	1	1	8.6	8.6	8.6	20.019	175	175	0.0051903	5.9284	8.6	26655000	26655000	8	3331800	3331800	1	LNQALLDLHALGSAR				127	1964	True	2037	2942	3852	3852			-1
Q8IZP2;Q8NFI4;P50502	Q8IZP2;Q8NFI4;P50502	1;1;1	1;1;1	1;1;1	Putative protein FAM10A4;Putative protein FAM10A5;Hsc70-interacting protein	ST13P4;ST13P5;ST13	sp|Q8IZP2|ST134_HUMAN Putative protein FAM10A4 OS=Homo sapiens OX=9606 GN=ST13P4 PE=5 SV=1;sp|Q8NFI4|F10A5_HUMAN Putative protein FAM10A5 OS=Homo sapiens OX=9606 GN=ST13P5 PE=5 SV=1;sp|P50502|F10A1_HUMAN Hsc70-interacting protein OS=Homo sapiens OX=9606 GN	3	1	1	1	1	1	1	5.4	5.4	5.4	27.406	240	240;369;369	0.001912	6.9215	5.4	29879000	29879000	9	3319900	3319900	1	AIEINPDSAQPYK				387	151	True	156	205	258	258			-1;-1;-1
O95810	O95810	2	2	2	Serum deprivation-response protein	SDPR	sp|O95810|CAVN2_HUMAN Caveolae-associated protein 2 OS=Homo sapiens OX=9606 GN=CAVIN2 PE=1 SV=3	1	2	2	2	2	2	2	5.9	5.9	5.9	47.173	425	425	0	14.257	5.9	59495000	59495000	18	3305300	3305300	2	VLIFQEENEIPASVFVK;VSPLTFGR				78	3371;3500	True;True	3499;3630	5093;5280	6577;6806	6577;6806			-1
P61978-3;P61978;P61978-2	P61978-3;P61978;P61978-2	6;6;6	6;6;6	6;6;6	Heterogeneous nuclear ribonucleoprotein K	HNRNPK	sp|P61978-3|HNRPK_HUMAN Isoform 3 of Heterogeneous nuclear ribonucleoprotein K OS=Homo sapiens OX=9606 GN=HNRNPK;sp|P61978|HNRPK_HUMAN Heterogeneous nuclear ribonucleoprotein K OS=Homo sapiens OX=9606 GN=HNRNPK PE=1 SV=1;sp|P61978-2|HNRPK_HUMAN Isoform 2 o	3	6	6	6	6	6	6	20.2	20.2	20.2	48.562	440	440;463;464	0	39.431	20.2	146960000	146960000	25	3303800	3303800	5	DLAGSIIGK;IILDLISESPIK;IITITGTQDQIQNAQYLLQNSVK;LLIHQSLAGGIIGVK;RPAEDMEEEQAFK;TDYNASVSVPDSSGPER				423	449;1418;1427;1910;2664;2970	True;True;True;True;True;True	469;1469;1478;1983;2771;3086	643;2062;2074;2857;4002;4003;4451	838;2703;2716;3730;5168;5169;5740	838;2703;2716;3730;5169;5740			-1;-1;-1
P51649;P51649-2	P51649;P51649-2	3;3	3;3	3;3	Succinate-semialdehyde dehydrogenase, mitochondrial	ALDH5A1	sp|P51649|SSDH_HUMAN Succinate-semialdehyde dehydrogenase, mitochondrial OS=Homo sapiens OX=9606 GN=ALDH5A1 PE=1 SV=2;sp|P51649-2|SSDH_HUMAN Isoform 2 of Succinate-semialdehyde dehydrogenase, mitochondrial OS=Homo sapiens OX=9606 GN=ALDH5A1	2	3	3	3	3	3	3	4.1	4.1	4.1	57.214	535	535;548	0	18.12	4.1	147970000	147970000	26	3297200	3297200	2	LAGLSAALLR;RVYGDIIHTPAK;VYGDIIHTPAK				393	1713;2716;3588	True;True;True	1777;2823;3720	2581;4099;5410	3364;5304;6969	3364;5304;6969			-1;-1
P05386	P05386	1	1	1	60S acidic ribosomal protein P1	RPLP1	sp|P05386|RLA1_HUMAN 60S acidic ribosomal protein P1 OS=Homo sapiens OX=9606 GN=RPLP1 PE=1 SV=1	1	1	1	1	1	1	1	14	14	14	11.514	114	114	0.0020121	7.3139	14	9831600	9831600	3	3277200	3277200	1	AAGVNVEPFWPGLFAK				148	11	True	11	14	22	22			-1
Q9BUR5-2;Q9BUR5	Q9BUR5-2;Q9BUR5	1;1	1;1	1;1	Apolipoprotein O	APOO	sp|Q9BUR5-2|MIC26_HUMAN Isoform 2 of MICOS complex subunit MIC26 OS=Homo sapiens OX=9606 GN=APOO;sp|Q9BUR5|MIC26_HUMAN MICOS complex subunit MIC26 OS=Homo sapiens OX=9606 GN=APOO PE=1 SV=1	2	1	1	1	1	1	1	3.9	3.9	3.9	20.199	180	180;198	0.0049423	5.8115	3.9	28404000	28404000	9	3156000	3156000	1	LYDWGLR				607	2145	True	2224	3232	4209	4209			-1;-1
P00395	P00395	2	2	2	Cytochrome c oxidase subunit 1	MT-CO1	sp|P00395|COX1_HUMAN Cytochrome c oxidase subunit 1 OS=Homo sapiens OX=9606 GN=MT-CO1 PE=1 SV=1	1	2	2	2	2	2	2	4.9	4.9	4.9	57.041	513	513	0	13.248	4.9	51755000	51755000	5	3148300	3148300	3	AYFTSATMIIAIPTGVK;WLFSTNHK				88	351;3613	True;True	366;367;3745	511;512;5437	673;674;7002	673;7002	23	310	-1
P98179	P98179	1	1	1	RNA-binding protein 3	RBM3	sp|P98179|RBM3_HUMAN RNA-binding protein 3 OS=Homo sapiens OX=9606 GN=RBM3 PE=1 SV=1	1	1	1	1	1	1	1	11.5	11.5	11.5	17.17	157	157	0.001992	7.1464	11.5	25136000	25136000	8	3142000	3142000	1	GFGFITFTNPEHASVAMR				459	1002	True	1048	1445	1894	1894			-1
Q08431-3;Q08431-4;Q08431;Q08431-2	Q08431-3;Q08431-4;Q08431;Q08431-2	2;2;2;1	2;2;2;1	2;2;2;1	Lactadherin;Lactadherin short form;Medin	MFGE8	sp|Q08431-3|MFGM_HUMAN Isoform 3 of Lactadherin OS=Homo sapiens OX=9606 GN=MFGE8;sp|Q08431-4|MFGM_HUMAN Isoform 4 of Lactadherin OS=Homo sapiens OX=9606 GN=MFGE8;sp|Q08431|MFGM_HUMAN Lactadherin OS=Homo sapiens OX=9606 GN=MFGE8 PE=1 SV=3;sp|Q08431-2|MFGM_H	4	2	2	2	2	2	2	7.2	7.2	7.2	37.504	335	335;343;387;275	0	14.364	7.2	59308000	59308000	19	3121500	3121500	2	ILPVAWHNR;VTFLGLQHWVPELAR				482	1464;3511	True;True	1518;3641	2147;5292	2821;6818	2821;6818			-1;-1;-1;-1
Q14103-4;Q14103-3;Q14103-2;Q14103;O14979-3;O14979-2;O14979	Q14103-4;Q14103-3;Q14103-2;Q14103;O14979-3;O14979-2;O14979	2;2;2;2;1;1;1	2;2;2;2;1;1;1	2;2;2;2;1;1;1	Heterogeneous nuclear ribonucleoprotein D0;Heterogeneous nuclear ribonucleoprotein D-like	HNRNPD;HNRNPDL	sp|Q14103-4|HNRPD_HUMAN Isoform 4 of Heterogeneous nuclear ribonucleoprotein D0 OS=Homo sapiens OX=9606 GN=HNRNPD;sp|Q14103-3|HNRPD_HUMAN Isoform 3 of Heterogeneous nuclear ribonucleoprotein D0 OS=Homo sapiens OX=9606 GN=HNRNPD;sp|Q14103-2|HNRPD_HUMAN Isof	7	2	2	2	2	2	2	7	7	7	30.672	287	287;306;336;355;244;301;420	0	10.787	7	40501000	40501000	13	3115500	3115500	2	GFGFVLFK;MFIGGLSWDTTK				499	1003;2195	True;True	1049;2280	1446;3317	1895;4316	1895;4316			-1;-1;-1;-1;-1;-1;-1
P55072	P55072	7	7	7	Transitional endoplasmic reticulum ATPase	VCP	sp|P55072|TERA_HUMAN Transitional endoplasmic reticulum ATPase OS=Homo sapiens OX=9606 GN=VCP PE=1 SV=4	1	7	7	7	7	7	7	12.4	12.4	12.4	89.321	806	806	0	56.227	12.4	212480000	212480000	45	3080500	3080500	7	ASGADSKGDDLSTAILK;EMVELPLR;ETVVEVPQVTWEDIGGLEDVKR;KYEMFAQTLQQSR;LEILQIHTK;MDELQLFR;NVFIIGATNRPDIIDPAILRPGR				404	289;697;760;1701;1772;2175;2401	True;True;True;True;True;True;True	303;732;797;1765;1841;2256;2503	421;1032;1125;2555;2672;3275;3640	549;1374;1490;3326;3491;4260;4726	549;1374;1490;3326;3491;4260;4726			-1
Q9UJZ1-2;Q9UJZ1	Q9UJZ1-2;Q9UJZ1	1;1	1;1	1;1	Stomatin-like protein 2, mitochondrial	STOML2	sp|Q9UJZ1-2|STML2_HUMAN Isoform 2 of Stomatin-like protein 2, mitochondrial OS=Homo sapiens OX=9606 GN=STOML2;sp|Q9UJZ1|STML2_HUMAN Stomatin-like protein 2, mitochondrial OS=Homo sapiens OX=9606 GN=STOML2 PE=1 SV=1	2	1	1	1	1	1	1	5.1	5.1	5.1	33.337	311	311;356	0.0019084	6.9081	5.1	46125000	46125000	15	3075000	3075000	1	APVPGTPDSLSSGSSR				652	252	True	266	374	494	494			-1;-1
O75531	O75531	1	1	1	Barrier-to-autointegration factor;Barrier-to-autointegration factor, N-terminally processed	BANF1	sp|O75531|BAF_HUMAN Barrier-to-autointegration factor OS=Homo sapiens OX=9606 GN=BANF1 PE=1 SV=1	1	1	1	1	1	1	1	15.7	15.7	15.7	10.058	89	89	0.0018727	6.7597	15.7	18383000	18383000	6	3063900	3063900	1	PVGSLAGIGEVLGK				57	2476	True	2578	3729	4833	4833			-1
P62070-3;P62070;P62070-4;P62070-2;P10301	P62070-3;P62070;P62070-4;P62070-2;P10301	2;2;2;1;1	2;2;2;1;1	2;2;2;1;1	Ras-related protein R-Ras2;Ras-related protein R-Ras	RRAS2;RRAS	sp|P62070-3|RRAS2_HUMAN Isoform 3 of Ras-related protein R-Ras2 OS=Homo sapiens OX=9606 GN=RRAS2;sp|P62070|RRAS2_HUMAN Ras-related protein R-Ras2 OS=Homo sapiens OX=9606 GN=RRAS2 PE=1 SV=1;sp|P62070-4|RRAS2_HUMAN Isoform 4 of Ras-related protein R-Ras2 OS=	5	2	2	2	2	2	2	16.6	16.6	16.6	19.84	169	169;204;210;127;218	0	14.181	16.6	47057000	47057000	12	3062700	3062700	3	LDILDTAGQEEFGAMR;MNVDQAFHELVR				425	1742;2237	True;True	1807;2331	2624;3395	3424;3425;4422	3425;4422			-1;-1;-1;-1;-1
P51888	P51888	5	5	5	Prolargin	PRELP	sp|P51888|PRELP_HUMAN Prolargin OS=Homo sapiens OX=9606 GN=PRELP PE=1 SV=1	1	5	5	5	5	5	5	15.4	15.4	15.4	43.809	382	382	0	28.722	15.4	154770000	154770000	24	3030300	3030300	2	IETIPNGYFK;LENLLLLDLQHNR;LSDGVFKPDTFHGLK;NQLEEVPSALPR;SFPNLAFIR				395	1361;1777;2034;2374;2771	True;True;True;True;True	1412;1847;2109;2474;2882	1996;2682;3061;3606;4192	2628;3502;3996;4688;5433	2628;3502;3996;4688;5433			-1
P09104-2;P09104	P09104-2;P09104	3;3	1;1	1;1	Gamma-enolase	ENO2	sp|P09104-2|ENOG_HUMAN Isoform 2 of Gamma-enolase OS=Homo sapiens OX=9606 GN=ENO2;sp|P09104|ENOG_HUMAN Gamma-enolase OS=Homo sapiens OX=9606 GN=ENO2 PE=1 SV=3	2	3	1	1	3	1	1	9	3.3	3.3	42.707	391	391;434	0.0063796	5.6978	9	54491000	54491000	18	3027300	3027300	1	AAVPSGASTGIYEALELR;AAVPSGASTGIYEALELRDGDK;GNPTVEVDLYTAK				189	43;44;1108	False;False;True	43;44;1156	51;52;53;1588	67;68;69;70;71;2071	67;70;2071			-1;-1
P47756	P47756	1	1	1	F-actin-capping protein subunit beta	CAPZB	sp|P47756|CAPZB_HUMAN F-actin-capping protein subunit beta OS=Homo sapiens OX=9606 GN=CAPZB PE=1 SV=4	1	1	1	1	1	1	1	3.2	3.2	3.2	31.35	277	277	0.0076923	5.6316	3.2	51390000	51390000	17	3022900	3022900	1	ELSQVLTQR				371	683	True	716	1010	1346	1346			-1
P35221-3;P35221;P35221-2	P35221-3;P35221;P35221-2	3;3;3	3;3;3	2;2;2	Catenin alpha-1	CTNNA1	sp|P35221-3|CTNA1_HUMAN Isoform 3 of Catenin alpha-1 OS=Homo sapiens OX=9606 GN=CTNNA1;sp|P35221|CTNA1_HUMAN Catenin alpha-1 OS=Homo sapiens OX=9606 GN=CTNNA1 PE=1 SV=1;sp|P35221-2|CTNA1_HUMAN Isoform 2 of Catenin alpha-1 OS=Homo sapiens OX=9606 GN=CTNNA1	3	3	3	2	3	3	2	6.3	6.3	4.3	59.549	536	536;906;930	0	18.413	6.3	90464000	90464000	30	3015500	3015500	2	AIMAQLPQEQK;IAEQVASFQEEK;NLMNAVVQTVK				336	156;1307;2345	True;True;True	162;1357;2443	212;1904;3546	266;2500;4608	266;2500;4608			-1;-1;-1
P61160;P61160-2	P61160;P61160-2	1;1	1;1	1;1	Actin-related protein 2	ACTR2	sp|P61160|ARP2_HUMAN Actin-related protein 2 OS=Homo sapiens OX=9606 GN=ACTR2 PE=1 SV=1;sp|P61160-2|ARP2_HUMAN Isoform 2 of Actin-related protein 2 OS=Homo sapiens OX=9606 GN=ACTR2	2	1	1	1	1	1	1	3	3	3	44.76	394	394;399	0.0036832	6.6518	3	38912000	38912000	13	2993200	2993200	1	ILLTEPPMNPTK				420	1459	True	1513	2129	2790	2790			-1;-1
P01008	P01008	2	2	2	Antithrombin-III	SERPINC1	sp|P01008|ANT3_HUMAN Antithrombin-III OS=Homo sapiens OX=9606 GN=SERPINC1 PE=1 SV=1	1	2	2	2	2	2	2	4.7	4.7	4.7	52.602	464	464	0	13.683	4.7	101030000	101030000	27	2985500	2985500	2	ANRPFLVFIR;EVPLNTIIFMGR				97	230;770	True;True	243;807	344;1142	460;1514	460;1514			-1
Q9Y235	Q9Y235	1	1	1	Probable C->U-editing enzyme APOBEC-2	APOBEC2	sp|Q9Y235|ABEC2_HUMAN C->U-editing enzyme APOBEC-2 OS=Homo sapiens OX=9606 GN=APOBEC2 PE=1 SV=1	1	1	1	1	1	1	1	3.1	3.1	3.1	25.703	224	224	0.0049834	5.8282	3.1	35361000	35361000	12	2946800	2946800	1	LLILVGR				661	1911	True	1984	2858	3731	3731			-1
Q8N3V7-3;Q8N3V7-2;Q8N3V7	Q8N3V7-3;Q8N3V7-2;Q8N3V7	5;5;4	5;5;4	5;5;4	Synaptopodin	SYNPO	sp|Q8N3V7-3|SYNPO_HUMAN Isoform 3 of Synaptopodin OS=Homo sapiens OX=9606 GN=SYNPO;sp|Q8N3V7-2|SYNPO_HUMAN Isoform 2 of Synaptopodin OS=Homo sapiens OX=9606 GN=SYNPO;sp|Q8N3V7|SYNPO_HUMAN Synaptopodin OS=Homo sapiens OX=9606 GN=SYNPO PE=1 SV=2	3	5	5	5	5	5	5	12.4	12.4	12.4	73.666	685	685;903;929	0	38.51	12.4	117250000	117250000	31	2944700	2944700	4	MEGYSEEASLLR;RPLGNFTAPPTYTETLSTAPLASWVR;SPPSYSVLYPSSDPK;VASEEEEVPLVVYLK;VTPNPDLLDLVQTADEK				570	2183;2675;2866;3211;3531	True;True;True;True;True	2266;2782;2979;3336;3661	3294;4019;4317;4843;5319	4285;5193;5585;6269;6848	4285;5193;5585;6269;6848			-1;-1;-1
Q13557-3;Q13557-8;Q13557-11;Q13557-4;Q13557-9;Q13557-10;Q13557-12;Q13557-5;Q13557;Q13557-6;Q13554-7;Q13554-2;Q13554-5;Q13554-8;Q13554-3;Q13554-4;Q9UQM7;Q13554;Q9UQM7-2;Q13554-6;Q13555-3;Q13555-5;Q13555-4;Q13555-10;Q13555-11;Q13555-9;Q13555-2;Q13555-8;Q13555;Q13555-6;Q13555-7	Q13557-3;Q13557-8;Q13557-11;Q13557-4;Q13557-9;Q13557-10;Q13557-12;Q13557-5;Q13557;Q13557-6;Q13554-7;Q13554-2;Q13554-5;Q13554-8;Q13554-3;Q13554-4;Q9UQM7;Q13554;Q9UQM7-2;Q13554-6;Q13555-3;Q13555-5;Q13555-4;Q13555-10;Q13555-11;Q13555-9;Q13555-2;Q13555-8;Q13555;Q13555-6;Q13555-7	4;4;4;4;4;4;4;4;4;4;3;3;3;3;3;3;3;3;3;3;2;2;2;2;2;2;2;2;2;2;2	4;4;4;4;4;4;4;4;4;4;3;3;3;3;3;3;3;3;3;3;2;2;2;2;2;2;2;2;2;2;2	4;4;4;4;4;4;4;4;4;4;3;3;3;3;3;3;3;3;3;3;2;2;2;2;2;2;2;2;2;2;2	Calcium/calmodulin-dependent protein kinase type II subunit delta;Calcium/calmodulin-dependent protein kinase type II subunit beta;Calcium/calmodulin-dependent protein kinase type II subunit alpha;Calcium/calmodulin-dependent protein kinase type II subunit gamma	CAMK2D;CAMK2B;CAMK2A;CAMK2G	sp|Q13557-3|KCC2D_HUMAN Isoform Delta 3 of Calcium/calmodulin-dependent protein kinase type II subunit delta OS=Homo sapiens OX=9606 GN=CAMK2D;sp|Q13557-8|KCC2D_HUMAN Isoform Delta 6 of Calcium/calmodulin-dependent protein kinase type II subunit delta OS=H	31	4	4	4	4	4	4	10.8	10.8	10.8	57.619	510	510;478;524;519;489;492;478;498;499;513;449;542;518;517;503;479;478;666;489;492;524;527;529;495;539;542;547;556;558;588;533	0	31.376	10.8	123810000	123810000	26	2925100	2925100	4	AGAYDFPSPEWDTVTPEAK;DLKPENLLLASK;FTDEYQLFEELGK;GAILTTMLATR				494	102;459;935;970	True;True;True;True	103;479;977;1012	124;660;1356;1398	152;874;1781;1835	152;874;1781;1835			-1;-1;-1;-1;-1;-1;-1;-1;-1;-1;-1;-1;-1;-1;-1;-1;-1;-1;-1;-1;-1;-1;-1;-1;-1;-1;-1;-1;-1;-1;-1
Q03135	Q03135	1	1	1	Caveolin-1	CAV1	sp|Q03135|CAV1_HUMAN Caveolin-1 OS=Homo sapiens OX=9606 GN=CAV1 PE=1 SV=4	1	1	1	1	1	1	1	7.9	7.9	7.9	20.471	178	178	0.0019194	6.9261	7.9	120800000	120800000	10	2914100	2914100	1	YVDSEGHLYTVPIR				474	3743	True	3876	5609;5610	7213;7214	7213			-1
P06396-2;P06396-4;P06396-3;P06396	P06396-2;P06396-4;P06396-3;P06396	8;8;8;8	8;8;8;8	8;8;8;8	Gelsolin	GSN	sp|P06396-2|GELS_HUMAN Isoform 2 of Gelsolin OS=Homo sapiens OX=9606 GN=GSN;sp|P06396-4|GELS_HUMAN Isoform 4 of Gelsolin OS=Homo sapiens OX=9606 GN=GSN;sp|P06396-3|GELS_HUMAN Isoform 3 of Gelsolin OS=Homo sapiens OX=9606 GN=GSN;sp|P06396|GELS_HUMAN Gelsoli	4	8	8	8	8	8	8	22.3	22.3	22.3	80.64	731	731;739;742;782	0	72.307	22.3	646770000	646770000	32	2905900	2905900	7	AGKEPGLQIWR;EVQGFESATFLGYFK;HVVPNEVVVQR;NWRDPDQTDGLGLSYLSSHIANVER;QTQVSVLPEGGETPLFK;VHVSEEGTEPEAMLQVLGPKPALPAGTEDTAK;VPFDAATLHTSTAMAAQHGMDDDGTGQK;VPVDPATYGQFYGGDSYIILYNYR				151	115;771;1294;2415;2582;3322;3435;3457	True;True;True;True;True;True;True;True	118;808;1344;2517;2687;3447;3565;3587	145;1143;1886;3661;3864;4990;5173;5199	180;1515;2479;4758;4990;6453;6674;6709	180;1515;2479;4758;4990;6453;6674;6709			-1;-1;-1;-1
P07858	P07858	1	1	1	Cathepsin B;Cathepsin B light chain;Cathepsin B heavy chain	CTSB	sp|P07858|CATB_HUMAN Cathepsin B OS=Homo sapiens OX=9606 GN=CTSB PE=1 SV=3	1	1	1	1	1	1	1	5.3	5.3	5.3	37.821	339	339	0.0035524	6.1222	5.3	55117000	55117000	19	2900900	2900900	1	SGVYQHVTGEMMGGHAIR				166	2788	True	2899	4209	5456	5456			-1
P62277	P62277	1	1	1	40S ribosomal protein S13	RPS13	sp|P62277|RS13_HUMAN 40S ribosomal protein S13 OS=Homo sapiens OX=9606 GN=RPS13 PE=1 SV=2	1	1	1	1	1	1	1	6.6	6.6	6.6	17.222	151	151	0.0091324	5.6149	6.6	25975000	25975000	9	2886100	2886100	1	GLSQSALPYR				431	1097	True	1144	1573	2051	2051			-1
P62873-2;P62873	P62873-2;P62873	2;2	2;2	1;1	Guanine nucleotide-binding protein G(I)/G(S)/G(T) subunit beta-1	GNB1	sp|P62873-2|GBB1_HUMAN Isoform 2 of Guanine nucleotide-binding protein G(I)/G(S)/G(T) subunit beta-1 OS=Homo sapiens OX=9606 GN=GNB1;sp|P62873|GBB1_HUMAN Guanine nucleotide-binding protein G(I)/G(S)/G(T) subunit beta-1 OS=Homo sapiens OX=9606 GN=GNB1 PE=1	2	2	2	1	2	2	1	7.5	7.5	4.2	36.297	332	332;340	0	16.273	7.5	62663000	62663000	13	2838300	2838300	1	IYAMHWGTDSR;SELDQLRQEAEQLK				436	1610;2752	True;True	1672;2863	2410;4166	3159;5396	3159;5396			-1;-1
Q9UN36-4;Q9UN36-5;Q9UN36-2;Q9UN36-3;Q9UN36-6;Q9UN36	Q9UN36-4;Q9UN36-5;Q9UN36-2;Q9UN36-3;Q9UN36-6;Q9UN36	1;1;1;1;1;1	1;1;1;1;1;1	1;1;1;1;1;1	Protein NDRG2	NDRG2	sp|Q9UN36-4|NDRG2_HUMAN Isoform 4 of Protein NDRG2 OS=Homo sapiens OX=9606 GN=NDRG2;sp|Q9UN36-5|NDRG2_HUMAN Isoform 5 of Protein NDRG2 OS=Homo sapiens OX=9606 GN=NDRG2;sp|Q9UN36-2|NDRG2_HUMAN Isoform 2 of Protein NDRG2 OS=Homo sapiens OX=9606 GN=NDRG2;sp|Q	6	1	1	1	1	1	1	3.7	3.7	3.7	36.051	328	328;341;357;360;367;371	0.0063091	5.6751	3.7	36714000	36714000	13	2824100	2824100	1	PLLPGQTPEAAK				658	2458	True	2560	3709	4811	4811			-1;-1;-1;-1;-1;-1
O75083;O75083-3	O75083	3;1	3;1	3;1	WD repeat-containing protein 1	WDR1	sp|O75083|WDR1_HUMAN WD repeat-containing protein 1 OS=Homo sapiens OX=9606 GN=WDR1 PE=1 SV=4	2	3	3	3	3	3	3	7.9	7.9	7.9	66.193	606	606;466	0	17.485	7.9	184320000	184320000	30	2794600	2794600	3	NIDNPALADIYTEHAHQVVVAK;VFASLPQVER;YAPSGFYIASGDVSGK				42	2321;3273;3639	True;True;True	2419;3398;3771	3514;4925;5467	4568;6370;7035	4568;6370;7035			-1;-1
O75131;Q86YQ8-2;Q9HCH3-2;Q96FN4-2;Q96FN4;Q8IYJ1;Q96A23;O95741;Q9UBL6-2;Q86YQ8;Q96A23-2;Q9HCH3;O95741-2;Q9UBL6	O75131	3;1;1;1;1;1;1;1;1;1;1;1;1;1	3;1;1;1;1;1;1;1;1;1;1;1;1;1	3;1;1;1;1;1;1;1;1;1;1;1;1;1	Copine-3	CPNE3	sp|O75131|CPNE3_HUMAN Copine-3 OS=Homo sapiens OX=9606 GN=CPNE3 PE=1 SV=1	14	3	3	3	3	3	3	6.3	6.3	6.3	60.13	537	537;233;301;446;548;553;557;557;558;564;575;593;612;633	0	19.033	6.3	97232000	97232000	24	2791200	2791200	3	DIVQFVPFR;LYGPTNFSPIINHVAR;SPLGEVAIR				47	446;2148;2863	True;True;True	466;2227;2976	638;3235;4313	833;4212;5580	833;4212;5580			-1;-1;-1;-1;-1;-1;-1;-1;-1;-1;-1;-1;-1;-1
Q9NUB1-2;Q9NUB1;Q9NUB1-3;Q9NUB1-4	Q9NUB1-2;Q9NUB1;Q9NUB1-3;Q9NUB1-4	3;3;2;2	3;3;2;2	3;3;2;2	Acetyl-coenzyme A synthetase 2-like, mitochondrial	ACSS1	sp|Q9NUB1-2|ACS2L_HUMAN Isoform 2 of Acetyl-coenzyme A synthetase 2-like, mitochondrial OS=Homo sapiens OX=9606 GN=ACSS1;sp|Q9NUB1|ACS2L_HUMAN Acetyl-coenzyme A synthetase 2-like, mitochondrial OS=Homo sapiens OX=9606 GN=ACSS1 PE=1 SV=2;sp|Q9NUB1-3|ACS2L_H	4	3	3	3	3	3	3	5.1	5.1	5.1	74.626	687	687;689;568;575	0	17.055	5.1	184500000	184500000	34	2773800	2773800	3	EPAAFWGPLAR;HCPTVQHVLVAHR;MDDVINISGHR				631	704;1210;2174	True;True;True	739;1258;2255	1042;1755;3273;3274	1389;2311;4258;4259	1389;2311;4259			-1;-1;-1;-1
Q9UBX5	Q9UBX5	1	1	1	Fibulin-5	FBLN5	sp|Q9UBX5|FBLN5_HUMAN Fibulin-5 OS=Homo sapiens OX=9606 GN=FBLN5 PE=1 SV=1	1	1	1	1	1	1	1	3.1	3.1	3.1	50.18	448	448	0.0018762	6.7693	3.1	47141000	47141000	17	2773000	2773000	1	SVPADIFQMQATTR				644	2932	True	3045	4397	5675	5675			-1
P60900	P60900	1	1	1	Proteasome subunit alpha type-6	PSMA6	sp|P60900|PSA6_HUMAN Proteasome subunit alpha type-6 OS=Homo sapiens OX=9606 GN=PSMA6 PE=1 SV=1	1	1	1	1	1	1	1	4.1	4.1	4.1	27.399	246	246	0.0078003	5.6523	4.1	46711000	46711000	17	2747700	2747700	1	HITIFSPEGR				419	1240	True	1288	1799	2367	2367			-1
P13639	P13639	5	5	5	Elongation factor 2	EEF2	sp|P13639|EF2_HUMAN Elongation factor 2 OS=Homo sapiens OX=9606 GN=EEF2 PE=1 SV=4	1	5	5	5	5	5	5	7.6	7.6	7.6	95.337	858	858	0	28.984	7.6	168410000	168410000	45	2746100	2746100	4	ARPFPDGLAEDIDKGEVSAR;AYLPVNESFGFTADLR;IKPVLMMNK;VFSGLVSTGLK;YEWDVAEAR				236	276;352;1434;3282;3657	True;True;True;True;True	290;368;1485;3407;3789	402;513;2084;4935;5492	528;675;2730;6383;7064	528;675;2730;6383;7064			-1
P13693	P13693	1	1	1	Translationally-controlled tumor protein	TPT1	sp|P13693|TCTP_HUMAN Translationally-controlled tumor protein OS=Homo sapiens OX=9606 GN=TPT1 PE=1 SV=1	1	1	1	1	1	1	1	8.1	8.1	8.1	19.595	172	172	0.0035778	6.2002	8.1	19173000	19173000	7	2739000	2739000	1	DLISHDEMFSDIYK				238	458	True	478	659	873	873			-1
Q9BV79-2;Q9BV79	Q9BV79-2;Q9BV79	1;1	1;1	1;1	Trans-2-enoyl-CoA reductase, mitochondrial	MECR	sp|Q9BV79-2|MECR_HUMAN Isoform 2 of Enoyl-[acyl-carrier-protein] reductase, mitochondrial OS=Homo sapiens OX=9606 GN=MECR;sp|Q9BV79|MECR_HUMAN Enoyl-[acyl-carrier-protein] reductase, mitochondrial OS=Homo sapiens OX=9606 GN=MECR PE=1 SV=2	2	1	1	1	1	1	1	4.7	4.7	4.7	32.228	297	297;373	0.0051546	5.9074	4.7	27090000	27090000	10	2709000	2709000	1	SLGAEHVITEEELR				608	2818	True	2930	4257	5507	5507			-1;-1
O95563	O95563	2	2	2	Mitochondrial pyruvate carrier 2	MPC2	sp|O95563|MPC2_HUMAN Mitochondrial pyruvate carrier 2 OS=Homo sapiens OX=9606 GN=MPC2 PE=1 SV=1	1	2	2	2	2	2	2	17.3	17.3	17.3	14.279	127	127	0	13.03	17.3	86222000	86222000	8	2660400	2660400	2	LRPLYNHPAGPR;TVFFWAPIMK				75	2029;3143	True;True	2104;3262	3055;4717	3984;6104	3984;6104			-1
Q86TM6-2;Q86TM6-3;Q86TM6	Q86TM6-2;Q86TM6-3;Q86TM6	1;1;1	1;1;1	1;1;1	E3 ubiquitin-protein ligase synoviolin	SYVN1	sp|Q86TM6-2|SYVN1_HUMAN Isoform 2 of E3 ubiquitin-protein ligase synoviolin OS=Homo sapiens OX=9606 GN=SYVN1;sp|Q86TM6-3|SYVN1_HUMAN Isoform 3 of E3 ubiquitin-protein ligase synoviolin OS=Homo sapiens OX=9606 GN=SYVN1;sp|Q86TM6|SYVN1_HUMAN E3 ubiquitin-pro	3	1	1	1	1	1	1	2.3	2.3	2.3	61.731	565	565;616;617	1	-2	2.3	60995000	60995000	23	2652000	2652000	1	AVTDAIMSRRAIR	+			558	342	True	357	499	661	661	144	213	-1;-1;-1
P62244	P62244	1	1	1	40S ribosomal protein S15a	RPS15A	sp|P62244|RS15A_HUMAN 40S ribosomal protein S15a OS=Homo sapiens OX=9606 GN=RPS15A PE=1 SV=2	1	1	1	1	1	1	1	5.4	5.4	5.4	14.839	130	130	0.0091743	5.62	5.4	20798000	20798000	8	2599700	2599700	1	FLTVMMK				427	887	True	926	1296	1711	1711			-1
P02751-10;P02751-5;P02751-9;P02751-14;P02751-13;P02751-8;P02751-17;P02751-3;P02751-1;P02751-7;P02751;P02751-12;P02751-6;P02751-11;P02751-4	P02751-10;P02751-5;P02751-9;P02751-14;P02751-13;P02751-8;P02751-17;P02751-3;P02751-1;P02751-7;P02751;P02751-12;P02751-6;P02751-11;P02751-4	8;8;8;8;8;8;8;8;8;8;8;7;7;7;6	8;8;8;8;8;8;8;8;8;8;8;7;7;7;6	8;8;8;8;8;8;8;8;8;8;8;7;7;7;6	Fibronectin;Anastellin;Ugl-Y1;Ugl-Y2;Ugl-Y3	FN1	sp|P02751-10|FINC_HUMAN Isoform 10 of Fibronectin OS=Homo sapiens OX=9606 GN=FN1;sp|P02751-5|FINC_HUMAN Isoform 5 of Fibronectin OS=Homo sapiens OX=9606 GN=FN1;sp|P02751-9|FINC_HUMAN Isoform 9 of Fibronectin OS=Homo sapiens OX=9606 GN=FN1;sp|P02751-14|FINC	15	8	8	8	8	8	8	5.7	5.7	5.7	239.62	2176	2176;2211;2240;2265;2267;2296;2330;2355;2386;2446;2477;2008;2184;2386;2031	0	61.096	5.7	432970000	432970000	95	2598100	2598100	8	FLATTPNSLLVSWQPPR;FTNIGPDTMR;RPGGEPSPEGTTGQSYNQYSQR;SSPVVIDASTAIDAPSNLR;SYTITGLQPGTDYK;VDVIPVNLPGEHGQR;VPGTSTSATLTGLTR;WLPSSSPVTGYR				120	869;939;2670;2901;2948;3245;3440;3617	True;True;True;True;True;True;True;True	907;981;2777;3014;3063;3370;3570;3749	1268;1361;4013;4362;4425;4889;5178;5441	1671;1786;5186;5636;5713;6324;6680;7006	1671;1786;5186;5636;5713;6324;6680;7006			-1;-1;-1;-1;-1;-1;-1;-1;-1;-1;-1;-1;-1;-1;-1
Q92629-3;Q92629;Q92629-2	Q92629-3;Q92629;Q92629-2	1;1;1	1;1;1	1;1;1	Delta-sarcoglycan	SGCD	sp|Q92629-3|SGCD_HUMAN Isoform 3 of Delta-sarcoglycan OS=Homo sapiens OX=9606 GN=SGCD;sp|Q92629|SGCD_HUMAN Delta-sarcoglycan OS=Homo sapiens OX=9606 GN=SGCD PE=1 SV=2;sp|Q92629-2|SGCD_HUMAN Isoform 2 of Delta-sarcoglycan OS=Homo sapiens OX=9606 GN=SGCD	3	1	1	1	1	1	1	5.5	5.5	5.5	28.75	256	256;289;290	0.0018975	6.8971	5.5	41287000	41287000	16	2580400	2580400	1	LEGDSEFLQPLYAK				578	1767	True	1836	2667	3486	3486			-1;-1;-1
P02671-2;P02671	P02671-2;P02671	4;4	4;4	4;4	Fibrinogen alpha chain;Fibrinopeptide A;Fibrinogen alpha chain	FGA	sp|P02671-2|FIBA_HUMAN Isoform 2 of Fibrinogen alpha chain OS=Homo sapiens OX=9606 GN=FGA;sp|P02671|FIBA_HUMAN Fibrinogen alpha chain OS=Homo sapiens OX=9606 GN=FGA PE=1 SV=2	2	4	4	4	4	4	4	7.8	7.8	7.8	69.756	644	644;866	0	33.046	7.8	983640000	983640000	33	2539000	2539000	6	ESSSHHPGIAEFPSR;GLIDEVNQDFTNR;MELERPGGNEITR;VQHIQLLQK				113	745;1082;2184;3462	True;True;True;True	782;1129;2267;2268;3592	1100;1101;1553;3295;3296;5211	1459;1460;2022;4286;4287;6727	1459;2022;4286;6727	35	259	-1;-1
Q04760-2;Q04760	Q04760-2;Q04760	2;2	2;2	2;2	Lactoylglutathione lyase	GLO1	sp|Q04760-2|LGUL_HUMAN Isoform 2 of Lactoylglutathione lyase OS=Homo sapiens OX=9606 GN=GLO1;sp|Q04760|LGUL_HUMAN Lactoylglutathione lyase OS=Homo sapiens OX=9606 GN=GLO1 PE=1 SV=4	2	2	2	2	2	2	2	9.5	9.5	9.5	19.043	169	169;184	0.0021834	10.622	9.5	27689000	27689000	11	2517100	2517100	2	IAWALSR;VLGMTLIQK				475	1326;3366	True;True	1376;3494	1927;5087	2529;6571	2529;6571			-1;-1
P22061;P22061-2	P22061;P22061-2	1;1	1;1	1;1	Protein-L-isoaspartate(D-aspartate) O-methyltransferase	PCMT1	sp|P22061|PIMT_HUMAN Protein-L-isoaspartate(D-aspartate) O-methyltransferase OS=Homo sapiens OX=9606 GN=PCMT1 PE=1 SV=4;sp|P22061-2|PIMT_HUMAN Isoform 2 of Protein-L-isoaspartate(D-aspartate) O-methyltransferase OS=Homo sapiens OX=9606 GN=PCMT1	2	1	1	1	1	1	1	8.4	8.4	8.4	24.636	227	227;228	0.0019493	6.9858	8.4	30163000	30163000	12	2513500	2513500	1	LILPVGPAGGNQMLEQYDK				285	1864	True	1937	2805	3666	3666			-1;-1
Q9GZV4;Q6IS14;P63241;P63241-2	Q9GZV4;Q6IS14;P63241;P63241-2	1;1;1;1	1;1;1;1	1;1;1;1	Eukaryotic translation initiation factor 5A-2;Eukaryotic translation initiation factor 5A-1-like;Eukaryotic translation initiation factor 5A-1	EIF5A2;EIF5AL1;EIF5A	sp|Q9GZV4|IF5A2_HUMAN Eukaryotic translation initiation factor 5A-2 OS=Homo sapiens OX=9606 GN=EIF5A2 PE=1 SV=3;sp|Q6IS14|IF5AL_HUMAN Eukaryotic translation initiation factor 5A-1-like OS=Homo sapiens OX=9606 GN=EIF5AL1 PE=2 SV=2;sp|P63241|IF5A1_HUMAN Euka	4	1	1	1	1	1	1	7.8	7.8	7.8	16.793	153	153;154;154;184	0.0035211	6.0704	7.8	20021000	20021000	8	2502600	2502600	1	VHLVGIDIFTGK				441	3319	True	3444	4984	6447	6447			-1;-1;-1;-1
Q9GZT3-2;Q9GZT3	Q9GZT3-2;Q9GZT3	1;1	1;1	1;1	SRA stem-loop-interacting RNA-binding protein, mitochondrial	SLIRP	sp|Q9GZT3-2|SLIRP_HUMAN Isoform 2 of SRA stem-loop-interacting RNA-binding protein, mitochondrial OS=Homo sapiens OX=9606 GN=SLIRP;sp|Q9GZT3|SLIRP_HUMAN SRA stem-loop-interacting RNA-binding protein, mitochondrial OS=Homo sapiens OX=9606 GN=SLIRP PE=1 SV=1	2	1	1	1	1	1	1	11.2	11.2	11.2	12.122	107	107;109	0.0091463	5.6154	11.2	19851000	19851000	8	2481400	2481400	1	RIPWTAASSQLK				614	2640	True	2746	3969	5130	5130			-1;-1
P28074-3;P28074	P28074-3;P28074	1;1	1;1	1;1	Proteasome subunit beta type-5	PSMB5	sp|P28074-3|PSB5_HUMAN Isoform 3 of Proteasome subunit beta type-5 OS=Homo sapiens OX=9606 GN=PSMB5;sp|P28074|PSB5_HUMAN Proteasome subunit beta type-5 OS=Homo sapiens OX=9606 GN=PSMB5 PE=1 SV=3	2	1	1	1	1	1	1	8.8	8.8	8.8	17.782	160	160;263	0.0018868	6.8131	8.8	24673000	24673000	10	2467300	2467300	1	DAYSGGAVNLYHVR				315	389	True	406	558	727	727			-1;-1
Q8NBX0	Q8NBX0	1	1	1	Saccharopine dehydrogenase-like oxidoreductase	SCCPDH	sp|Q8NBX0|SCPDL_HUMAN Saccharopine dehydrogenase-like oxidoreductase OS=Homo sapiens OX=9606 GN=SCCPDH PE=1 SV=1	1	1	1	1	1	1	1	1.9	1.9	1.9	47.151	429	429	0.0077882	5.6518	1.9	49029000	49029000	20	2451500	2451500	1	LPWAVAGR				572	1989	True	2062	2974	3884	3884			-1
Q9H7Z7	Q9H7Z7	3	3	3	Prostaglandin E synthase 2;Prostaglandin E synthase 2 truncated form	PTGES2	sp|Q9H7Z7|PGES2_HUMAN Prostaglandin E synthase 2 OS=Homo sapiens OX=9606 GN=PTGES2 PE=1 SV=1	1	3	3	3	3	3	3	12.7	12.7	12.7	41.943	377	377	0	19.103	12.7	61207000	61207000	25	2448300	2448300	3	AFLDFHALPYQVVEVNPVR;LQDNVREDLYEAADK;TPTEALASFDYIVR				619	92;1994;3086	True;True;True	92;2067;3204	113;2980;4615	140;3891;5949	140;3891;5949			-1
Q9GZM7;Q9GZM7-3;Q9GZM7-2	Q9GZM7;Q9GZM7-3	3;3;1	3;3;1	3;3;1	Tubulointerstitial nephritis antigen-like	TINAGL1	sp|Q9GZM7|TINAL_HUMAN Tubulointerstitial nephritis antigen-like OS=Homo sapiens OX=9606 GN=TINAGL1 PE=1 SV=1;sp|Q9GZM7-3|TINAL_HUMAN Isoform 3 of Tubulointerstitial nephritis antigen-like OS=Homo sapiens OX=9606 GN=TINAGL1	3	3	3	3	3	3	3	12.8	12.8	12.8	52.387	467	467;436;284	0	23.962	12.8	170620000	170620000	22	2445700	2445700	4	GGIYSHTPVSLGRPER;LDGAWWFLR;LGTIRPSSSVMNMHEIYTVLNPGEVLPTAFEASEK				613	1024;1739;1831	True;True;True	1071;1804;1902	1470;2620;2621;2755	1925;3420;3421;3602	1925;3420;3602			-1;-1;-1
P62136-3;P36873;P62140;P62136;P36873-2;P62136-2	P62136-3;P36873;P62140;P62136;P36873-2;P62136-2	2;2;2;2;2;2	2;2;2;2;2;2	2;2;2;2;2;2	Serine/threonine-protein phosphatase PP1-alpha catalytic subunit;Serine/threonine-protein phosphatase PP1-gamma catalytic subunit;Serine/threonine-protein phosphatase PP1-beta catalytic subunit	PPP1CA;PPP1CC;PPP1CB	sp|P62136-3|PP1A_HUMAN Isoform 3 of Serine/threonine-protein phosphatase PP1-alpha catalytic subunit OS=Homo sapiens OX=9606 GN=PPP1CA;sp|P36873|PP1G_HUMAN Serine/threonine-protein phosphatase PP1-gamma catalytic subunit OS=Homo sapiens OX=9606 GN=PPP1CC P	6	2	2	2	2	2	2	8	8	8	32.595	286	286;323;327;330;337;341	0	12.094	8	36311000	36311000	15	2420700	2420700	2	AHQVVEDGYEFFAK;YPENFFLLR				348	145;3707	True;True	150;3840	195;5547	245;7121	245;7121			-1;-1;-1;-1;-1;-1
Q9BUF5	Q9BUF5	6	1	1	Tubulin beta-6 chain	TUBB6	sp|Q9BUF5|TBB6_HUMAN Tubulin beta-6 chain OS=Homo sapiens OX=9606 GN=TUBB6 PE=1 SV=1	1	6	1	1	6	1	1	14.8	3.8	3.8	49.857	446	446	0	11.506	14.8	48228000	48228000	20	2411400	2411400	2	FPGQLNADLR;FPGQLNADLRK;LAVNMVPFPR;LHFFMPGFAPLTSR;MASTFIGNSTAIQELFK;NSSYFVEWIPNNVK				606	905;906;1730;1840;2168;2388	False;False;False;False;True;False	946;947;1794;1795;1911;1912;2248;2489	1317;1318;2609;2610;2769;2770;3264;3625	1735;1736;1737;1738;3402;3403;3621;3622;4245;4246;4709;4710	1735;1738;3402;3622;4245;4709	52;53	257;267	-1
O75112-5	O75112-5	17	1	0	LIM domain-binding protein 3	LDB3	sp|O75112-5|LDB3_HUMAN Isoform 5 of LIM domain-binding protein 3 OS=Homo sapiens OX=9606 GN=LDB3	1	17	1	0	17	1	0	71.8	4.2	0	35.637	330	330	0.0019802	7.1255	71.8	277650000	277650000	18	2406100	2406100	2	AAQSQLSQGDLVVAIDGVNTDTMTHLEAQNK;ASGVGLPGGSLPIK;ASPGTPGTPELRPTFSPAFSR;ASPGTPGTPELRPTFSPAFSRPSAFSSLAEASDPGPPR;DFNMPLTISR;DLAVDSASPVYQAVIK;EMAQMYQMSLR;ILAQMTGTEFMQDPDEEALRR;NWHHGLSAQILNVK;PSAFSSLAEASDPGPPR;QYNNPIGLYSAETLR;RPIPISTTAPPVQTPLPVIPHQK;SASYNLSLTLQK;SKRPIPISTTAPPVQTPLPVIPHQK;SQNKPEDEADEWAR;SQNKPEDEADEWARR;SYSVTLTGPGPWGFR				45	30;291;295;296;411;451;692;1437;2414;2470;2591;2673;2733;2804;2882;2883;2947	False;False;False;False;False;False;False;False;True;False;False;False;False;False;False;False;False	30;305;309;310;428;429;471;725;726;1488;1489;2516;2572;2697;2780;2841;2915;2995;2996;3062	36;423;428;429;586;587;645;1021;1022;1023;2088;2089;2090;2091;3658;3659;3660;3721;3722;3877;3878;4016;4017;4134;4236;4237;4238;4335;4336;4337;4338;4339;4424	52;551;552;557;558;559;763;764;840;1361;1362;1363;1364;2734;2735;2736;2737;2738;2739;2740;4755;4756;4757;4824;4825;4826;5007;5008;5009;5010;5190;5191;5350;5351;5486;5487;5488;5606;5607;5608;5609;5610;5712	52;551;557;558;763;840;1364;2740;4756;4825;5008;5191;5350;5487;5606;5610;5712	8;9;10;11;12	25;210;213;281;287	-1
Q16775-2;Q16775	Q16775-2;Q16775	1;1	1;1	1;1	Hydroxyacylglutathione hydrolase, mitochondrial	HAGH	sp|Q16775-2|GLO2_HUMAN Isoform 2 of Hydroxyacylglutathione hydrolase, mitochondrial OS=Homo sapiens OX=9606 GN=HAGH;sp|Q16775|GLO2_HUMAN Hydroxyacylglutathione hydrolase, mitochondrial OS=Homo sapiens OX=9606 GN=HAGH PE=1 SV=2	2	1	1	1	1	1	1	3.1	3.1	3.1	28.86	260	260;308	0.0035971	6.2542	3.1	33629000	33629000	14	2402100	2402100	1	ALLEVLGR				529	195	True	204	285	388	388			-1;-1
P60842;Q14240;Q14240-2	P60842;Q14240;Q14240-2	1;1;1	1;1;1	1;1;1	Eukaryotic initiation factor 4A-I;Eukaryotic initiation factor 4A-II;Eukaryotic initiation factor 4A-II, N-terminally processed	EIF4A1;EIF4A2	sp|P60842|IF4A1_HUMAN Eukaryotic initiation factor 4A-I OS=Homo sapiens OX=9606 GN=EIF4A1 PE=1 SV=1;sp|Q14240|IF4A2_HUMAN Eukaryotic initiation factor 4A-II OS=Homo sapiens OX=9606 GN=EIF4A2 PE=1 SV=2;sp|Q14240-2|IF4A2_HUMAN Isoform 2 of Eukaryotic initiat	3	1	1	1	1	1	1	2.5	2.5	2.5	46.153	406	406;407;408	0.0050251	5.8464	2.5	54926000	54926000	23	2388100	2388100	1	VLITTDLLAR				417	3372	True	3500	5094	6578	6578			-1;-1;-1
P51149	P51149	1	1	1	Ras-related protein Rab-7a	RAB7A	sp|P51149|RAB7A_HUMAN Ras-related protein Rab-7a OS=Homo sapiens OX=9606 GN=RAB7A PE=1 SV=1	1	1	1	1	1	1	1	6.8	6.8	6.8	23.489	207	207	0.0021186	8.3623	6.8	33321000	33321000	14	2380100	2380100	1	LVTMQIWDTAGQER				390	2132	True	2211	3219	4196	4196			-1
P53597	P53597	3	3	3	Succinyl-CoA ligase [ADP/GDP-forming] subunit alpha, mitochondrial	SUCLG1	sp|P53597|SUCA_HUMAN Succinate--CoA ligase [ADP/GDP-forming] subunit alpha, mitochondrial OS=Homo sapiens OX=9606 GN=SUCLG1 PE=1 SV=4	1	3	3	3	3	3	3	11.6	11.6	11.6	36.249	346	346	0	21.977	11.6	346390000	346390000	14	2364000	2364000	4	GGQTHLGLPVFNTVK;IGIMPGHIHK;QGTFHSQQALEYGTK				399	1027;1393;2524	True;True;True	1074;1444;2629	1474;2032;3796	1932;2669;2670;4917	1932;2669;4917			-1
P82664	P82664	1	1	1	28S ribosomal protein S10, mitochondrial	MRPS10	sp|P82664|RT10_HUMAN 28S ribosomal protein S10, mitochondrial OS=Homo sapiens OX=9606 GN=MRPS10 PE=1 SV=2	1	1	1	1	1	1	1	5	5	5	22.999	201	201	1	-2	5	28036000	28036000	12	2336400	2336400	0	VQYEMRTLYR	+			453	3469	True	3599	5223	6740	6740	133	136	-1
O95631	O95631	3	3	3	Netrin-1	NTN1	sp|O95631|NET1_HUMAN Netrin-1 OS=Homo sapiens OX=9606 GN=NTN1 PE=1 SV=2	1	3	3	3	3	3	3	4.5	4.5	4.5	67.748	604	604	0	16.364	4.5	111090000	111090000	30	2320800	2320800	1	DYAVQIHILK;FNMELYK;PFHYDRPWQR				76	542;895;2430	True;True;True	568;936;2532	811;1306;3678	1073;1723;4777	1073;1723;4777			-1
Q9Y2Z9;Q9Y2Z9-3;Q9Y2Z9-2	Q9Y2Z9;Q9Y2Z9-3;Q9Y2Z9-2	3;3;2	3;3;2	3;3;2	Ubiquinone biosynthesis monooxygenase COQ6, mitochondrial	COQ6	sp|Q9Y2Z9|COQ6_HUMAN Ubiquinone biosynthesis monooxygenase COQ6, mitochondrial OS=Homo sapiens OX=9606 GN=COQ6 PE=1 SV=2;sp|Q9Y2Z9-3|COQ6_HUMAN Isoform 3 of Ubiquinone biosynthesis monooxygenase COQ6, mitochondrial OS=Homo sapiens OX=9606 GN=COQ6;sp|Q9Y2Z9	3	3	3	3	3	3	3	8.3	8.3	8.3	50.869	468	468;443;391	0	17.023	8.3	56100000	56100000	17	2304800	2304800	3	ILLLEAGPK;LYSTSASPLVLLR;VLFPLGLGHAAEYVRPR				668	1457;2155;3358	True;True;True	1510;2234;3485	2123;3242;5063	2783;4219;6541	2783;4219;6541			-1;-1;-1
Q9NVJ2;Q9NVJ2-2;Q96BM9	Q9NVJ2;Q9NVJ2-2;Q96BM9	2;1;1	2;1;1	2;1;1	ADP-ribosylation factor-like protein 8B;ADP-ribosylation factor-like protein 8A	ARL8B;ARL8A	sp|Q9NVJ2|ARL8B_HUMAN ADP-ribosylation factor-like protein 8B OS=Homo sapiens OX=9606 GN=ARL8B PE=1 SV=1;sp|Q9NVJ2-2|ARL8B_HUMAN Isoform 2 of ADP-ribosylation factor-like protein 8B OS=Homo sapiens OX=9606 GN=ARL8B;sp|Q96BM9|ARL8A_HUMAN ADP-ribosylation fa	3	2	2	2	2	2	2	13.4	13.4	13.4	21.539	186	186;163;186	0	11.418	13.4	37003000	37003000	11	2284800	2284800	2	GVNAIVYMIDAADREK;MNLSAIQDR				632	1177;2235	True;True	1225;2329	1706;3393	2242;4420	2242;4420			-1;-1;-1
Q8NB12	Q8NB12	2	2	2	Histone-lysine N-methyltransferase SMYD1	SMYD1	sp|Q8NB12|SMYD1_HUMAN Histone-lysine N-methyltransferase SMYD1 OS=Homo sapiens OX=9606 GN=SMYD1 PE=1 SV=1	1	2	2	2	2	2	2	6.3	6.3	6.3	56.616	490	490	0	15.129	6.3	143030000	143030000	24	2258100	2258100	2	AYAILLVTHGPSHPITK;QEPVFADTNIYMLR				571	350;2506	True;True	365;2609	510;3768	672;4875	672;4875			-1
Q9Y4W6	Q9Y4W6	4	4	4	AFG3-like protein 2	AFG3L2	sp|Q9Y4W6|AFG32_HUMAN AFG3-like protein 2 OS=Homo sapiens OX=9606 GN=AFG3L2 PE=1 SV=2	1	4	4	4	4	4	4	5.6	5.6	5.6	88.583	797	797	0	28.626	5.6	113480000	113480000	45	2240400	2240400	3	GLGYAQYLPK;VRDLFALAR;VSEEIFFGR;VTQSAYAQIVQFGMNEK				672	1080;3472;3486;3533	True;True;True;True	1127;3602;3616;3663	1551;5227;5259;5321	2020;6744;6784;6850	2020;6744;6784;6850			-1
O00330-2;O00330-3;O00330	O00330-2;O00330-3;O00330	2;2;2	2;2;2	2;2;2	Pyruvate dehydrogenase protein X component, mitochondrial	PDHX	sp|O00330-2|ODPX_HUMAN Isoform 2 of Pyruvate dehydrogenase protein X component, mitochondrial OS=Homo sapiens OX=9606 GN=PDHX;sp|O00330-3|ODPX_HUMAN Isoform 3 of Pyruvate dehydrogenase protein X component, mitochondrial OS=Homo sapiens OX=9606 GN=PDHX;sp|O	3	2	2	2	2	2	2	9.1	9.1	9.1	29.906	274	274;486;501	0	14.144	9.1	31355000	31355000	14	2239700	2239700	2	GLLTPIIK;ILMPSLSPTMEEGNIVK				10	1089;1461	True;True	1136;1515	1564;2131	2038;2792	2038;2792			-1;-1;-1
Q8NI60-3;Q8NI60;Q8NI60-2;Q8NI60-4	Q8NI60-3;Q8NI60;Q8NI60-2;Q8NI60-4	3;3;2;2	3;3;2;2	3;3;2;2	Atypical kinase ADCK3, mitochondrial	ADCK3	sp|Q8NI60-3|COQ8A_HUMAN Isoform 3 of Atypical kinase COQ8A, mitochondrial OS=Homo sapiens OX=9606 GN=COQ8A;sp|Q8NI60|COQ8A_HUMAN Atypical kinase COQ8A, mitochondrial OS=Homo sapiens OX=9606 GN=COQ8A PE=1 SV=1;sp|Q8NI60-2|COQ8A_HUMAN Isoform 2 of Atypical k	4	3	3	3	3	3	3	5.7	5.7	5.7	66.626	595	595;647;163;368	0	18.441	5.7	69135000	69135000	22	2231200	2231200	3	EAGFPGQASSPLGR;IHNLIPVMLR;VALLDFGATR				574	569;1406;3199	True;True;True	596;1457;3322	854;2048;4810	1140;2689;6221	1140;2689;6221			-1;-1;-1;-1
Q01813-2;Q01813	Q01813-2;Q01813	4;4	3;3	3;3	ATP-dependent 6-phosphofructokinase, platelet type	PFKP	sp|Q01813-2|PFKAP_HUMAN Isoform 2 of ATP-dependent 6-phosphofructokinase, platelet type OS=Homo sapiens OX=9606 GN=PFKP;sp|Q01813|PFKAP_HUMAN ATP-dependent 6-phosphofructokinase, platelet type OS=Homo sapiens OX=9606 GN=PFKP PE=1 SV=2	2	4	3	3	4	3	3	7.1	5.9	5.9	85.315	776	776;784	0	23.259	7.1	162870000	162870000	34	2231100	2231100	4	DLQSNVEHLTEK;IIEVVDAIMTTAQSHQR;NVLGHMQQGGAPSPFDR;TFVLEVMGR				466	465;1413;2407;2989	True;True;True;False	485;1464;2509;3105	692;693;2055;2056;3647;4479	912;913;2696;2697;4735;5779;5780	912;2697;4735;5779			-1;-1
P19652	P19652	1	1	1	Alpha-1-acid glycoprotein 2	ORM2	sp|P19652|A1AG2_HUMAN Alpha-1-acid glycoprotein 2 OS=Homo sapiens OX=9606 GN=ORM2 PE=1 SV=2	1	1	1	1	1	1	1	5	5	5	23.602	201	201	0.0021053	8.2152	5	22162000	22162000	10	2216200	2216200	1	EHVAHLLFLR				274	632	True	662	936	1250	1250			-1
O15382;O15382-2	O15382;O15382-2	5;3	5;3	5;3	Branched-chain-amino-acid aminotransferase, mitochondrial	BCAT2	sp|O15382|BCAT2_HUMAN Branched-chain-amino-acid aminotransferase, mitochondrial OS=Homo sapiens OX=9606 GN=BCAT2 PE=1 SV=2;sp|O15382-2|BCAT2_HUMAN Isoform B of Branched-chain-amino-acid aminotransferase, mitochondrial OS=Homo sapiens OX=9606 GN=BCAT2	2	5	5	5	5	5	5	18.1	18.1	18.1	44.287	392	392;300	0	32.839	18.1	82710000	82710000	19	2166500	2166500	5	AHEWMFPV;IQPFQNLTLHPASSSLHYSLQLFEGMK;KPGPGEPLVFGK;LFRPWLNMDR;QSLLDMAQTWGEFR				28	138;1531;1685;1805;2576	True;True;True;True;True	142;1590;1749;1876;2681	182;2267;2533;2722;3856	226;2978;3300;3559;4982	226;2978;3300;3559;4982			-1;-1
P30043	P30043	2	2	2	Flavin reductase (NADPH)	BLVRB	sp|P30043|BLVRB_HUMAN Flavin reductase (NADPH) OS=Homo sapiens OX=9606 GN=BLVRB PE=1 SV=3	1	2	2	2	2	2	2	14.1	14.1	14.1	22.119	206	206	0	14.284	14.1	23730000	23730000	11	2157300	2157300	2	NDLSPTTVMSEGAR;TVAGQDAVIVLLGTR				321	2304;3138	True;True	2402;3257	3496;4710	4546;6097	4546;6097			-1
Q07021	Q07021	2	2	2	Complement component 1 Q subcomponent-binding protein, mitochondrial	C1QBP	sp|Q07021|C1QBP_HUMAN Complement component 1 Q subcomponent-binding protein, mitochondrial OS=Homo sapiens OX=9606 GN=C1QBP PE=1 SV=1	1	2	2	2	2	2	2	9.6	9.6	9.6	31.362	282	282	0	12.989	9.6	54212000	54212000	13	2155600	2155600	1	AFVDFLSDEIKEER;EVSFQSTGESEWK				480	96;773	True;True	96;810	117;1145	144;1517	144;1517			-1
O14639-2;O14639-6;O14639;O14639-3;O14639-5;O14639-4	O14639-2;O14639-6;O14639;O14639-3;O14639-5;O14639-4	6;6;5;4;4;3	6;6;5;4;4;3	6;6;5;4;4;3	Actin-binding LIM protein 1	ABLIM1	sp|O14639-2|ABLM1_HUMAN Isoform 2 of Actin-binding LIM protein 1 OS=Homo sapiens OX=9606 GN=ABLIM1;sp|O14639-6|ABLM1_HUMAN Isoform 6 of Actin-binding LIM protein 1 OS=Homo sapiens OX=9606 GN=ABLIM1;sp|O14639|ABLM1_HUMAN Actin-binding LIM protein 1 OS=Homo	6	6	6	6	6	6	6	14.2	14.2	14.2	81.12	718	718;748;778;427;455;401	0	40.937	14.2	234880000	234880000	50	2145200	2145200	8	AIYDIERPDLITYEPFYTSGYDDK;HFHVPDQGINIYR;LNSGLGQLILK;TSSESIYSRPGSSIPGSPGHTIYAK;VAHPQDPHHPSEKPVIHCHK;VDNEILDYK				15	169;1219;1966;3116;3193;3240	True;True;True;True;True;True	178;1267;2039;3234;3315;3365	239;1767;2945;4660;4796;4797;4798;4799;4883	300;2324;3855;6014;6207;6208;6209;6210;6314	300;2324;3855;6014;6209;6314			-1;-1;-1;-1;-1;-1
Q7Z3D6-5;Q7Z3D6-4;Q7Z3D6-3;Q7Z3D6;Q7Z3D6-2	Q7Z3D6-5;Q7Z3D6-4;Q7Z3D6-3;Q7Z3D6;Q7Z3D6-2	2;2;2;2;2	2;2;2;2;2	2;2;2;2;2	UPF0317 protein C14orf159, mitochondrial	C14orf159	sp|Q7Z3D6-5|GLUCM_HUMAN Isoform 5 of D-glutamate cyclase, mitochondrial OS=Homo sapiens OX=9606 GN=DGLUCY;sp|Q7Z3D6-4|GLUCM_HUMAN Isoform 4 of D-glutamate cyclase, mitochondrial OS=Homo sapiens OX=9606 GN=DGLUCY;sp|Q7Z3D6-3|GLUCM_HUMAN Isoform 3 of D-gluta	5	2	2	2	2	2	2	3	3	3	61.058	564	564;579;581;616;621	0	12.161	3	59045000	59045000	28	2108700	2108700	2	FDHLVAIER;MGHPQFWK				554	803;2201	True;True	840;2289	1185;3336	1569;4349	1569;4349			-1;-1;-1;-1;-1
P83111-2;P83111	P83111-2;P83111	2;2	2;2	2;2	Serine beta-lactamase-like protein LACTB, mitochondrial	LACTB	sp|P83111-2|LACTB_HUMAN Isoform 2 of Serine beta-lactamase-like protein LACTB, mitochondrial OS=Homo sapiens OX=9606 GN=LACTB;sp|P83111|LACTB_HUMAN Serine beta-lactamase-like protein LACTB, mitochondrial OS=Homo sapiens OX=9606 GN=LACTB PE=1 SV=2	2	2	2	2	2	2	2	5.1	5.1	5.1	41.239	373	373;547	0	11.894	5.1	56472000	56472000	16	2095500	2095500	1	FENSIESLR;LLISHLSGIR				455	818;1912	True;True	855;1985	1203;2859	1589;3732	1589;3732			-1;-1
Q702N8;Q702N8-2;Q702N8-3	Q702N8;Q702N8-2	13;10;3	13;10;3	13;10;3	Xin actin-binding repeat-containing protein 1	XIRP1	sp|Q702N8|XIRP1_HUMAN Xin actin-binding repeat-containing protein 1 OS=Homo sapiens OX=9606 GN=XIRP1 PE=1 SV=1;sp|Q702N8-2|XIRP1_HUMAN Isoform B of Xin actin-binding repeat-containing protein 1 OS=Homo sapiens OX=9606 GN=XIRP1	3	13	13	13	13	13	13	9.8	9.8	9.8	198.56	1843	1843;1121;526	0	84.888	9.8	525600000	525600000	101	2078700	2078700	12	ADTQTQVAPTPTMR;AVPLAGEAAAPAQLQNTEK;EQHLQVSQVPAGER;EQIVGGDVQGYR;LLDIEEAVHK;MLFETRPLDR;MQESQETAAEGTLR;QGPTPTATSNPIQDGLRK;STLWLFETKPLDAFR;STQLAQDIGQALLHQK;SVLELQTGPGSSQHYGAMR;WIFENWR;WIFETQPLDAIR				553	56;338;723;724;1884;2220;2244;2522;2911;2914;2930;3609;3610	True;True;True;True;True;True;True;True;True;True;True;True;True	56;353;759;760;1957;2310;2339;2626;3024;3027;3043;3741;3742	73;495;1066;1067;2825;3365;3403;3793;4373;4376;4395;5433;5434	97;657;1421;1422;3689;4382;4430;4914;5648;5651;5673;6998;6999	97;657;1421;1422;3689;4382;4430;4914;5648;5651;5673;6998;6999			-1;-1;-1
P62249	P62249	1	1	1	40S ribosomal protein S16	RPS16	sp|P62249|RS16_HUMAN 40S ribosomal protein S16 OS=Homo sapiens OX=9606 GN=RPS16 PE=1 SV=2	1	1	1	1	1	1	1	6.8	6.8	6.8	16.445	146	146	0.0018519	6.6831	6.8	22840000	22840000	11	2076400	2076400	1	LLEPVLLLGK				428	1894	True	1967	2837	3701	3701			-1
Q9H3U7;Q9H3U7-2	Q9H3U7;Q9H3U7-2	1;1	1;1	1;1	SPARC-related modular calcium-binding protein 2	SMOC2	sp|Q9H3U7|SMOC2_HUMAN SPARC-related modular calcium-binding protein 2 OS=Homo sapiens OX=9606 GN=SMOC2 PE=1 SV=2;sp|Q9H3U7-2|SMOC2_HUMAN Isoform 2 of SPARC-related modular calcium-binding protein 2 OS=Homo sapiens OX=9606 GN=SMOC2	2	1	1	1	1	1	1	2.9	2.9	2.9	49.674	446	446;457	0.0049261	5.8054	2.9	45325000	45325000	22	2060200	2060200	1	LSEPDPSHTLEER				617	2039	True	2114	3066	4001	4001			-1;-1
P19022-2;P19022;P55283-2;P55283	P19022-2;P19022	5;5;1;1	5;5;1;1	5;5;1;1	Cadherin-2	CDH2	sp|P19022-2|CADH2_HUMAN Isoform 2 of Cadherin-2 OS=Homo sapiens OX=9606 GN=CDH2;sp|P19022|CADH2_HUMAN Cadherin-2 OS=Homo sapiens OX=9606 GN=CDH2 PE=1 SV=4	4	5	5	5	5	5	5	8.1	8.1	8.1	97.039	875	875;906;842;916	0	34.881	8.1	396820000	396820000	36	2042200	2042200	4	DQPHTPAWNAVYR;LSDPANWLK;MDERPIHAEPQYPVR;QLLIDPEDDVRDNILK;SAAPHPGDIGDFINEGLK				270	496;2036;2177;2547;2721	True;True;True;True;True	521;2111;2258;2652;2828	744;3063;3277;3824;4118;4119	978;3998;4262;4945;5334;5335	978;3998;4262;4945;5334			-1;-1;-1;-1
A6NNT2	A6NNT2	1	1	1	Uncharacterized protein C16orf96	C16orf96	sp|A6NNT2|CP096_HUMAN Uncharacterized protein C16orf96 OS=Homo sapiens OX=9606 GN=C16orf96 PE=4 SV=3	1	1	1	1	1	1	1	0.6	0.6	0.6	125.04	1141	1141	0.004918	5.8047	0.6	93790000	93790000	46	2038900	2038900	2	LLIEGLR				5	1909	True	1982	2856	3728;3729	3728			-1
Q13424-2;Q13424	Q13424-2;Q13424	2;2	2;2	2;2	Alpha-1-syntrophin	SNTA1	sp|Q13424-2|SNTA1_HUMAN Isoform 2 of Alpha-1-syntrophin OS=Homo sapiens OX=9606 GN=SNTA1;sp|Q13424|SNTA1_HUMAN Alpha-1-syntrophin OS=Homo sapiens OX=9606 GN=SNTA1 PE=1 SV=1	2	2	2	2	2	2	2	7.9	7.9	7.9	45.951	430	430;505	0	12.355	7.9	76557000	76557000	21	2006200	2006200	1	GFTLWAAEPGAAR;HGVDTHLFSVESPQELAAWTR				492	1015;1229	True;True	1062;1277	1461;1779	1915;2346	1915;2346			-1;-1
Q13813-3;Q13813;Q13813-2	Q13813-3;Q13813;Q13813-2	16;16;16	16;16;16	16;16;16	Spectrin alpha chain, non-erythrocytic 1	SPTAN1	sp|Q13813-3|SPTN1_HUMAN Isoform 3 of Spectrin alpha chain, non-erythrocytic 1 OS=Homo sapiens OX=9606 GN=SPTAN1;sp|Q13813|SPTN1_HUMAN Spectrin alpha chain, non-erythrocytic 1 OS=Homo sapiens OX=9606 GN=SPTAN1 PE=1 SV=3;sp|Q13813-2|SPTN1_HUMAN Isoform 2 of	3	16	16	16	16	16	16	9.4	9.4	9.4	282.28	2452	2452;2472;2477	0	130.2	9.4	847260000	847260000	141	1996400	1996400	15	AALLELWELRR;AGTFQAFEQFGQQLLAHGHYASPEIK;AQLADSFHLQQFFR;GRELPTAFDYVEFTR;HQAFEAELHANADR;KHQALQAEIAGHEPR;KVEDLFLTFAK;LAQFVEHWK;LGESQTLQQFSR;LIQSHPESAEDLQEK;MQHNLEQQIQAR;QFQDAGHFDAENIK;RQDLEDSLQAQQYFADANEAESWMR;SLQQLAEER;SSLSSAQADFNQLAELDR;VLETAEDIQER				497	15;128;264;1136;1266;1656;1693;1719;1814;1870;2245;2515;2689;2834;2900;3356	True;True;True;True;True;True;True;True;True;True;True;True;True;True;True;True	15;132;278;1184;1315;1718;1757;1783;1885;1943;2340;2619;2796;2946;3013;3483	19;167;387;1622;1842;2480;2545;2588;2732;2811;3404;3405;3786;4036;4273;4361;5061	27;210;508;2110;2422;3240;3314;3371;3572;3672;4431;4432;4907;5215;5525;5635;6539	27;210;508;2110;2422;3240;3314;3371;3572;3672;4431;4907;5215;5525;5635;6539			-1;-1;-1
Q16585-2;Q16585	Q16585-2;Q16585	2;2	2;2	2;2	Beta-sarcoglycan	SGCB	sp|Q16585-2|SGCB_HUMAN Isoform 2 of Beta-sarcoglycan OS=Homo sapiens OX=9606 GN=SGCB;sp|Q16585|SGCB_HUMAN Beta-sarcoglycan OS=Homo sapiens OX=9606 GN=SGCB PE=1 SV=1	2	2	2	2	2	2	2	15.7	15.7	15.7	26.923	248	248;318	0	27.993	15.7	75255000	75255000	14	1994000	1994000	2	LPSSSSGDQLGSGDWVR;TQNILFSTDYETHEFHLPSGVK				524	1985;3096	True;True	2058;3214	2970;4625	3880;5960	3880;5960			-1;-1
Q15084-3;Q15084;Q15084-4;Q15084-5;Q15084-2	Q15084-3;Q15084;Q15084-4;Q15084-5;Q15084-2	1;1;1;1;1	1;1;1;1;1	1;1;1;1;1	Protein disulfide-isomerase A6	PDIA6	sp|Q15084-3|PDIA6_HUMAN Isoform 3 of Protein disulfide-isomerase A6 OS=Homo sapiens OX=9606 GN=PDIA6;sp|Q15084|PDIA6_HUMAN Protein disulfide-isomerase A6 OS=Homo sapiens OX=9606 GN=PDIA6 PE=1 SV=1;sp|Q15084-4|PDIA6_HUMAN Isoform 4 of Protein disulfide-isom	5	1	1	1	1	1	1	3.2	3.2	3.2	47.837	437	437;440;445;488;492	0.002	7.186	3.2	33886000	33886000	17	1993300	1993300	1	TGEAIVDAALSALR				516	2993	True	3109	4485	5788	5788			-1;-1;-1;-1;-1
O75880	O75880	1	1	1	Protein SCO1 homolog, mitochondrial	SCO1	sp|O75880|SCO1_HUMAN Protein SCO1 homolog, mitochondrial OS=Homo sapiens OX=9606 GN=SCO1 PE=1 SV=1	1	1	1	1	1	1	1	5.3	5.3	5.3	33.814	301	301	0.0076687	5.6223	5.3	31752000	31752000	16	1984500	1984500	0	PLLGGPFSLTTHTGER				60	2457	True	2559	3708	4810	4810			-1
Q96GK7	Q96GK7	1	1	1	Fumarylacetoacetate hydrolase domain-containing protein 2A	FAHD2A	sp|Q96GK7|FAH2A_HUMAN Fumarylacetoacetate hydrolase domain-containing protein 2A OS=Homo sapiens OX=9606 GN=FAHD2A PE=1 SV=1	1	1	1	1	1	1	1	3.5	3.5	3.5	34.596	314	314	0.0019531	6.9886	3.5	25629000	25629000	13	1971500	1971500	1	ALAAQLPVLPR				586	173	True	182	243	304	304			-1
P45954-2;P45954	P45954-2;P45954	3;3	3;3	3;3	Short/branched chain specific acyl-CoA dehydrogenase, mitochondrial	ACADSB	sp|P45954-2|ACDSB_HUMAN Isoform 2 of Short/branched chain specific acyl-CoA dehydrogenase, mitochondrial OS=Homo sapiens OX=9606 GN=ACADSB;sp|P45954|ACDSB_HUMAN Short/branched chain specific acyl-CoA dehydrogenase, mitochondrial OS=Homo sapiens OX=9606 GN=	2	3	3	3	3	3	3	13.6	13.6	13.6	36.025	330	330;432	0	23.652	13.6	58415000	58415000	18	1910100	1910100	4	LFDFQGLQHQVAHVATQLEAAR;LLEAGKPFIK;YYASEIAGQTTSK				367	1789;1888;3748	True;True;True	1860;1961;3881	2700;2701;2830;5617	3526;3527;3694;7221	3526;3694;7221			-1;-1
Q01995	Q01995	1	1	1	Transgelin	TAGLN	sp|Q01995|TAGL_HUMAN Transgelin OS=Homo sapiens OX=9606 GN=TAGLN PE=1 SV=4	1	1	1	1	1	1	1	5.5	5.5	5.5	22.611	201	201	0.0063593	5.6916	5.5	30234000	30234000	16	1889700	1889700	1	VPENPPSMVFK				467	3434	True	3564	5172	6673	6673			-1
Q14697;Q14697-2	Q14697;Q14697-2	3;3	3;3	3;3	Neutral alpha-glucosidase AB	GANAB	sp|Q14697|GANAB_HUMAN Neutral alpha-glucosidase AB OS=Homo sapiens OX=9606 GN=GANAB PE=1 SV=3;sp|Q14697-2|GANAB_HUMAN Isoform 2 of Neutral alpha-glucosidase AB OS=Homo sapiens OX=9606 GN=GANAB	2	3	3	3	3	3	3	3.6	3.6	3.6	106.87	944	944;966	0	17.047	3.6	78068000	78068000	43	1815500	1815500	3	IILTARPFR;LSFQHDPETSVLVLR;LVAIVDPHIK				506	1420;2040;2104	True;True;True	1471;2115;2183	2064;3067;3162	2705;4002;4120	2705;4002;4120			-1;-1
P11766	P11766	1	1	1	Alcohol dehydrogenase class-3	ADH5	sp|P11766|ADHX_HUMAN Alcohol dehydrogenase class-3 OS=Homo sapiens OX=9606 GN=ADH5 PE=1 SV=4	1	1	1	1	1	1	1	4.3	4.3	4.3	39.724	374	374	0.0020367	7.3886	4.3	36083000	36083000	20	1804200	1804200	1	VDEFVTHNLSFDEINK				220	3225	True	3350	4865	6294	6294			-1
O75391	O75391	1	1	1	Sperm-associated antigen 7	SPAG7	sp|O75391|SPAG7_HUMAN Sperm-associated antigen 7 OS=Homo sapiens OX=9606 GN=SPAG7 PE=1 SV=2	1	1	1	1	1	1	1	5.7	5.7	5.7	26.034	227	227	1	-2	5.7	21594000	21594000	12	1799500	1799500	0	ADLLGSILSSMEK	+			53	54	True	54	70	94	94	16	12	-1
P13611-4;P13611-3;P13611-2;P13611-5;P13611	P13611-4;P13611-3;P13611-2;P13611-5;P13611	1;1;1;1;1	1;1;1;1;1	1;1;1;1;1	Versican core protein	VCAN	sp|P13611-4|CSPG2_HUMAN Isoform V3 of Versican core protein OS=Homo sapiens OX=9606 GN=VCAN;sp|P13611-3|CSPG2_HUMAN Isoform V2 of Versican core protein OS=Homo sapiens OX=9606 GN=VCAN;sp|P13611-2|CSPG2_HUMAN Isoform V1 of Versican core protein OS=Homo sapi	5	1	1	1	1	1	1	3.1	3.1	3.1	74.292	655	655;1642;2409;3370;3396	0	11.863	3.1	52136000	52136000	29	1797800	1797800	1	LQGAHLTSILSHEEQMFVNR				234	2001	True	2074	3002	3914	3914			-1;-1;-1;-1;-1
O94875-2	O94875-2	16	2	2	Sorbin and SH3 domain-containing protein 2	SORBS2	sp|O94875-2|SRBS2_HUMAN Isoform 2 of Sorbin and SH3 domain-containing protein 2 OS=Homo sapiens OX=9606 GN=SORBS2	1	16	2	2	16	2	2	31.7	4.2	4.2	74.777	666	666	0	11.669	31.7	57063000	57063000	32	1783200	1783200	2	APHYPGIGPVDESGIPTAIR;AQPARPPPPAQPGEIGEAIAK;DASSPVPPPHVPPPVPPLRPR;FFGTFPGNYVK;FFSELEFGRPPPK;GAEDYPDPPIPHSYSSDR;IDQNWYEGEHHGR;INPDDIDLENEPWYK;QGIFPVSYVEVVKK;SIFEYEPGK;SLERPMSSASMASDFR;SLERPMSSASMASDFRK;SYSSTLTDMGR;TSPGRVDLPGSSTTLTK;VDLPGSSTTLTK;VGIFPISYVEK				68	240;269;388;825;828;966;1337;1497;2520;2797;2815;2816;2946;3112;3237;3301	False;False;False;False;True;False;False;True;False;False;False;False;False;False;False;False	253;283;405;863;866;1008;1387;1555;2624;2908;2926;2927;2928;3061;3230;3362;3426	355;356;392;393;557;1215;1220;1393;1394;1939;1940;2202;3791;4229;4253;4254;4255;4423;4655;4656;4879;4959	472;473;517;518;726;1606;1611;1829;1830;1831;2543;2544;2893;4912;5479;5503;5504;5505;5711;6009;6010;6309;6414	473;518;726;1606;1611;1831;2543;2893;4912;5479;5503;5505;5711;6010;6309;6414	18;19	337;342	-1
P23528	P23528	2	1	1	Cofilin-1	CFL1	sp|P23528|COF1_HUMAN Cofilin-1 OS=Homo sapiens OX=9606 GN=CFL1 PE=1 SV=3	1	2	1	1	2	1	1	18.7	12	12	18.502	166	166	0	11.501	18.7	17718000	17718000	10	1771800	1771800	1	EILVGDVGQTVDDPYATFVK;YALYDATYETK				297	648;3638	True;False	678;3770	956;5466	1272;7034	1272;7034			-1
Q9Y276	Q9Y276	2	2	2	Mitochondrial chaperone BCS1	BCS1L	sp|Q9Y276|BCS1_HUMAN Mitochondrial chaperone BCS1 OS=Homo sapiens OX=9606 GN=BCS1L PE=1 SV=1	1	2	2	2	2	2	2	6.9	6.9	6.9	47.534	419	419	0	14.324	6.9	42172000	42172000	24	1757200	1757200	1	FYPGQAPSLAENFAEHVLR;LDPALIRPGR				662	958;1745	True;True	1000;1811	1384;2629	1819;3433	1819;3433			-1
P11055	P11055	24	1	1	Myosin-3	MYH3	sp|P11055|MYH3_HUMAN Myosin-3 OS=Homo sapiens OX=9606 GN=MYH3 PE=1 SV=3	1	24	1	1	24	1	1	10.2	1	1	223.9	1940	1940	0.0021552	9.0265	10.2	269480000	269480000	102	1726900	1726900	2	AITDAAMMAEELK;AITDAAMMAEELKK;ALQEAHQQALDDLQAEEDK;DIDDLELTLAK;DLQHRLDEAEQLALK;DPLNETVVGLYQK;ELQARIEELEEEIEAERATR;ENQSILITGESGAGK;EQDTSAHLER;HADSVAELGEQIDNLQR;HADSVAELGEQIDNLQRVK;KAITDAAMMAEELK;KAITDAAMMAEELKK;KHADSVAELGEQIDNLQR;KHADSVAELGEQIDNLQRVK;LASADIETYLLEK;LDEAEQLALK;LQQFFNHHMFVLEQEEYK;LQQFFNHHMFVLEQEEYKK;NKDPLNETVVGLYQK;SLSTELFK;TEELEEAK;TKYETDAIQRTEELEEAK;YETDAIQRTEELEEAK				212	163;164;203;431;464;489;678;702;717;1205;1206;1626;1627;1651;1652;1722;1737;2010;2011;2334;2839;2972;3036;3656	False;False;False;False;False;False;True;False;False;False;False;False;False;False;False;False;False;False;False;False;False;False;False;False	170;171;172;173;213;450;484;514;711;737;753;1253;1254;1688;1689;1713;1714;1786;1802;2084;2085;2086;2432;2951;3088;3153;3788	226;227;228;229;230;231;232;233;295;296;297;298;299;300;301;302;303;618;619;688;689;690;691;735;1004;1005;1040;1059;1742;1743;1744;1745;1746;1747;1748;1749;1750;1751;2427;2428;2429;2466;2467;2468;2469;2470;2592;2593;2594;2595;2596;2597;2598;2617;3026;3027;3028;3029;3030;3031;3531;3532;4279;4280;4453;4552;5490;5491	282;283;284;285;286;287;288;289;290;291;292;293;294;400;401;402;403;404;405;406;407;408;409;410;411;804;805;806;807;808;906;907;908;909;910;911;966;1340;1341;1386;1387;1411;2288;2289;2290;2291;2292;2293;2294;2295;2296;2297;2298;2299;2300;2301;2302;2303;2304;2305;2306;2307;3178;3179;3180;3225;3226;3227;3228;3229;3375;3376;3377;3378;3379;3380;3381;3382;3383;3384;3385;3386;3410;3411;3412;3413;3414;3…	284;290;401;805;907;966;1340;1387;1411;2294;2305;3178;3180;3225;3228;3376;3411;3949;3956;4589;5537;5742;5873;7061	0;1;64	494;1765;1766	-1
P16152-2;P16152;O75828	P16152-2;P16152;O75828	2;2;2	2;2;2	2;2;2	Carbonyl reductase [NADPH] 1;Carbonyl reductase [NADPH] 3	CBR1;CBR3	sp|P16152-2|CBR1_HUMAN Isoform 2 of Carbonyl reductase [NADPH] 1 OS=Homo sapiens OX=9606 GN=CBR1;sp|P16152|CBR1_HUMAN Carbonyl reductase [NADPH] 1 OS=Homo sapiens OX=9606 GN=CBR1 PE=1 SV=3;sp|O75828|CBR3_HUMAN Carbonyl reductase [NADPH] 3 OS=Homo sapiens O	3	2	2	2	2	2	2	16.8	16.8	16.8	18.762	173	173;277;277	0	14.365	16.8	42856000	42856000	12	1720700	1720700	1	FHQLDIDDLQSIR;GQAAVQQLQAEGLSPR				59	856;1126	True;True	894;1174	1250;1608	1643;2092	1643;2092			-1;-1;-1
P07093-2;P07093-3;P07093	P07093-2;P07093-3;P07093	2;2;1	2;2;1	2;2;1	Glia-derived nexin	SERPINE2	sp|P07093-2|GDN_HUMAN Isoform 2 of Glia-derived nexin OS=Homo sapiens OX=9606 GN=SERPINE2;sp|P07093-3|GDN_HUMAN Isoform 3 of Glia-derived nexin OS=Homo sapiens OX=9606 GN=SERPINE2;sp|P07093|GDN_HUMAN Glia-derived nexin OS=Homo sapiens OX=9606 GN=SERPINE2 P	3	2	2	2	2	2	2	5.5	5.5	5.5	44	397	397;409;398	0	13.186	5.5	113160000	113160000	22	1709700	1709700	3	LVLVNAVYFK;SENLHVSHILQK				158	2119;2755	True;True	2198;2866	3199;4169;4170	4172;5400;5401	4172;5401			-1;-1;-1
P17931	P17931	3	3	3	Galectin-3	LGALS3	sp|P17931|LEG3_HUMAN Galectin-3 OS=Homo sapiens OX=9606 GN=LGALS3 PE=1 SV=5	1	3	3	3	3	3	3	16	16	16	26.152	250	250	0	16.763	16	86326000	86326000	9	1709100	1709100	1	IQVLVEPDHFK;MLITILGTVKPNANR;VAVNDAHLLQYNHR				266	1536;2223;3215	True;True;True	1595;2314;3340	2272;3369;4847;4848	2984;4388;6273;6274	2984;4388;6274			-1
P08572	P08572	3	3	3	Collagen alpha-2(IV) chain;Canstatin	COL4A2	sp|P08572|CO4A2_HUMAN Collagen alpha-2(IV) chain OS=Homo sapiens OX=9606 GN=COL4A2 PE=1 SV=4	1	3	3	3	3	3	3	2.3	2.3	2.3	167.55	1712	1712	0	19.838	2.3	144610000	144610000	85	1701200	1701200	3	GLPGEVLGAQPGPR;LWSGYSLLYFEGQEK;SVSIGYLLVK				182	1091;2142;2935	True;True;True	1138;2221;3048	1566;3229;4400	2041;4206;5678	2041;4206;5678			-1
O96000-2;O96000	O96000-2;O96000	2;2	2;2	2;2	NADH dehydrogenase [ubiquinone] 1 beta subcomplex subunit 10	NDUFB10	sp|O96000-2|NDUBA_HUMAN Isoform 2 of NADH dehydrogenase [ubiquinone] 1 beta subcomplex subunit 10 OS=Homo sapiens OX=9606 GN=NDUFB10;sp|O96000|NDUBA_HUMAN NADH dehydrogenase [ubiquinone] 1 beta subcomplex subunit 10 OS=Homo sapiens OX=9606 GN=NDUFB10 PE=1	2	2	2	2	2	2	2	17.3	17.3	17.3	20.143	168	168;172	0	13.559	17.3	166460000	166460000	12	1699700	1699700	3	AFDLIVDRPVTLVR;DYKVDQEIINIMQDR				82	86;550	True;True	86;576	107;823;824	134;1093;1094	134;1093			-1;-1
Q9BSH4	Q9BSH4	1	1	1	Translational activator of cytochrome c oxidase 1	TACO1	sp|Q9BSH4|TACO1_HUMAN Translational activator of cytochrome c oxidase 1 OS=Homo sapiens OX=9606 GN=TACO1 PE=1 SV=1	1	1	1	1	1	1	1	6.1	6.1	6.1	32.477	297	297	0.0035907	6.2192	6.1	23789000	23789000	14	1699200	1699200	1	GPGGSSLLIEALSNSSHK				605	1113	True	1161	1593	2077	2077			-1
Q13418-3;Q13418-2;Q13418	Q13418-3;Q13418-2;Q13418	2;2;2	2;2;2	2;2;2	Integrin-linked protein kinase	ILK	sp|Q13418-3|ILK_HUMAN Isoform 3 of Integrin-linked protein kinase OS=Homo sapiens OX=9606 GN=ILK;sp|Q13418-2|ILK_HUMAN Isoform 2 of Integrin-linked protein kinase OS=Homo sapiens OX=9606 GN=ILK;sp|Q13418|ILK_HUMAN Integrin-linked protein kinase OS=Homo sap	3	2	2	2	2	2	2	5.3	5.3	5.3	36.467	318	318;391;452	0	10.863	5.3	30471000	30471000	18	1692800	1692800	2	FALDMAR;FDMIVPILEK				490	790;805	True;True	827;842	1165;1187	1542;1571	1542;1571			-1;-1;-1
P39019	P39019	1	1	1	40S ribosomal protein S19	RPS19	sp|P39019|RS19_HUMAN 40S ribosomal protein S19 OS=Homo sapiens OX=9606 GN=RPS19 PE=1 SV=2	1	1	1	1	1	1	1	4.8	4.8	4.8	16.06	145	145	0.0063694	5.694	4.8	16377000	16377000	10	1637700	1637700	1	ALAAFLK				353	172	True	181	242	303	303			-1
Q5VWP3;Q5VWP3-4;Q5VWP3-3;Q5VWP3-2	Q5VWP3;Q5VWP3-4;Q5VWP3-3;Q5VWP3-2	4;4;4;2	4;4;4;2	4;4;4;2	Muscular LMNA-interacting protein	MLIP	sp|Q5VWP3|MLIP_HUMAN Muscular LMNA-interacting protein OS=Homo sapiens OX=9606 GN=MLIP PE=1 SV=3;sp|Q5VWP3-4|MLIP_HUMAN Isoform 4 of Muscular LMNA-interacting protein OS=Homo sapiens OX=9606 GN=MLIP;sp|Q5VWP3-3|MLIP_HUMAN Isoform 3 of Muscular LMNA-interac	4	4	4	4	4	4	4	12.7	12.7	12.7	50.428	458	458;915;993;234	0	25.337	12.7	100300000	100300000	25	1637600	1637600	4	AFAAIPTNTLLLEQK;PLIFTFVPTVR;SLAISSSLVSDVVRPK;TSSHPEMLHGMAPQQK				545	84;2455;2809;3117	True;True;True;True	84;2557;2920;3235	105;3706;4247;4661	132;4808;5497;6015	132;4808;5497;6015			-1;-1;-1;-1
Q01469	Q01469	1	1	1	Fatty acid-binding protein, epidermal	FABP5	sp|Q01469|FABP5_HUMAN Fatty acid-binding protein 5 OS=Homo sapiens OX=9606 GN=FABP5 PE=1 SV=3	1	1	1	1	1	1	1	7.4	7.4	7.4	15.164	135	135	0.005042	5.8527	7.4	13087000	13087000	8	1635800	1635800	1	ELGVGIALRK				465	669	True	702	991	1325	1325			-1
O43772	O43772	1	1	1	Mitochondrial carnitine/acylcarnitine carrier protein	SLC25A20	sp|O43772|MCAT_HUMAN Mitochondrial carnitine/acylcarnitine carrier protein OS=Homo sapiens OX=9606 GN=SLC25A20 PE=1 SV=1	1	1	1	1	1	1	1	4.3	4.3	4.3	32.943	301	301	0.0036166	6.3031	4.3	77584000	77584000	17	1630900	1630900	2	ELIRDEGVTSLYK				35	672	True	705	994;995	1328;1329	1329			-1
Q14192;Q14192-2	Q14192	4;1	4;1	4;1	Four and a half LIM domains protein 2	FHL2	sp|Q14192|FHL2_HUMAN Four and a half LIM domains protein 2 OS=Homo sapiens OX=9606 GN=FHL2 PE=1 SV=3	2	4	4	4	4	4	4	19	19	19	32.193	279	279;151	0	24.879	19	299980000	299980000	18	1616200	1616200	4	FDCHHCNESLFGK;GFLTERDDILCPDCGK;GSSWHETCFICHR;NSLVDKPFAAK				503	799;1011;1158;2386	True;True;True;True	836;1057;1206;2487	1179;1455;1456;1682;3623	1562;1907;1908;2211;4706	1562;1908;2211;4706			-1;-1
P98095;P98095-2	P98095;P98095-2	3;3	3;3	3;3	Fibulin-2	FBLN2	sp|P98095|FBLN2_HUMAN Fibulin-2 OS=Homo sapiens OX=9606 GN=FBLN2 PE=1 SV=2;sp|P98095-2|FBLN2_HUMAN Isoform 2 of Fibulin-2 OS=Homo sapiens OX=9606 GN=FBLN2	2	3	3	3	3	3	3	4.2	4.2	4.2	126.57	1184	1184;1231	0	24.442	4.2	81464000	81464000	48	1613500	1613500	3	IGPAPAFTGDTIALNIIK;ITHYQLNFQTGLLVPAHIFR;LNAYTGVVYLQR				457	1395;1568;1953	True;True;True	1446;1630;2026	2034;2333;2922	2675;3059;3830	2675;3059;3830			-1;-1
P11217;P11217-2;P06737-2;P06737	P11217;P11217-2	13;12;2;2	9;9;0;0	9;9;0;0	Glycogen phosphorylase, muscle form	PYGM	sp|P11217|PYGM_HUMAN Glycogen phosphorylase, muscle form OS=Homo sapiens OX=9606 GN=PYGM PE=1 SV=6;sp|P11217-2|PYGM_HUMAN Isoform 2 of Glycogen phosphorylase, muscle form OS=Homo sapiens OX=9606 GN=PYGM	4	13	9	9	13	9	9	20.3	15.6	15.6	97.091	842	842;754;813;847	0	62.517	20.3	399910000	399910000	50	1607500	1607500	7	DIVNMLMHHDR;GLAGVENVTELKK;GYNAQEYYDRIPELR;HLQIIYEINQR;IGEDFISDLDQLRK;ISGGWQMEEADDWLR;LLSFVDDEAFIR;LVTAIGDVVNHDPAVGDR;QVIEQLSSGFFSPK;VAIQLNDTHPSLAIPELMR;VIFLENYR;VLYPNDNFFEGK;YEFGIFNQK				216	443;1067;1198;1248;1382;1546;1931;2131;2587;3196;3325;3400;3650	False;True;True;True;True;True;True;True;True;True;False;False;False	463;1114;1246;1296;1433;1607;2004;2210;2693;3318;3450;3529;3782	633;634;635;1536;1733;1809;2020;2301;2878;3218;3871;4802;4994;5127;5481	827;828;829;830;2003;2271;2377;2656;3021;3755;4195;5000;6213;6457;6619;7052	830;2003;2271;2377;2656;3021;3755;4195;5000;6213;6457;6619;7052			-1;-1;-1;-1
Q6NVY1-2;Q6NVY1	Q6NVY1-2;Q6NVY1	1;1	1;1	1;1	3-hydroxyisobutyryl-CoA hydrolase, mitochondrial	HIBCH	sp|Q6NVY1-2|HIBCH_HUMAN Isoform 2 of 3-hydroxyisobutyryl-CoA hydrolase, mitochondrial OS=Homo sapiens OX=9606 GN=HIBCH;sp|Q6NVY1|HIBCH_HUMAN 3-hydroxyisobutyryl-CoA hydrolase, mitochondrial OS=Homo sapiens OX=9606 GN=HIBCH PE=1 SV=2	2	1	1	1	1	1	1	2.1	2.1	2.1	38.012	338	338;386	0.0078247	5.6569	2.1	34850000	34850000	22	1584100	1584100	1	IAPVFFR				546	1317	True	1367	1917	2519	2519			-1;-1
O75521-2;O75521	O75521-2;O75521	2;2	2;2	2;2	Enoyl-CoA delta isomerase 2, mitochondrial	ECI2	sp|O75521-2|ECI2_HUMAN Isoform 2 of Enoyl-CoA delta isomerase 2 OS=Homo sapiens OX=9606 GN=ECI2;sp|O75521|ECI2_HUMAN Enoyl-CoA delta isomerase 2 OS=Homo sapiens OX=9606 GN=ECI2 PE=1 SV=4	2	2	2	2	2	2	2	7	7	7	39.609	359	359;394	0	13.629	7	85182000	85182000	17	1560200	1560200	2	NAINTEMYHEIMR;WDAWNALGSLPK				56	2281;3595	True;True	2378;3727	3448;5418	4482;6979	4482;6979			-1;-1
O95139	O95139	1	1	1	NADH dehydrogenase [ubiquinone] 1 beta subcomplex subunit 6	NDUFB6	sp|O95139|NDUB6_HUMAN NADH dehydrogenase [ubiquinone] 1 beta subcomplex subunit 6 OS=Homo sapiens OX=9606 GN=NDUFB6 PE=1 SV=3	1	1	1	1	1	1	1	14.1	14.1	14.1	15.489	128	128	0.0021739	9.9814	14.1	12467000	12467000	8	1558300	1558300	2	IFPGDTILETGEVIPPMK				69	1371	True	1422	2006	2639;2640	2639			-1
Q13228-2;Q13228;Q13228-4	Q13228-2;Q13228;Q13228-4	1;1;1	1;1;1	1;1;1	Selenium-binding protein 1	SELENBP1	sp|Q13228-2|SBP1_HUMAN Isoform 2 of Methanethiol oxidase OS=Homo sapiens OX=9606 GN=SELENBP1;sp|Q13228|SBP1_HUMAN Methanethiol oxidase OS=Homo sapiens OX=9606 GN=SELENBP1 PE=1 SV=2;sp|Q13228-4|SBP1_HUMAN Isoform 4 of Methanethiol oxidase OS=Homo sapiens OX	3	1	1	1	1	1	1	2.7	2.7	2.7	45.348	408	408;472;514	0.006483	5.7641	2.7	40328000	40328000	26	1551100	1551100	1	IYVVDVGSEPR				488	1621	True	1683	2422	3172	3172			-1;-1;-1
P62826	P62826	1	1	1	GTP-binding nuclear protein Ran	RAN	sp|P62826|RAN_HUMAN GTP-binding nuclear protein Ran OS=Homo sapiens OX=9606 GN=RAN PE=1 SV=3	1	1	1	1	1	1	1	3.2	3.2	3.2	24.423	216	216	0.0078125	5.6537	3.2	16888000	16888000	11	1535300	1535300	1	PFLWLAR				435	2436	True	2538	3685	4784	4784			-1
P15924;P15924-2;P15924-3	P15924;P15924-2;P15924-3	20;16;16	20;16;16	20;16;16	Desmoplakin	DSP	sp|P15924|DESP_HUMAN Desmoplakin OS=Homo sapiens OX=9606 GN=DSP PE=1 SV=3;sp|P15924-2|DESP_HUMAN Isoform DPII of Desmoplakin OS=Homo sapiens OX=9606 GN=DSP;sp|P15924-3|DESP_HUMAN Isoform DSPIa of Desmoplakin OS=Homo sapiens OX=9606 GN=DSP	3	20	20	20	20	20	20	9.1	9.1	9.1	331.77	2871	2871;2272;2428	0	142.22	9.1	763910000	763910000	163	1527600	1527600	17	AEMDMVAWGVDLASVEQHINSHR;EHLMLEEELR;FLEFQYLTGGLVDPEVHGR;FLSEMLK;GLIDRDLYR;IEPHTGLLLLSVQK;IEVLEEELR;KFFDQYR;LISPESTVMLLEAQAATGGIIDPHRNEK;LQSLTENLTK;LSSEVEALRR;NLPLADQGSSHHITVK;NMPLQHLLEQIK;RGLVGIEFK;RTMIQSPSGVILQEAADVHAR;SAIYQLEEEYENLLK;SVEEVASEIQPFLR;TIADLELHYQEFIR;TLELQGLINDLQR;TMIQSPSGVILQEAADVHAR				258	69;631;870;882;1083;1354;1362;1640;1872;2012;2059;2346;2357;2626;2703;2729;2921;3013;3042;3068	True;True;True;True;True;True;True;True;True;True;True;True;True;True;True;True;True;True;True;True	69;661;908;920;1130;1405;1413;1702;1945;2087;2135;2444;2457;2732;2810;2836;3034;3130;3159;3186	87;935;1269;1289;1554;1988;1997;2450;2813;3032;3093;3547;3577;3939;4062;4129;4384;4518;4563;4592	111;1249;1672;1700;2023;2620;2629;3205;3674;3959;4033;4609;4649;5083;5248;5345;5660;5826;5886;5920	111;1249;1672;1700;2023;2620;2629;3205;3674;3959;4033;4609;4649;5083;5248;5345;5660;5826;5886;5920			-1;-1;-1
P03905	P03905	1	1	1	NADH-ubiquinone oxidoreductase chain 4	MT-ND4	sp|P03905|NU4M_HUMAN NADH-ubiquinone oxidoreductase chain 4 OS=Homo sapiens OX=9606 GN=MT-ND4 PE=1 SV=1	1	1	1	1	1	1	1	2.2	2.2	2.2	51.58	459	459	0.0064	5.7116	2.2	13625000	13625000	9	1513900	1513900	1	LTLILNPLTK				131	2081	True	2159	3124	4075	4075			-1
Q9UJS0;Q9UJS0-2	Q9UJS0;Q9UJS0-2	3;3	1;1	1;1	Calcium-binding mitochondrial carrier protein Aralar2	SLC25A13	sp|Q9UJS0|CMC2_HUMAN Calcium-binding mitochondrial carrier protein Aralar2 OS=Homo sapiens OX=9606 GN=SLC25A13 PE=1 SV=2;sp|Q9UJS0-2|CMC2_HUMAN Isoform 2 of Calcium-binding mitochondrial carrier protein Aralar2 OS=Homo sapiens OX=9606 GN=SLC25A13	2	3	1	1	3	1	1	4.9	1.9	1.9	74.175	675	675;676	0.001996	7.1491	4.9	51157000	51157000	34	1504600	1504600	1	GLLPQLLGVAPEK;LQVAGEITTGPR;LTVNDFVR				651	1086;2015;2098	True;False;False	1133;2090;2177	1557;3035;3153	2028;3962;4108	2028;3962;4108			-1;-1
Q99832-2;Q99832-4;Q99832-3;Q99832	Q99832-2;Q99832-4;Q99832-3;Q99832	2;2;2;2	2;2;2;2	2;2;2;2	T-complex protein 1 subunit eta	CCT7	sp|Q99832-2|TCPH_HUMAN Isoform 2 of T-complex protein 1 subunit eta OS=Homo sapiens OX=9606 GN=CCT7;sp|Q99832-4|TCPH_HUMAN Isoform 4 of T-complex protein 1 subunit eta OS=Homo sapiens OX=9606 GN=CCT7;sp|Q99832-3|TCPH_HUMAN Isoform 3 of T-complex protein 1	4	2	2	2	2	2	2	6.5	6.5	6.5	37.498	339	339;456;499;543	0	10.995	6.5	44996000	44996000	20	1495700	1495700	1	GGAEQFMEETER;SLHDAIMIVR				600	1019;2824	True;True	1066;2936	1465;4263	1919;5514	1919;5514			-1;-1;-1;-1
P49419-4;P49419-2;P49419	P49419-4;P49419-2;P49419	1;1;1	1;1;1	1;1;1	Alpha-aminoadipic semialdehyde dehydrogenase	ALDH7A1	sp|P49419-4|AL7A1_HUMAN Isoform 4 of Alpha-aminoadipic semialdehyde dehydrogenase OS=Homo sapiens OX=9606 GN=ALDH7A1;sp|P49419-2|AL7A1_HUMAN Isoform 2 of Alpha-aminoadipic semialdehyde dehydrogenase OS=Homo sapiens OX=9606 GN=ALDH7A1;sp|P49419|AL7A1_HUMAN	3	1	1	1	1	1	1	2.9	2.9	2.9	51.41	475	475;511;539	0.0050934	5.8759	2.9	31270000	31270000	21	1489100	1489100	1	VNLLSFTGSTQVGK				380	3415	True	3544	5143	6635	6635			-1;-1;-1
Q9UL25	Q9UL25	1	1	1	Ras-related protein Rab-21	RAB21	sp|Q9UL25|RAB21_HUMAN Ras-related protein Rab-21 OS=Homo sapiens OX=9606 GN=RAB21 PE=1 SV=3	1	1	1	1	1	1	1	4.4	4.4	4.4	24.347	225	225	0.005	5.8355	4.4	19206000	19206000	13	1477400	1477400	1	FHALGPIYYR				656	853	True	891	1246	1639	1639			-1
P24043	P24043	15	15	15	Laminin subunit alpha-2	LAMA2	sp|P24043|LAMA2_HUMAN Laminin subunit alpha-2 OS=Homo sapiens OX=9606 GN=LAMA2 PE=1 SV=4	1	15	15	15	15	15	15	6.5	6.5	6.5	343.9	3122	3122	0	98.606	6.5	561950000	561950000	164	1465200	1465200	14	AEQTILPLVDEALQHTTTK;EESFTIHGTHFPVR;GIFTVQVDENRR;GRLEVHLSTGAR;GTTMTPPADLIEK;HMAAPLIGQLTR;IQDMSGWYLTDLPGR;ISEISMEVAEQGR;IYFGGLPTLR;LEQMVMSINLTGPLPAPYK;LVEHVPGQPVR;QFGLTTSIPFR;TLNADLMMFAHK;TPYNILSSPDYVGVTK;TTTTTGVLLGISSQK				299	74;598;1041;1137;1168;1254;1524;1544;1614;1781;2107;2513;3053;3090;3134	True;True;True;True;True;True;True;True;True;True;True;True;True;True;True	74;627;1088;1185;1216;1302;1583;1605;1676;1852;2186;2617;3170;3208;3253	92;894;895;1494;1623;1696;1816;2248;2299;2415;2687;3165;3784;4574;4619;4705	116;1196;1197;1954;2111;2232;2384;2951;3019;3165;3508;4124;4905;5900;5953;6090	116;1196;1954;2111;2232;2384;2951;3019;3165;3508;4124;4905;5900;5953;6090	96;97	1592;1594	-1
P04083	P04083	2	2	2	Annexin A1	ANXA1	sp|P04083|ANXA1_HUMAN Annexin A1 OS=Homo sapiens OX=9606 GN=ANXA1 PE=1 SV=2	1	2	2	2	2	2	2	9.2	9.2	9.2	38.714	346	346	0	13.483	9.2	107860000	107860000	20	1460500	1460500	2	GGPGSAVSPYPTFNPSSDVAALHK;NALLSLAK				137	1026;2285	True;True	1073;2382	1473;3455	1931;4492	1931;4492			-1
O60313-13;O60313;O60313-9;O60313-11;O60313-2;O60313-10	O60313-13;O60313;O60313-9;O60313-11;O60313-2;O60313-10	3;3;3;3;3;3	3;3;3;3;3;3	3;3;3;3;3;3	Dynamin-like 120 kDa protein, mitochondrial;Dynamin-like 120 kDa protein, form S1	OPA1	sp|O60313-13|OPA1_HUMAN Isoform 7 of Dynamin-like 120 kDa protein, mitochondrial OS=Homo sapiens OX=9606 GN=OPA1;sp|O60313|OPA1_HUMAN Dynamin-like 120 kDa protein, mitochondrial OS=Homo sapiens OX=9606 GN=OPA1 PE=1 SV=3;sp|O60313-9|OPA1_HUMAN Isoform 3 of	6	3	3	3	3	3	3	3.9	3.9	3.9	107.57	924	924;960;961;978;997;1015	0	18.265	3.9	91449000	91449000	50	1454600	1454600	3	MLAITANTLR;SIVTDLVSQMDPHGR;TSVLEMIAQAR				39	2217;2803;3120	True;True;True	2306;2914;3238	3356;4235;4664	4372;5485;6018	4372;5485;6018			-1;-1;-1;-1;-1;-1
P07585-2;P07585	P07585-2;P07585	1;1	1;1	1;1	Decorin	DCN	sp|P07585-2|PGS2_HUMAN Isoform B of Decorin OS=Homo sapiens OX=9606 GN=DCN;sp|P07585|PGS2_HUMAN Decorin OS=Homo sapiens OX=9606 GN=DCN PE=1 SV=1	2	1	1	1	1	1	1	5.2	5.2	5.2	27.353	250	250;359	0.0062992	5.6655	5.2	20354000	20354000	14	1453800	1453800	1	SSGIENGAFQGMK				165	2894	True	3007	4352	5624	5624			-1;-1
P13716;P13716-2	P13716;P13716-2	3;2	3;2	3;2	Delta-aminolevulinic acid dehydratase	ALAD	sp|P13716|HEM2_HUMAN Delta-aminolevulinic acid dehydratase OS=Homo sapiens OX=9606 GN=ALAD PE=1 SV=1;sp|P13716-2|HEM2_HUMAN Isoform 2 of Delta-aminolevulinic acid dehydratase OS=Homo sapiens OX=9606 GN=ALAD	2	3	3	3	3	3	3	13.9	13.9	13.9	36.294	330	330;359	0	19.022	13.9	79640000	79640000	16	1453400	1453400	3	GSAADSEESPAIEAIHLLR;LAEVALAYAK;MQPQSVLHSGYFHPLLR				239	1144;1712;2247	True;True;True	1192;1776;2342	1633;2580;3407	2121;3363;4434	2121;3363;4434			-1;-1
P22626-2;P22626	P22626-2;P22626	2;2	2;2	2;2	Heterogeneous nuclear ribonucleoproteins A2/B1	HNRNPA2B1	sp|P22626-2|ROA2_HUMAN Isoform A2 of Heterogeneous nuclear ribonucleoproteins A2/B1 OS=Homo sapiens OX=9606 GN=HNRNPA2B1;sp|P22626|ROA2_HUMAN Heterogeneous nuclear ribonucleoproteins A2/B1 OS=Homo sapiens OX=9606 GN=HNRNPA2B1 PE=1 SV=2	2	2	2	2	2	2	2	12	12	12	36.006	341	341;353	0	48.326	12	88391000	88391000	19	1448900	1448900	2	NMGGPYGGGNYGPGGSGGSGGYGGR;RGFGFVTFDDHDPVDK				289	2355;2622	True;True	2454;2728	3574;3935	4646;5078	4646;5078			-1;-1
Q96EY8	Q96EY8	1	1	1	Cob(I)yrinic acid a,c-diamide adenosyltransferase, mitochondrial	MMAB	sp|Q96EY8|MMAB_HUMAN Corrinoid adenosyltransferase OS=Homo sapiens OX=9606 GN=MMAB PE=1 SV=1	1	1	1	1	1	1	1	4	4	4	27.388	250	250	0.006462	5.7527	4	18807000	18807000	13	1446700	1446700	1	LSDYLFTLAR				583	2038	True	2113	3065	4000	4000			-1
O43169	O43169	2	2	2	Cytochrome b5 type B	CYB5B	sp|O43169|CYB5B_HUMAN Cytochrome b5 type B OS=Homo sapiens OX=9606 GN=CYB5B PE=1 SV=3	1	2	2	2	2	2	2	28.7	28.7	28.7	16.694	150	150	0	14.294	28.7	35197000	35197000	6	1445300	1445300	2	ELWLVIHGR;FLNEHPGGEEVLLEQAGVDASESFEDVGHSSDAR				29	687;876	True;True	720;914	1014;1282	1350;1691	1350;1691			-1
P62701;P22090;Q8TD47	P62701;P22090	3;2;1	3;2;1	3;2;1	40S ribosomal protein S4, X isoform;40S ribosomal protein S4, Y isoform 1	RPS4X;RPS4Y1	sp|P62701|RS4X_HUMAN 40S ribosomal protein S4, X isoform OS=Homo sapiens OX=9606 GN=RPS4X PE=1 SV=2;sp|P22090|RS4Y1_HUMAN 40S ribosomal protein S4, Y isoform 1 OS=Homo sapiens OX=9606 GN=RPS4Y1 PE=1 SV=2	3	3	3	3	3	3	3	12.5	12.5	12.5	29.597	263	263;263;263	0	17.768	12.5	105010000	105010000	16	1413600	1413600	2	ERHPGSFDVVHVK;GIPHLVTHDAR;LSNIFVIGK				432	734;1051;2049	True;True;True	771;1098;2124	1085;1086;1509;3078	1440;1441;1973;4014	1440;1973;4014			-1;-1;-1
O95202-3;O95202	O95202-3;O95202	1;1	1;1	1;1	LETM1 and EF-hand domain-containing protein 1, mitochondrial	LETM1	sp|O95202-3|LETM1_HUMAN Isoform 3 of Mitochondrial proton/calcium exchanger protein OS=Homo sapiens OX=9606 GN=LETM1;sp|O95202|LETM1_HUMAN Mitochondrial proton/calcium exchanger protein OS=Homo sapiens OX=9606 GN=LETM1 PE=1 SV=1	2	1	1	1	1	1	1	2.4	2.4	2.4	33.245	294	294;739	1	-2	2.4	21186000	21186000	15	1412400	1412400	0	MASILLR	+			73	2167	True	2247	3263	4244	4244	21	1	-1;-1
P04040	P04040	2	2	2	Catalase	CAT	sp|P04040|CATA_HUMAN Catalase OS=Homo sapiens OX=9606 GN=CAT PE=1 SV=3	1	2	2	2	2	2	2	6.5	6.5	6.5	59.755	527	527	0	11.989	6.5	42542000	42542000	29	1400900	1400900	2	FNTANDDNVTQVR;GPLLVQDVVFTDEMAHFDRER				135	898;1118	True;True	939;1166	1310;1598	1727;2082	1727;2082			-1
Q01082-3;Q01082-2;Q01082	Q01082-3;Q01082-2;Q01082	12;12;12	12;12;12	10;10;10	Spectrin beta chain, non-erythrocytic 1	SPTBN1	sp|Q01082-3|SPTB2_HUMAN Isoform 2 of Spectrin beta chain, non-erythrocytic 1 OS=Homo sapiens OX=9606 GN=SPTBN1;sp|Q01082-2|SPTB2_HUMAN Isoform Short of Spectrin beta chain, non-erythrocytic 1 OS=Homo sapiens OX=9606 GN=SPTBN1;sp|Q01082|SPTB2_HUMAN Spectrin	3	12	12	10	12	12	10	7.3	7.3	6.1	251.39	2155	2155;2168;2364	0	89.099	7.3	528060000	528060000	131	1367700	1367700	10	FESLEPEMNNQASR;HRPDLIDFDK;LEDLEVIQHR;LILEVHQFSR;LLEVLSGER;LQALDTGWNELHK;LTTLELLEVR;MHTTFEHDIQALGTQVR;SQNIVTDSSSLSAEAIR;TQILAASYELHK;TQTAIASEDMPNTLTEAEK;VHLENMGSHDIVDGNHR				464	819;1275;1761;1862;1898;1991;2093;2209;2881;3094;3098;3317	True;True;True;True;True;True;True;True;True;True;True;True	856;1325;1829;1935;1971;2064;2172;2297;2994;3212;3216;3442	1204;1861;1862;2657;2803;2844;2976;3146;3345;3346;4334;4623;4627;4982	1590;2449;2450;3470;3663;3716;3886;4101;4358;4359;5605;5958;5962;6445	1590;2449;3470;3663;3716;3886;4101;4358;5605;5958;5962;6445			-1;-1;-1
P39059	P39059	3	3	3	Collagen alpha-1(XV) chain;Restin;Restin-2;Restin-3;Restin-4	COL15A1	sp|P39059|COFA1_HUMAN Collagen alpha-1(XV) chain OS=Homo sapiens OX=9606 GN=COL15A1 PE=1 SV=2	1	3	3	3	3	3	3	3	3	3	141.72	1388	1388	0	23.703	3	96755000	96755000	44	1364300	1364300	3	AFLSSHLQDLSTIVR;TADTAVTGLASPLSTGK;TLIPSTFFR				354	93;2953;3046	True;True;True	93;3069;3163	114;4431;4567	141;5719;5892	141;5719;5892			-1
P46783	P46783	1	1	1	40S ribosomal protein S10	RPS10	sp|P46783|RS10_HUMAN 40S ribosomal protein S10 OS=Homo sapiens OX=9606 GN=RPS10 PE=1 SV=1	1	1	1	1	1	1	1	5.5	5.5	5.5	18.898	165	165	0.0035336	6.0857	5.5	10636000	10636000	8	1329500	1329500	1	IAIYELLFK				368	1311	True	1361	1909	2507	2507			-1
O15230	O15230	5	5	5	Laminin subunit alpha-5	LAMA5	sp|O15230|LAMA5_HUMAN Laminin subunit alpha-5 OS=Homo sapiens OX=9606 GN=LAMA5 PE=1 SV=8	1	5	5	5	5	5	5	1.5	1.5	1.5	399.73	3695	3695	0	30.566	1.5	263480000	263480000	180	1326200	1326200	5	GLLLFTAR;GQLQLVEGNFR;HRNWPSLSMHVLPR;ILLVTDGAR;LGLVWAALQGAR				25	1085;1130;1274;1460;1824	True;True;True;True;True	1132;1178;1324;1514;1895	1556;1613;1860;2130;2742	2026;2027;2098;2448;2791;3583	2026;2098;2448;2791;3583			-1
P27658	P27658	1	1	1	Collagen alpha-1(VIII) chain;Vastatin	COL8A1	sp|P27658|CO8A1_HUMAN Collagen alpha-1(VIII) chain OS=Homo sapiens OX=9606 GN=COL8A1 PE=1 SV=2	1	1	1	1	1	1	1	2.6	2.6	2.6	73.363	744	744	0.0035461	6.1155	2.6	45569000	45569000	35	1302000	1302000	1	GFLDQASGSAVLLLRPGDR				312	1009	True	1055	1452	1904	1904			-1
Q96Q06;Q96Q06-2	Q96Q06;Q96Q06-2	4;4	4;4	4;4	Perilipin-4	PLIN4	sp|Q96Q06|PLIN4_HUMAN Perilipin-4 OS=Homo sapiens OX=9606 GN=PLIN4 PE=1 SV=2;sp|Q96Q06-2|PLIN4_HUMAN Isoform 2 of Perilipin-4 OS=Homo sapiens OX=9606 GN=PLIN4	2	4	4	4	4	4	4	6.9	6.9	6.9	134.43	1357	1357;1423	0	36.108	6.9	182440000	182440000	98	1299000	1299000	4	DTMSTGLTGAANVAK;GLATDVATFTQGAAPGREDTGLLATTHGPEEAPR;LDQGSGASAEDAAVQEER;VLSAEQGSYFVR				593	525;1070;1747;3386	True;True;True;True	550;1117;1813;3515	784;1539;2631;5109	1033;2006;3435;6593	1033;2006;3435;6593			-1;-1
Q16555-2;Q16555;Q14195;Q14194;Q14195-2;Q14194-2	Q16555-2;Q16555;Q14195;Q14194;Q14195-2;Q14194-2	2;2;1;1;1;1	2;2;1;1;1;1	2;2;1;1;1;1	Dihydropyrimidinase-related protein 2;Dihydropyrimidinase-related protein 3;Dihydropyrimidinase-related protein 1	DPYSL2;DPYSL3;CRMP1	sp|Q16555-2|DPYL2_HUMAN Isoform 2 of Dihydropyrimidinase-related protein 2 OS=Homo sapiens OX=9606 GN=DPYSL2;sp|Q16555|DPYL2_HUMAN Dihydropyrimidinase-related protein 2 OS=Homo sapiens OX=9606 GN=DPYSL2 PE=1 SV=1;sp|Q14195|DPYL3_HUMAN Dihydropyrimidinase-r	6	2	2	2	2	2	2	8	8	8	58.162	536	536;572;570;572;684;686	0	15.981	8	191930000	191930000	31	1282400	1282400	4	ILDLGITGPEGHVLSRPEEVEAEAVNR;MDENQFVAVTSTNAAK				523	1441;2176	True;True	1493;2257	2098;2099;3276	2749;2750;2751;4261	2749;4261			-1;-1;-1;-1;-1;-1
P00747	P00747	3	3	3	Plasminogen;Plasmin heavy chain A;Activation peptide;Angiostatin;Plasmin heavy chain A, short form;Plasmin light chain B	PLG	sp|P00747|PLMN_HUMAN Plasminogen OS=Homo sapiens OX=9606 GN=PLG PE=1 SV=2	1	3	3	3	3	3	3	4.9	4.9	4.9	90.568	810	810	0	18.206	4.9	75154000	75154000	42	1274400	1274400	3	ATTVTGTPCQDWAAQEPHR;FVTWIEGVMR;HSIFTPETNPR				96	318;951;1278	True;True;True	332;993;1328	461;1376;1866	596;1809;2454	596;1809;2454			-1
P49721	P49721	1	1	1	Proteasome subunit beta type-2	PSMB2	sp|P49721|PSB2_HUMAN Proteasome subunit beta type-2 OS=Homo sapiens OX=9606 GN=PSMB2 PE=1 SV=1	1	1	1	1	1	1	1	5.5	5.5	5.5	22.836	201	201	0.0018553	6.7282	5.5	12695000	12695000	10	1269500	1269500	1	FILNLPTFSVR				381	862	True	900	1257	1651	1651			-1
O14905	O14905	1	1	1	Protein Wnt-9b	WNT9B	sp|O14905|WNT9B_HUMAN Protein Wnt-9b OS=Homo sapiens OX=9606 GN=WNT9B PE=1 SV=3	1	1	1	1	1	1	1	2.2	2.2	2.2	39	357	357	0.0063191	5.6796	2.2	22688000	22688000	18	1260400	1260400	1	LELWAPAR				18	1776	True	1846	2681	3501	3501			-1
Q8IYM0-2;Q8IYM0	Q8IYM0-2;Q8IYM0	1;1	1;1	1;1	Protein FAM186B	FAM186B	sp|Q8IYM0-2|F186B_HUMAN Isoform 2 of Protein FAM186B OS=Homo sapiens OX=9606 GN=FAM186B;sp|Q8IYM0|F186B_HUMAN Protein FAM186B OS=Homo sapiens OX=9606 GN=FAM186B PE=2 SV=2	2	1	1	1	1	1	1	1.3	1.3	1.3	91.012	781	781;893	0.0063291	5.6832	1.3	63792000	63792000	51	1250800	1250800	1	VLPLSLIATK				565	3378	True	3507	5101	6585	6585			-1;-1
P14314-2;P14314	P14314-2;P14314	1;1	1;1	1;1	Glucosidase 2 subunit beta	PRKCSH	sp|P14314-2|GLU2B_HUMAN Isoform 2 of Glucosidase 2 subunit beta OS=Homo sapiens OX=9606 GN=PRKCSH;sp|P14314|GLU2B_HUMAN Glucosidase 2 subunit beta OS=Homo sapiens OX=9606 GN=PRKCSH PE=1 SV=2	2	1	1	1	1	1	1	2.1	2.1	2.1	59.177	525	525;528	0.005137	5.8877	2.1	24735000	24735000	20	1236700	1236700	1	ESLQQMAEVTR				244	743	True	780	1098	1457	1457			-1;-1
P28066;P28066-2	P28066;P28066-2	2;1	2;1	2;1	Proteasome subunit alpha type-5	PSMA5	sp|P28066|PSA5_HUMAN Proteasome subunit alpha type-5 OS=Homo sapiens OX=9606 GN=PSMA5 PE=1 SV=3;sp|P28066-2|PSA5_HUMAN Isoform 2 of Proteasome subunit alpha type-5 OS=Homo sapiens OX=9606 GN=PSMA5	2	2	2	2	2	2	2	12.9	12.9	12.9	26.411	241	241;183	0	13.007	12.9	55823000	55823000	11	1232600	1232600	2	AIGSASEGAQSSLQEVYHK;LFQVEYAIEAIK				314	153;1804	True;True	158;1875	207;2721	260;3558	260;3558			-1;-1
Q08380	Q08380	1	1	1	Galectin-3-binding protein	LGALS3BP	sp|Q08380|LG3BP_HUMAN Galectin-3-binding protein OS=Homo sapiens OX=9606 GN=LGALS3BP PE=1 SV=1	1	1	1	1	1	1	1	2.4	2.4	2.4	65.33	585	585	0.0021413	8.862	2.4	31885000	31885000	26	1226400	1226400	1	ELSEALGQIFDSQR				481	681	True	714	1008	1344	1344			-1
P02748	P02748	2	2	2	Complement component C9;Complement component C9a;Complement component C9b	C9	sp|P02748|CO9_HUMAN Complement component C9 OS=Homo sapiens OX=9606 GN=C9 PE=1 SV=2	1	2	2	2	2	2	2	4.7	4.7	4.7	63.173	559	559	0	12.93	4.7	45615000	45615000	26	1213800	1213800	2	AIEDYINEFSVRK;RPWNVASLIYETK				118	150;2683	True;True	155;2790	204;4028	257;5202	257;5202			-1
Q17R89-2;Q17R89-3;Q17R89	Q17R89-2;Q17R89-3;Q17R89	1;1;1	1;1;1	1;1;1	Rho GTPase-activating protein 44	ARHGAP44	sp|Q17R89-2|RHG44_HUMAN Isoform 2 of Rho GTPase-activating protein 44 OS=Homo sapiens OX=9606 GN=ARHGAP44;sp|Q17R89-3|RHG44_HUMAN Isoform 3 of Rho GTPase-activating protein 44 OS=Homo sapiens OX=9606 GN=ARHGAP44;sp|Q17R89|RHG44_HUMAN Rho GTPase-activating	3	1	1	1	1	1	1	2.1	2.1	2.1	83.423	768	768;812;818	1	-2	2.1	31763000	31763000	27	1176400	1176400	0	RPLSVATDNMMLEFYK	+			536	2676	True	2783	4020	5194	5194	142;143	499;500	-1;-1;-1
P43155-3;P43155-2;P43155	P43155-3;P43155-2;P43155	1;1;1	1;1;1	1;1;1	Carnitine O-acetyltransferase	CRAT	sp|P43155-3|CACP_HUMAN Isoform 3 of Carnitine O-acetyltransferase OS=Homo sapiens OX=9606 GN=CRAT;sp|P43155-2|CACP_HUMAN Isoform 2 of Carnitine O-acetyltransferase OS=Homo sapiens OX=9606 GN=CRAT;sp|P43155|CACP_HUMAN Carnitine O-acetyltransferase OS=Homo s	3	1	1	1	1	1	1	2.8	2.8	2.8	61.87	544	544;605;626	0.0021322	8.7826	2.8	29338000	29338000	25	1173500	1173500	1	LPVPPLQQSLDHYLK				363	1988	True	2061	2973	3883	3883			-1;-1;-1
P23246-2;P23246	P23246-2;P23246	2;2	2;2	2;2	Splicing factor, proline- and glutamine-rich	SFPQ	sp|P23246-2|SFPQ_HUMAN Isoform Short of Splicing factor, proline- and glutamine-rich OS=Homo sapiens OX=9606 GN=SFPQ;sp|P23246|SFPQ_HUMAN Splicing factor, proline- and glutamine-rich OS=Homo sapiens OX=9606 GN=SFPQ PE=1 SV=2	2	2	2	2	2	2	2	4.9	4.9	4.9	72.262	669	669;707	0	10.969	4.9	39562000	39562000	27	1168300	1168300	2	FATHAAALSVR;QHHPPYHQQHHQGPPPGGPGGR				293	798;2527	True;True	835;2632	1178;3799;3800	1561;4920;4921	1561;4921			-1;-1
P0C0L4-2;P0C0L5;P0C0L4	P0C0L4-2;P0C0L5;P0C0L4	1;1;1	1;1;1	1;1;1	Complement C4-A;Complement C4 beta chain;Complement C4-A alpha chain;C4a anaphylatoxin;C4b-A;C4d-A;Complement C4 gamma chain;Complement C4-B;Complement C4 beta chain;Complement C4-B alpha chain;C4a anaphylatoxin;C4b-B;C4d-B;Complement C4 gamma chain	C4A;C4B	sp|P0C0L4-2|CO4A_HUMAN Isoform 2 of Complement C4-A OS=Homo sapiens OX=9606 GN=C4A;sp|P0C0L5|CO4B_HUMAN Complement C4-B OS=Homo sapiens OX=9606 GN=C4B PE=1 SV=2;sp|P0C0L4|CO4A_HUMAN Complement C4-A OS=Homo sapiens OX=9606 GN=C4A PE=1 SV=2	3	1	1	1	1	1	1	1.5	1.5	1.5	187.7	1698	1698;1744;1744	0.0062794	5.6629	1.5	90025000	90025000	78	1154200	1154200	1	LTVAAPPSGGPGFLSIERPDSRPPR				197	2094	True	2173	3147	4102	4102			-1;-1;-1
Q58FF8	Q58FF8	2	1	1	Putative heat shock protein HSP 90-beta 2	HSP90AB2P	sp|Q58FF8|H90B2_HUMAN Putative heat shock protein HSP 90-beta 2 OS=Homo sapiens OX=9606 GN=HSP90AB2P PE=1 SV=2	1	2	1	1	2	1	1	7.1	3.9	3.9	44.348	381	381	0.0020877	8.0819	7.1	22962000	22962000	20	1148100	1148100	2	ADLINNLGTIAK;HSQFLGYPITLYLEK				538	53;1281	False;True	53;1331	69;1869;1870	93;2457;2458	93;2458			-1
Q9NSE4	Q9NSE4	2	2	2	Isoleucine--tRNA ligase, mitochondrial	IARS2	sp|Q9NSE4|SYIM_HUMAN Isoleucine--tRNA ligase, mitochondrial OS=Homo sapiens OX=9606 GN=IARS2 PE=1 SV=2	1	2	2	2	2	2	2	2.3	2.3	2.3	113.79	1012	1012	0	12.453	2.3	69505000	69505000	43	1146900	1146900	2	EAQNLSAMEIR;TVIVHGFTLGEK				629	579;3147	True;True	607;3266	869;4721	1162;6109	1162;6109			-1
P67936;P67936-2	P67936;P67936-2	9;9	1;1	1;1	Tropomyosin alpha-4 chain	TPM4	sp|P67936|TPM4_HUMAN Tropomyosin alpha-4 chain OS=Homo sapiens OX=9606 GN=TPM4 PE=1 SV=3;sp|P67936-2|TPM4_HUMAN Isoform 2 of Tropomyosin alpha-4 chain OS=Homo sapiens OX=9606 GN=TPM4	2	9	1	1	9	1	1	25.8	6.5	6.5	28.521	248	248;284	0.0018939	6.8839	25.8	17117000	17117000	15	1141200	1141200	1	AEVSELKCGDLEEELK;HIAEEADRKYEEVAR;IQLVEEELDR;IQLVEEELDRAQER;IQLVEEELDRAQERLATALQK;KLVILEGELER;LVILEGELER;RIQLVEEELDR;RIQLVEEELDRAQER				443	81;1237;1528;1529;1530;1675;2114;2641;2642	True;False;False;False;False;False;False;False;False	81;1285;1587;1588;1589;1738;2193;2747;2748	102;1796;2252;2253;2254;2255;2256;2257;2258;2259;2260;2261;2262;2263;2264;2265;2266;2509;3186;3970;3971;3972;3973	129;2364;2956;2957;2958;2959;2960;2961;2962;2963;2964;2965;2966;2967;2968;2969;2970;2971;2972;2973;2974;2975;2976;2977;3270;4151;4152;4153;4154;5131;5132;5133;5134;5135;5136	129;2364;2958;2967;2977;3270;4152;5131;5133			-1;-1
P55290;P55290-4;P55290-3;P55290-2;P55290-5	P55290;P55290-4;P55290-3;P55290-2;P55290-5	2;2;1;1;1	2;2;1;1;1	2;2;1;1;1	Cadherin-13	CDH13	sp|P55290|CAD13_HUMAN Cadherin-13 OS=Homo sapiens OX=9606 GN=CDH13 PE=1 SV=1;sp|P55290-4|CAD13_HUMAN Isoform 4 of Cadherin-13 OS=Homo sapiens OX=9606 GN=CDH13;sp|P55290-3|CAD13_HUMAN Isoform 3 of Cadherin-13 OS=Homo sapiens OX=9606 GN=CDH13;sp|P55290-2|CAD	5	2	2	2	2	2	2	4.5	4.5	4.5	78.286	713	713;760;175;190;674	0	14.141	4.5	63920000	63920000	32	1139300	1139300	2	MTAFDADDPATDNALLR;RSIVVSPILIPENQR				407	2252;2699	True;True	2347;2806	3413;4056	4440;5241	4440;5241			-1;-1;-1;-1;-1
P01889	P01889	2	2	2	HLA class I histocompatibility antigen, B-7 alpha chain	HLA-B	sp|P01889|HLAB_HUMAN HLA class I histocompatibility antigen, B alpha chain OS=Homo sapiens OX=9606 GN=HLA-B PE=1 SV=3	1	2	2	2	2	2	2	8	8	8	40.46	362	362	0	10.851	8	32380000	32380000	18	1101800	1101800	1	APWIEQEGPEYWDR;YFYTSVSRPGRGEPR				105	255;3662	True;True	269;3794	377;5497	497;7069	497;7069			-1
P21399	P21399	5	5	5	Cytoplasmic aconitate hydratase	ACO1	sp|P21399|ACOC_HUMAN Cytoplasmic aconitate hydratase OS=Homo sapiens OX=9606 GN=ACO1 PE=1 SV=3	1	5	5	5	5	5	5	6.5	6.5	6.5	98.398	889	889	0	29.041	6.5	115960000	115960000	42	1071700	1071700	4	GPFLLGIK;IIPPGSGIIHQVNLEYLAR;LFFWNSK;WGSQAFHNMR;YQQAGLPLIVLAGK				281	1111;1424;1797;3605;3716	True;True;True;True;True	1159;1475;1868;3737;3849	1591;2071;2711;5428;5557	2075;2713;3539;6993;7132	2075;2713;3539;6993;7132			-1
P49368-2;P49368	P49368-2;P49368	1;1	1;1	1;1	T-complex protein 1 subunit gamma	CCT3	sp|P49368-2|TCPG_HUMAN Isoform 2 of T-complex protein 1 subunit gamma OS=Homo sapiens OX=9606 GN=CCT3;sp|P49368|TCPG_HUMAN T-complex protein 1 subunit gamma OS=Homo sapiens OX=9606 GN=CCT3 PE=1 SV=4	2	1	1	1	1	1	1	2.2	2.2	2.2	56.43	507	507;545	0.0034965	6.0288	2.2	30428000	30428000	29	1049200	1049200	1	AVAQALEVIPR				378	320	True	334	464	600	600			-1;-1
P05165-3;P05165-2;P05165	P05165-3;P05165-2;P05165	2;2;2	2;2;2	2;2;2	Propionyl-CoA carboxylase alpha chain, mitochondrial	PCCA	sp|P05165-3|PCCA_HUMAN Isoform 3 of Propionyl-CoA carboxylase alpha chain, mitochondrial OS=Homo sapiens OX=9606 GN=PCCA;sp|P05165-2|PCCA_HUMAN Isoform 2 of Propionyl-CoA carboxylase alpha chain, mitochondrial OS=Homo sapiens OX=9606 GN=PCCA;sp|P05165|PCCA	3	2	2	2	2	2	2	3.5	3.5	3.5	75.001	681	681;702;728	0	12.816	3.5	80003000	80003000	42	1042400	1042400	2	GVTHNIALLR;LSSQEAASSFGDDR				146	1182;2060	True;True	1230;2136	1712;3094	2248;4034	2248;4034			-1;-1;-1
Q96PE7	Q96PE7	1	1	1	Methylmalonyl-CoA epimerase, mitochondrial	MCEE	sp|Q96PE7|MCEE_HUMAN Methylmalonyl-CoA epimerase, mitochondrial OS=Homo sapiens OX=9606 GN=MCEE PE=1 SV=1	1	1	1	1	1	1	1	5.1	5.1	5.1	18.749	176	176	0.0065359	5.7815	5.1	11459000	11459000	11	1041700	1041700	1	MELLHPLGR				591	2187	True	2271	3299	4290	4290			-1
P55795;P31943	P55795;P31943	1;1	1;1	1;1	Heterogeneous nuclear ribonucleoprotein H2;Heterogeneous nuclear ribonucleoprotein H;Heterogeneous nuclear ribonucleoprotein H, N-terminally processed	HNRNPH2;HNRNPH1	sp|P55795|HNRH2_HUMAN Heterogeneous nuclear ribonucleoprotein H2 OS=Homo sapiens OX=9606 GN=HNRNPH2 PE=1 SV=1;sp|P31943|HNRH1_HUMAN Heterogeneous nuclear ribonucleoprotein H OS=Homo sapiens OX=9606 GN=HNRNPH1 PE=1 SV=4	2	1	1	1	1	1	1	3.8	3.8	3.8	49.263	449	449;449	0.0019342	6.9596	3.8	17550000	17550000	17	1032400	1032400	1	STGEAFVQFASQEIAEK				332	2908	True	3021	4369	5643	5643			-1;-1
O95834;O95834-2;O95834-3	O95834;O95834-2;O95834-3	1;1;1	1;1;1	1;1;1	Echinoderm microtubule-associated protein-like 2	EML2	sp|O95834|EMAL2_HUMAN Echinoderm microtubule-associated protein-like 2 OS=Homo sapiens OX=9606 GN=EML2 PE=1 SV=1;sp|O95834-2|EMAL2_HUMAN Isoform 2 of Echinoderm microtubule-associated protein-like 2 OS=Homo sapiens OX=9606 GN=EML2;sp|O95834-3|EMAL2_HUMAN I	3	1	1	1	1	1	1	2.5	2.5	2.5	70.678	649	649;796;850	0.0051724	5.9132	2.5	29717000	29717000	29	1024700	1024700	1	TVAEGHGDTLYVGTTR				81	3137	True	3256	4709	6096	6096			-1;-1;-1
[truncated: 114 more rows]

## Sheet: ALl1-1
Protein IDs	Majority protein IDs	Peptide counts (all)	Peptide counts (razor+unique)	Peptide counts (unique)	Protein names	Gene names	Fasta headers	Number of proteins	Peptides	Razor + unique peptides	Unique peptides	Peptides ALl1-1	Razor + unique peptides ALl1-1	Unique peptides ALl1-1	Sequence coverage [%]	Unique + razor sequence coverage [%]	Unique sequence coverage [%]	Mol. weight [kDa]	Sequence length	Sequence lengths	Q-value	Score	Sequence coverage ALl1-1 [%]	Intensity	Intensity ALl1-1	iBAQ peptides	iBAQ	iBAQ ALl1-1	MS/MS count	Peptide sequences	Only identified by site	Reverse	Potential contaminant	id	Peptide IDs	Peptide is razor	Mod. peptide IDs	Evidence IDs	MS/MS IDs	Best MS/MS	Oxidation (M) site IDs	Oxidation (M) site positions	Taxonomy IDs
[truncated: 661 more rows]

[truncated: 64 more sheets: ATTR-R1, ATTR-R2, ATTR-R3, ATTR-R4, ATTR1-2, ATTR1-3, ATTR1-4, ATTR1-5, ATTR1-6, ATTR1-7, ATTR1-8, ATTR1-9, ATTR1-10, ALl1-2, ALl1-3, ALl1-4, ALl1-5, ALl1-6, ALk1-1, ALk1-2 …]
